# Supplementary material for: Extensive splicing changes in an ALS/FTD transgenic mouse model overexpressing cytoplasmic fused in sarcoma
Source: Sci Rep. 2020 Mar 17;10:4857. doi: 10.1038/s41598-020-61676-x (PMC7078223; doi:10.1038/s41598-020-61676-x)
Supplement: Supplementary file 2 — Supplementary Dataset 1. [file 41598_2020_61676_MOESM2_ESM.xlsx]

## Sheet: title author
Extensive splicing changes in an ALS/FTD transgenic mouse model overexpressing cytoplasmic fused in sarcoma
Daisuke Ito, Ryota Taguchi, Maki Deguchi, Hideaki Ogasawara, Eiji Inoue
Supplementary dataset 1. Cell Composition

## Sheet: Astrocyte
Gene_name	Gene_ID	FCx_WT_#1	FCx_WT_#2	FCx_WT_#3	FCx_WT_#4	FCx_Tg_#1	FCx_Tg_#2	FCx_Tg_#3	FCx_Tg_#4	Hp_WT_#1	Hp_WT_#2	Hp_WT_#3	Hp_WT_#4	Hp_Tg_#1	Hp_Tg_32	Hp_Tg_#3	Hp_Tg_#4	SC_WT_#1	SC_WT_#2	SC_WT_#3	SC_WT_#4	SC_Tg_#1	SC_Tg_#2	SC_Tg_#3	SC_Tg_#4
Acot11	ENSMUSG00000034853	3.02168	3.37135	3.54936	3.45576	3.31311	3.39657	3.12063	3.25523	3.12764	3.28509	3.9182	3.69122	3.59452	3.47823	3.15188	3.41005	4.49839	4.58237	4.88691	4.4275	4.2125	4.49094	4.73179	4.52827
Acsbg1	ENSMUSG00000032281	6.41578	6.39833	6.05753	6.14783	6.44065	6.07155	6.62262	6.50821	5.7304	5.91585	6.43759	6.43222	6.32783	6.04449	6.10522	5.98349	7.01653	7.26308	7.50532	7.10859	7.00927	7.04055	7.25515	7.12281
Adhfe1	ENSMUSG00000025911	2.73652	2.897	2.31113	2.64356	2.25684	2.55184	2.70799	2.54079	2.92263	3.23756	2.23344	2.15914	2.50706	2.50337	2.79105	3.01313	2.99952	2.55045	2.50117	2.61042	2.47596	2.62886	2.55098	2.62773
Agt	ENSMUSG00000031980	3.07385	3.17958	2.86871	2.35151	3.39631	2.7504	3.39894	3.01042	3.88604	3.98839	4.94838	4.2641	4.73166	4.21488	4.39982	4.54858	7.21119	7.28807	7.64949	7.09525	7.08095	7.12448	7.33883	7.42361
AI464131	ENSMUSG00000046312	3.58499	3.57894	3.67054	3.62642	3.70763	3.59982	3.67216	3.62883	3.66449	3.67045	4.08313	3.98141	3.94842	3.92987	3.45278	3.76273	3.96989	4.0601	4.26127	3.99178	3.91668	4.03726	4.05925	4.05784
Aldh1l1	ENSMUSG00000030088	5.00667	4.7841	4.85369	4.79137	4.9962	4.4733	4.94515	4.9839	4.04757	4.14888	4.84021	4.75162	4.52102	4.16559	4.27899	4.40222	4.69951	4.84386	5.18986	4.81452	4.56239	4.75816	4.83842	4.64026
Aldoc	ENSMUSG00000017390	8.5586	8.4536	8.37719	8.44656	8.46558	8.26046	8.75643	8.637	8.15282	8.18703	8.95898	8.78167	8.76931	8.39914	8.55967	8.49053	9.42244	9.48532	9.80381	9.48239	9.24556	9.3939	9.55204	9.58074
Aqp4	ENSMUSG00000024411	3.20722	3.15499	3.7125	3.02155	3.41222	3.91555	2.91261	2.92664	4.30804	4.54384	2.63559	2.80814	3.01229	4.1916	3.52579	3.84975	5.91153	4.72582	4.57626	4.999	5.62219	5.68376	5.31968	5.9782
Atp1a2	ENSMUSG00000007097	7.61605	7.80995	7.51276	7.57424	7.73171	7.65797	7.76898	7.74288	7.32162	7.61322	7.28813	7.45428	7.43862	7.48642	7.24771	7.73503	8.823	8.73752	8.74781	8.78835	8.53324	8.78908	8.62764	8.76154
Bmpr1b	ENSMUSG00000052430	1.56929	1.5993	2.32956	1.76187	2.13576	2.04288	1.23172	1.62241	2.18182	2.37563	0.968966	1.05332	1.07723	1.75388	1.53428	1.2232	2.21379	1.37968	1.40197	1.73956	2.22784	2.25467	1.73522	2.14196
Ccdc80	ENSMUSG00000022665	1.73462	1.45945	1.35686	1.45911	1.58734	1.47499	1.58437	1.6172	1.05819	0.750522	0.735728	0.850587	0.630192	0.656622	0.738344	1.06132	1.52889	2.04662	1.61954	1.96149	1.72369	1.7313	1.91474	1.97076
Chrdl1	ENSMUSG00000031283	2.02842	2.00342	2.09437	1.76892	2.05824	2.22838	1.85479	2.02	0.763938	0.825932	0.377749	0.167583	0.200678	0.547158	0.295798	0.433244	1.86143	1.61065	1.33885	1.66391	1.97918	2.04852	1.55682	1.72099
Cldn10	ENSMUSG00000022132	4.12237	3.97154	3.65837	3.92151	3.82101	3.6989	3.97805	3.95624	4.05239	4.04892	4.19202	4.45029	4.31619	4.28573	4.22154	3.99984	4.54982	4.62099	4.77951	4.75347	4.59782	4.51489	4.73947	4.83355
Cth	ENSMUSG00000028179	1.55035	1.37386	1.25828	1.29485	0.767651	1.34586	1.14911	1.30017	1.66497	1.49541	1.20095	1.68582	1.45491	1.43882	1.56018	1.49891	1.46243	1.16464	1.15374	1.50275	1.294	1.48354	1.49981	1.33344
Cybrd1	ENSMUSG00000027015	0.243652	0.215595	0.221197	0.170849	0.337813	0.286756	0.249574	0.2492	0.763116	0.807019	0.537891	0.819079	0.675939	1.12376	0.57829	0.896239	1.004	0.711142	0.706531	0.817563	1.08597	0.995322	0.960423	1.19166
Cyp4f14	ENSMUSG00000024292	2.71454	2.56001	2.4135	2.66848	2.69467	2.33977	2.67712	2.54425	2.21527	2.19633	2.69216	2.77564	2.62832	2.51188	2.29368	2.37913	2.52325	2.54787	2.67352	2.66612	2.56949	2.62997	2.52845	2.66297
Cyp4f15	ENSMUSG00000073424	3.11396	3.18711	3.37785	3.34126	3.40066	3.13403	3.61864	3.6	2.9857	3.14917	3.2612	3.12693	3.31968	3.04607	3.41076	3.44278	1.50537	1.77771	1.67375	1.6456	1.757	1.70568	1.83166	1.85912
Dio2	ENSMUSG00000007682	2.89486	3.00203	3.21122	2.92901	3.31125	3.55803	2.42718	2.57283	2.71065	2.78161	1.06599	1.32133	1.28313	2.22735	2.30598	1.86447	1.43352	0.872668	1.02253	1.66317	1.48359	1.20268	1.41297	1.70636
Egfr	ENSMUSG00000020122	1.36165	1.25446	1.47861	1.20759	1.23662	1.48193	1.2864	1.36233	1.21469	1.45591	0.778076	0.789525	0.842352	1.13768	0.969247	0.99877	1.69553	1.08924	1.19265	1.52139	1.23218	1.61157	1.33505	1.51238
Entpd2	ENSMUSG00000015085	3.46057	3.39881	3.14701	2.95901	3.45564	3.12304	3.41575	3.36623	3.22196	3.28668	3.51985	3.0275	3.62294	3.32386	3.55022	3.56852	4.35694	4.6041	4.54	4.2138	4.36216	4.44154	4.44706	4.34291
F3	ENSMUSG00000028128	3.82659	3.8918	4.3472	4.19936	3.90535	4.20957	3.75285	3.61155	4.46564	4.6415	3.88575	4.02062	3.82786	4.22405	4.26684	4.29239	4.48699	4.07376	3.99973	4.24496	4.42577	4.37452	4.193	4.52646
Fgfr3	ENSMUSG00000054252	4.59225	4.80373	4.6634	4.52135	4.81174	4.99392	4.80417	4.73151	4.87147	4.59132	4.86797	4.74099	5.14519	5.03448	4.76205	4.7521	5.70407	5.65023	5.76527	5.31437	5.57441	5.64354	5.60818	5.57651
Fzd2	ENSMUSG00000050288	2.73779	2.93154	2.63724	2.42277	2.84666	2.62169	2.88868	2.69012	2.22721	2.3362	2.45138	2.00845	2.6863	2.32552	2.3092	2.89968	2.33037	2.83136	2.76389	2.79477	2.59847	2.65548	2.62591	2.34308
Gja1	ENSMUSG00000050953	6.05625	6.09249	6.24306	6.05582	6.18959	6.38743	6.04619	5.94726	6.70866	6.80179	6.33031	6.25092	6.31529	6.6001	5.59138	6.55979	7.27735	6.86988	6.90851	6.78488	7.12494	7.18812	7.07512	7.32872
Gjb6	ENSMUSG00000040055	4.49669	4.57189	4.9614	4.63632	4.50705	4.4962	4.63464	4.46549	4.13449	4.79852	4.79901	4.75625	4.56271	4.32922	4.82058	4.98995	5.49387	5.40712	5.79824	5.5256	5.51714	5.44981	5.60257	5.80775
Gldc	ENSMUSG00000024827	3.57504	3.59318	3.38476	3.67341	3.49789	3.43554	3.70054	3.53707	4.00499	4.07097	4.4305	4.70112	4.16722	4.19466	3.74221	4.22801	1.24427	1.24432	1.45154	1.32206	1.28659	1.33916	1.43158	1.40987
Gli3	ENSMUSG00000021318	1.39009	1.47398	1.42428	1.36658	1.56481	1.52446	1.15629	1.28926	1.02812	1.41909	0.595391	0.639239	0.876949	1.32368	0.688228	0.774384	1.22598	1.12313	0.797196	0.775025	0.918774	1.15377	0.684633	0.936796
Grin2c	ENSMUSG00000020734	4.20102	4.2173	3.96987	4.00324	4.24122	4.07424	4.09874	4.03829	4.03438	4.00489	4.4407	3.81322	4.27234	4.28384	4.16239	3.95511	2.67908	2.9079	3.08642	2.62827	2.94115	2.84108	2.52713	2.4962
Hapln1	ENSMUSG00000021613	1.34309	1.22972	1.38338	1.28836	1.42054	1.63189	0.598923	0.915174	1.90294	2.17173	0.696744	0.838747	0.961176	1.46743	1.44191	1.30993	1.11916	0.681254	0.510929	0.890197	1.30994	1.01735	0.486466	1.00824
Mertk	ENSMUSG00000014361	2.71826	2.84828	3.30175	2.90181	2.9008	3.29949	2.70889	2.65921	3.14913	3.3019	2.43344	2.42615	2.67806	3.03707	2.73257	2.85502	2.37993	1.70116	2.06141	2.27863	2.1029	2.23273	2.26315	2.15745
Mlc1	ENSMUSG00000035805	6.4259	6.34157	6.04835	5.99836	6.3623	6.05394	6.61715	6.46417	6.19597	6.16645	6.83217	6.72253	6.77858	6.4271	6.39263	6.35182	6.67324	6.73405	7.03877	6.54308	6.51091	6.64027	6.78887	6.70726
Ntsr2	ENSMUSG00000020591	6.58207	6.39346	6.35138	6.49954	6.49413	6.13404	6.76909	6.41922	6.28872	6.15534	7.04086	6.86341	6.66706	6.43914	6.62271	6.37801	6.90681	6.92237	7.43384	7.0273	6.79272	6.96053	6.9731	6.8854
Papss2	ENSMUSG00000024899	1.68546	1.98216	2.0237	2.02119	2.21875	2.19037	1.79342	1.38468	2.38109	2.47816	1.60636	1.88037	1.56854	2.19867	2.03343	2.11001	2.00571	1.48094	1.61076	1.98201	2.00541	2.04827	1.63903	1.88431
Pbxip1	ENSMUSG00000042613	4.17249	4.0509	3.84198	4.10825	4.04802	3.99643	4.24469	4.11496	4.6433	4.25464	4.53407	4.36098	4.32531	4.70269	4.16597	4.90581	4.92887	5.0548	5.15464	4.93515	4.81491	4.81168	5.01696	4.91146
Pdk4	ENSMUSG00000019577	1.85892	1.74114	1.89807	2.15051	1.74357	1.99076	1.63914	1.5689	2.20966	1.88377	1.85909	1.9632	1.72434	2.0127	1.81286	1.97689	2.29038	2.15491	2.42724	2.76539	2.45739	2.37284	2.44289	2.52571
Pla2g7	ENSMUSG00000023913	5.92485	6.0305	6.11559	5.87584	6.10358	5.71292	6.00179	6.17235	6.21378	6.0875	6.54107	6.49687	6.34729	6.17732	6.58451	6.18766	6.77707	7.24613	7.21379	7.06703	7.24187	6.86181	7.30371	7.33385
Plcd4	ENSMUSG00000026173	2.31282	2.34479	2.30093	2.67648	2.30078	2.17004	2.3915	2.27423	2.31412	2.54403	2.5449	3.00338	2.59817	2.38345	2.60375	2.50014	3.30756	3.48559	3.64138	3.80466	3.46683	3.63645	3.45064	3.56787
Ppp1r3c	ENSMUSG00000067279	4.06658	4.01569	4.17415	3.91927	4.28779	4.12818	4.44828	4.18259	4.20057	4.08929	4.56736	4.50426	4.66109	4.51411	4.25991	4.31586	4.68019	4.73336	4.87688	4.71533	4.66286	4.74645	4.75103	4.90555
Ppp1r3g	ENSMUSG00000050423	2.84327	2.54789	2.49516	2.21534	2.50967	2.45495	2.75771	2.95144	2.20118	1.76315	2.32713	1.7093	2.39864	2.28618	2.21612	2.0517	1.51622	1.35997	1.76153	1.13113	1.62009	1.47725	1.54567	1.46526
Rfx4	ENSMUSG00000020037	2.04494	2.10896	2.24527	2.03018	2.29107	2.38743	1.63967	2.09852	2.34017	2.54494	1.91766	1.95016	2.12165	2.43791	1.91734	2.20877	3.18063	2.78983	2.94941	2.72479	3.06258	2.96513	3.0817	3.27948
S100b	ENSMUSG00000033208	6.19454	6.18207	6.03309	6.20578	5.78688	6.32827	6.10803	6.14004	6.15631	6.13431	6.29686	6.34826	6.25135	6.27472	6.36742	6.06483	9.08095	8.85143	8.86365	8.93155	8.86071	8.8008	8.90898	8.98446
Slc14a1	ENSMUSG00000059336	1.46764	1.56126	1.40986	1.5445	1.62704	1.31181	1.73554	1.49701	2.46638	2.67798	2.49224	2.41651	2.50415	2.60466	2.41136	2.7796	3.52561	3.10659	3.35426	3.41231	3.45573	3.51772	3.43807	3.67546
Slc15a2	ENSMUSG00000022899	2.63728	2.79328	3.10295	2.71125	3.0462	3.04906	2.92571	2.86779	3.13049	3.59099	3.20382	3.20157	2.9666	3.54996	3.21685	3.63865	3.02432	3.18331	2.94268	2.80045	3.1646	3.091	2.91415	3.49885
Slc1a2	ENSMUSG00000005089	7.09074	7.27438	7.60302	7.26373	7.60133	7.70711	6.87311	6.86733	7.26848	7.39073	6.06191	6.33316	6.3523	7.07174	6.56562	6.61164	7.01201	6.03915	6.10482	6.50083	6.66323	6.68641	6.45891	6.63735
Slc1a3	ENSMUSG00000005360	6.6481	6.68572	6.62208	6.64943	6.71912	6.74333	6.8133	6.70343	6.95216	7.06813	6.60717	6.77836	6.7276	6.99799	6.52921	6.80043	4.88326	4.58688	4.55387	4.67027	4.59749	4.75734	4.65413	5.01498
Slc25a18	ENSMUSG00000004902	5.83059	5.89067	5.60175	5.26096	5.71963	5.57026	5.98605	5.78417	5.47359	5.5254	6.15424	5.66714	6.06743	5.63176	5.91262	5.62789	6.15566	6.14162	6.42344	5.72713	6.07598	5.98851	6.32299	6.03339
Slc39a12	ENSMUSG00000036949	3.97482	4.14687	4.10703	3.9372	4.0388	4.14072	4.03185	3.88334	4.36119	4.11578	3.95572	3.72672	3.98918	4.31938	4.05878	4.34326	5.50161	5.15443	5.22537	5.07793	5.33032	5.43862	5.41017	5.66106
Slc4a4	ENSMUSG00000060961	3.33215	3.53556	4.06647	3.72892	3.65241	4.19777	3.21503	3.11939	3.85019	4.20115	2.98603	2.86255	3.10456	3.801	3.22541	3.49811	5.21909	4.23989	4.18137	4.44296	4.80198	4.99741	4.66883	4.81989
Slc7a10	ENSMUSG00000030495	4.53693	4.61283	4.43369	4.59871	4.58119	4.43389	4.98457	4.55089	4.97476	4.48085	4.97354	4.71139	4.73461	4.90214	4.83222	5.21097	6.16791	6.17141	6.55021	6.09974	6.0988	6.14113	6.22419	6.12436
Slc7a2	ENSMUSG00000031596	1.39077	1.62224	2.11257	1.75805	1.82942	2.07952	1.58574	1.655	1.83727	1.79871	1.27329	1.42746	1.67362	2.0812	1.25543	1.93734	3.06275	2.62285	2.62408	2.68914	2.77984	2.91201	2.8788	2.7324
Slc9a3r1	ENSMUSG00000020733	5.25197	5.1972	4.94768	4.85737	5.28748	4.91152	5.45711	5.33552	4.94677	4.76902	5.62367	5.24035	5.38934	5.19341	5.06987	5.13199	5.36223	5.59266	5.9322	5.47666	5.30153	5.32777	5.57523	5.27672
Sox9	ENSMUSG00000000567	3.1482	3.19305	2.96075	2.94768	3.11085	3.04544	3.16252	3.03954	3.18607	3.21713	3.23604	3.08935	2.95785	3.37614	2.70269	3.09034	3.45614	3.17671	3.25202	3.12962	3.1804	3.26678	3.19189	2.79626
Tlcd1	ENSMUSG00000019437	3.66571	3.1893	3.32204	3.26412	3.64469	3.34111	3.54837	3.25339	3.20238	2.94847	3.26656	2.99933	3.15937	3.01034	3.10868	3.2927	4.21823	3.91674	3.91612	4.16315	4.18841	3.6291	3.87729	3.9475
Tlr3	ENSMUSG00000031639	1.26572	1.27152	1.77616	1.52635	1.64562	1.82629	1.0218	0.927056	1.76825	2.01975	0.529665	0.814516	0.806199	1.41506	1.20365	1.01507	1.94918	1.46842	1.29716	1.61989	2.08449	2.07094	1.63512	2.05248
Tmem47	ENSMUSG00000025666	2.95346	3.01543	3.65389	3.37448	3.5218	3.68326	2.50512	2.52738	3.95623	4.31179	1.84565	2.15948	1.94296	3.50407	3.37918	3.25805	3.66644	2.92061	2.37472	3.39033	3.98238	3.71652	3.0601	3.87412
Tnc	ENSMUSG00000028364	0.653317	0.703854	0.504707	0.577564	0.779274	0.696773	0.932997	0.655519	1.10476	1.13252	1.09503	0.811213	1.41185	0.964323	1.13935	1.22088	1.18102	0.920392	1.08981	0.897575	1.1271	1.0603	1.30483	1.3426
Ttpa	ENSMUSG00000073988	0.637313	0.679334	0.641732	0.502067	0.691874	0.888649	0.576243	0.617848	1.02952	1.11201	0.266773	0.538628	0.538435	0.965238	0.632707	0.696555	1.32089	0.886322	0.935704	0.953507	1.34621	1.05112	0.833092	1.32759
Vcam1	ENSMUSG00000027962	2.70751	2.45685	2.7959	2.51026	2.60539	2.97527	2.59796	2.33263	3.21097	2.96744	2.5648	2.42666	2.75789	3.07955	2.7656	3.46006	3.1867	2.59493	2.35501	2.65274	2.98984	2.92935	2.66788	2.97087
Cyp4f18	ENSMUSG00000003484	0.147675	0	0.0432311	0	0.0370476	0.109378	0	0.0323802	0.0502676	0.020766	0	0	0	0.360492	0.020793	0.0490117	0.546828	0.946489	0.320933	0.74492	0.425913	0.709759	0.0230963	0.343716
Gja6	ENSMUSG00000055691	0.113054	0.0802374	0.0651077	0	0.0347101	0.108309	0	0.14323	0	0	0	0.0753642	0.0350805	0	0	0	0	0	0	0	0	0	0.0320091	0
Mean		2.94229	2.94771	2.99627	2.87754	3.03818	3.06761	2.87279	2.84834	3.12578	3.18247	2.66027	2.69106	2.7702	3.08999	2.84651	3.00785	3.37634	3.07902	3.11204	3.20605	3.33593	3.33588	3.20333	3.39108

## Sheet: Microglia
Gene_name	Gene_ID	FCx_WT_#1	FCx_WT_#2	FCx_WT_#3	FCx_WT_#4	FCx_Tg_#1	FCx_Tg_#2	FCx_Tg_#3	FCx_Tg_#4	Hp_WT_#1	Hp_WT_#2	Hp_WT_#3	Hp_WT_#4	Hp_Tg_#1	Hp_Tg_32	Hp_Tg_#3	Hp_Tg_#4	SC_WT_#1	SC_WT_#2	SC_WT_#3	SC_WT_#4	SC_Tg_#1	SC_Tg_#2	SC_Tg_#3	SC_Tg_#4
Cd68	ENSMUSG00000018774	3.55601	3.46304	2.99644	3.39991	3.51839	3.2204	3.83639	3.66756	2.8441	3.16175	3.42809	3.49316	3.53779	3.14559	3.45721	3.31895	3.22281	3.16948	3.17756	3.35852	2.66197	3.14172	3.15793	3.10805
Cx3cr1	ENSMUSG00000052336	4.11704	4.26028	3.7026	4.09711	4.31178	3.98841	4.29409	4.1725	3.94322	3.95149	3.86785	3.91293	3.9448	4.18328	3.70968	4.06163	3.9847	3.74878	3.49668	3.69898	3.58718	3.91416	3.82669	3.80342
Itgam	ENSMUSG00000030786	2.437	2.76527	2.63867	2.74669	2.77284	2.79486	2.79337	2.61447	2.81439	3.138	2.4096	2.73118	2.74024	2.75847	2.39491	2.44946	2.76385	2.31989	2.34971	2.46718	2.5234	2.57893	2.24482	2.62328
Itgax	ENSMUSG00000030789	0.130197	0.0254881	0.0754231	0.0703838	0.109595	0.0245438	0.16896	0.0495485	0.0821794	0.0299913	0.215302	0.126907	0.0174402	0.061555	0.126936	0.0267958	0.176533	0.0571328	0.141656	0.205252	0.0657929	0.254472	0.174325	0.0845283
Ptprc	ENSMUSG00000026395	0.136184	0.149328	0.453472	0.120677	0.439331	0.385903	0.16605	0.302252	0.297202	0.396586	0.0129076	0.0266599	0.0953074	0.157894	0.171428	0.170287	0.634691	0.404198	0.198674	0.364959	0.621915	0.529381	0.187333	0.597644
Mean		0.912485	0.689005	1.00026	0.798675	1.1516	0.805931	1.05242	0.902634	0.94929	0.858489	0.61613	0.661124	0.576295	0.811901	0.92258	0.684863	1.31797	0.913618	0.940217	1.18084	0.997173	1.337	0.976059	1.09393

## Sheet: MotorNeuron
Gene_name	Gene_ID	FCx_WT_#1	FCx_WT_#2	FCx_WT_#3	FCx_WT_#4	FCx_Tg_#1	FCx_Tg_#2	FCx_Tg_#3	FCx_Tg_#4	Hp_WT_#1	Hp_WT_#2	Hp_WT_#3	Hp_WT_#4	Hp_Tg_#1	Hp_Tg_32	Hp_Tg_#3	Hp_Tg_#4	SC_WT_#1	SC_WT_#2	SC_WT_#3	SC_WT_#4	SC_Tg_#1	SC_Tg_#2	SC_Tg_#3	SC_Tg_#4
Chat	ENSMUSG00000021919	1.8644	2.09745	1.98011	2.08234	2.12151	2.07998	2.29393	1.95479	0.0702272	0	0	0	0	0.0592196	0	0	4.01107	3.54574	3.63818	3.65835	3.42143	3.54273	3.49172	3.50048
Foxp1	ENSMUSG00000030067	4.6369	4.8938	5.24838	5.03307	5.07453	5.00835	4.37181	4.35961	3.9298	4.00127	3.42297	3.25479	3.36299	3.85539	3.20331	3.80988	3.2843	2.38576	2.54999	2.83945	3.09734	2.78014	2.69766	2.45955
Isl1	ENSMUSG00000042258	1.33724	1.50848	1.53779	1.16557	1.38978	1.28507	1.26392	0.821109	0.130223	0	0	0.0716501	0.0559994	0	0	0	1.78111	2.48067	1.04526	2.48993	2.52465	2.1831	1.80189	1.61526
Isl2	ENSMUSG00000032318	0	0.167601	0	0	0	0	0	0	0	0.0951939	0	0	0.128795	0	0	0	2.86648	1.7309	0.937006	4.59272	4.40519	3.79328	2.8955	1.97565
Mnx1	ENSMUSG00000001566	0	0	0	0	0	0	0	0	0	0	0	0	0	0	0	0	1.43789	1.61845	1.35788	1.08206	1.35308	1.15655	1.22197	1.23119
Mean		#NUM!	#NUM!	#NUM!	#NUM!	#NUM!	#NUM!	#NUM!	#NUM!	#NUM!	#NUM!	#NUM!	#NUM!	#NUM!	#NUM!	#NUM!	#NUM!	2.49514	2.25868	1.65291	2.64123	2.75764	2.48274	2.26834	2.02233

## Sheet: Neuron
Gene_name	Gene_ID	FCx_WT_#1	FCx_WT_#2	FCx_WT_#3	FCx_WT_#4	FCx_Tg_#1	FCx_Tg_#2	FCx_Tg_#3	FCx_Tg_#4	Hp_WT_#1	Hp_WT_#2	Hp_WT_#3	Hp_WT_#4	Hp_Tg_#1	Hp_Tg_32	Hp_Tg_#3	Hp_Tg_#4	SC_WT_#1	SC_WT_#2	SC_WT_#3	SC_WT_#4	SC_Tg_#1	SC_Tg_#2	SC_Tg_#3	SC_Tg_#4
Bcl11a	ENSMUSG00000000861	5.06549	4.8178	4.84847	4.77421	4.86425	4.7554	4.97058	4.91446	5.17861	5.14765	5.18932	5.10805	5.18662	5.10087	5.30121	5.14693	2.91575	2.71451	2.5418	2.46403	2.45439	2.49837	2.64809	2.64174
Cacna1b	ENSMUSG00000004113	3.87986	3.94988	4.03355	4.05284	3.803	4.73175	3.66309	3.83118	4.12303	4.48741	3.55554	3.74316	3.85477	3.97188	3.61657	3.81493	3.63813	3.40385	3.29704	3.01525	3.42747	3.64578	3.33732	3.45004
Calb1	ENSMUSG00000028222	4.11939	4.19483	4.58662	4.45462	4.25545	4.73888	4.06279	4.29019	4.43936	4.54825	3.74745	3.75648	3.6128	4.2476	4.32241	4.05022	2.82578	2.6243	2.42834	2.86023	3.04476	2.97561	2.88411	3.12251
Camk2b	ENSMUSG00000057897	8.40621	8.50567	8.28825	7.69119	8.67123	7.35565	8.54478	7.79373	8.02497	8.90397	8.51805	8.4661	8.44629	9.30937	8.17988	8.86358	7.15127	7.22286	7.5646	7.15327	7.29724	7.21966	7.03345	7.12542
Camk4	ENSMUSG00000038128	3.46709	3.59171	4.1949	3.70757	4.06826	3.97854	2.66457	2.89219	2.71438	2.85338	1.39054	1.49957	1.4143	2.09258	2.05224	1.96375	1.07914	0.971815	0.639426	1.09925	1.40254	1.1603	0.865844	1.22069
Cbln1	ENSMUSG00000031654	2.32825	1.96371	2.29663	2.0229	2.26584	1.8091	2.16665	2.39668	1.68938	2.26368	4.45623	2.05774	1.9642	1.76467	1.70881	2.50583	4.25897	4.2841	4.7247	4.2785	4.14014	4.09718	4.37305	4.32104
Cck	ENSMUSG00000032532	9.30494	9.02608	8.906	9.08853	9.0853	8.99519	9.34056	9.37326	8.88964	8.83503	9.50882	9.48034	9.40989	9.11804	9.47866	9.03556	5.75256	5.92266	6.29751	5.685	5.69805	5.70722	5.88805	5.43964
Cd24a	ENSMUSG00000047139	1.53017	1.71778	2.01765	1.36649	1.40752	1.66751	1.82921	1.76433	2.87804	3.04629	2.70648	2.50529	2.63599	2.89967	2.35644	2.9407	5.95195	6.5336	5.56263	6.68131	6.77491	6.5529	6.22635	6.51831
Cdh8	ENSMUSG00000036510	2.66786	2.76063	3.23831	2.83215	2.90275	3.35123	2.79121	2.87894	3.43824	3.57938	2.61641	2.70413	2.55012	3.15019	2.82183	3.01106	2.48084	2.33487	2.38547	2.50856	2.5469	2.4487	2.38504	2.74638
Clstn2	ENSMUSG00000032452	4.33068	4.45867	4.45791	4.3652	4.29811	4.55374	4.07673	4.30285	5.1853	5.21993	4.78939	4.95437	4.85743	5.1463	4.86962	5.072	4.04441	3.99286	4.03418	3.98264	3.80737	4.00615	4.03644	4.06447
Cnksr2	ENSMUSG00000025658	4.58006	4.7696	5.36127	4.8213	4.89665	5.22175	4.54329	4.50014	5.41756	5.56297	4.37966	4.27457	4.35111	5.16493	4.62895	4.73108	1.69971	1.45255	1.18306	1.77512	1.61547	1.52441	1.41657	1.55887
Cyb561	ENSMUSG00000019590	4.9828	5.0394	5.0941	5.12152	5.12076	5.09494	5.14313	5.20749	4.78716	4.54432	5.04417	4.79211	4.90714	4.90856	4.69885	5.27142	4.11785	4.54108	4.66484	4.6257	4.50247	4.50934	4.40216	4.47993
Elavl2	ENSMUSG00000008489	3.11652	3.08244	3.74383	3.26817	3.47595	3.61115	2.40706	2.75906	3.5773	3.88309	1.9439	1.92674	1.88817	3.12063	3.11255	2.93296	3.53206	3.1794	2.29258	3.51111	3.78808	3.56109	3.11877	3.74898
Eno2	ENSMUSG00000004267	8.94529	8.85396	8.72423	8.96891	9.00596	8.55102	9.21278	9.08796	8.45868	8.51006	9.03037	8.89964	9.0138	8.58212	8.80831	8.76688	8.84512	8.96583	9.00732	8.81449	8.73018	8.70742	8.8532	8.73646
Epha7	ENSMUSG00000028289	2.90696	2.97912	3.75468	3.5791	3.22669	3.81726	3.06681	3.07212	4.5578	4.91874	3.45283	3.90977	4.00266	4.70314	4.49653	4.20094	1.55929	1.35633	1.34819	1.50356	1.39602	1.70937	1.55875	1.92865
Gabra1	ENSMUSG00000010803	5.423	5.53546	6.06046	5.51212	5.56941	5.98386	4.78031	4.98603	5.13868	5.51602	3.08944	3.34525	3.07358	4.68746	4.68786	4.44871	2.63146	1.97349	1.71759	2.28821	2.80498	2.5409	2.21326	2.58935
Gabra5	ENSMUSG00000055078	4.08307	3.90193	4.16606	4.04557	3.76997	4.35507	3.79236	3.79753	6.17952	6.18556	5.64577	5.75824	5.69802	6.0309	6.03612	5.57881	4.60946	4.02899	3.9045	4.17953	4.26757	4.45459	4.17386	4.3056
Gabrg2	ENSMUSG00000020436	4.21053	4.31557	4.72878	4.39145	4.35506	4.75722	3.94129	4.05208	4.38595	4.69615	2.86058	3.09906	3.17423	3.84397	4.06917	3.893	3.54573	3.08697	2.7832	3.0511	3.767	3.66392	3.12599	3.74484
Gap43	ENSMUSG00000047261	6.57379	6.67678	6.95021	7.00178	6.78426	7.09476	6.78993	6.76953	6.48698	6.54663	6.16529	6.24763	6.02136	6.46244	6.57478	6.33579	6.27246	6.02943	5.70071	6.19341	6.23993	6.26914	6.16374	6.16764
Gda	ENSMUSG00000058624	4.53334	4.74348	5.32927	4.82962	4.8465	5.25433	4.10722	4.22635	4.98389	5.14587	3.57798	3.7832	3.79913	4.81593	4.26978	4.29289	1.06657	1.09597	0.595511	1.3043	1.03317	1.22285	0.737892	0.916988
Glra2	ENSMUSG00000018589	1.22579	1.27734	1.78646	1.56261	1.33786	1.74723	1.06225	1.08187	1.53553	1.66507	0.852591	0.78773	0.962235	1.40822	1.38984	1.26432	1.68001	1.1232	1.00471	1.25525	1.6002	1.72794	1.46139	1.89757
Gpr88	ENSMUSG00000068696	5.72573	6.25663	6.3891	6.57842	6.3091	6.6589	6.32969	6.05479	1.47058	1.44743	1.05469	0.900316	0.837775	1.00151	0.766552	1.63189	1.57081	1.37408	1.51977	1.69118	1.24578	1.51131	1.34318	1.35456
Hpca	ENSMUSG00000028785	8.69992	8.76519	8.41992	8.95717	8.57593	8.46567	9.07149	8.92306	9.63158	9.67824	10.1393	10.1601	10.1942	9.81594	10.0168	9.68121	5.96574	5.89299	6.13225	5.93877	5.80395	5.94293	6.15265	6.00087
Hs3st2	ENSMUSG00000046321	5.32844	5.34746	4.99567	5.37101	5.23689	5.2606	5.19109	5.47239	3.01448	3.06557	3.20731	3.09687	2.7785	2.85613	3.04043	2.98789	2.56909	3.68923	2.91989	3.43564	2.99263	3.21192	3.0741	2.90346
Hs6st2	ENSMUSG00000062184	2.30915	2.48925	2.8525	3.25209	2.76884	3.22097	2.24203	2.28981	2.63094	2.44759	0.948785	1.00388	1.09935	1.83532	1.5789	1.91532	3.56459	2.75323	2.55173	3.07853	3.59097	3.28658	2.79688	3.03851
Htr2c	ENSMUSG00000041380	1.52064	2.15238	2.73172	2.2656	2.41034	2.59453	2.40528	1.99045	3.97575	3.15493	2.40673	2.25477	2.27086	3.40842	2.49504	3.53284	4.19188	3.32275	2.45826	3.31443	3.94232	3.86235	3.70192	2.68282
Ica1l	ENSMUSG00000026018	2.98842	2.95414	3.35637	3.21821	3.16584	3.46287	2.91068	2.99738	3.40866	3.39439	2.57807	2.73205	2.92989	3.28274	3.15753	3.18036	2.35804	1.99477	1.97988	2.1083	2.37362	2.23461	2.15904	2.41597
Kcnc2	ENSMUSG00000035681	3.18887	3.41704	3.76874	3.5968	3.42538	3.79469	2.84013	3.12124	3.71129	3.9005	2.92891	2.98384	2.93485	3.61132	3.47847	3.33281	3.06997	2.54965	2.57108	2.61828	2.96485	2.95991	2.83978	3.0144
Kcnf1	ENSMUSG00000051726	5.08733	5.12064	5.1728	5.44357	4.97418	5.32019	5.2725	5.16429	4.32322	4.15243	4.49679	4.73336	4.11618	4.43932	4.28323	4.20966	1.50679	1.62862	2.57611	1.42531	1.53339	1.46655	1.58566	1.65939
Kcnq2	ENSMUSG00000016346	6.68558	6.53833	6.16434	6.84582	6.29102	6.44478	6.61868	6.85675	6.91469	6.84827	6.85478	7.20041	6.57427	6.66649	6.71274	6.89613	5.56121	5.61713	5.29677	5.48219	5.42578	5.58465	5.6093	5.5819
L1cam	ENSMUSG00000031391	5.1623	5.13597	5.10342	5.30555	4.96919	5.31508	5.06195	5.11678	5.1668	5.24682	4.6072	4.68186	4.71339	4.88654	4.88709	5.02659	4.82783	5.25072	4.79586	5.36236	5.2687	5.26663	4.99342	5.09653
Lpl	ENSMUSG00000015568	2.27118	2.26323	2.44733	2.52039	2.14446	2.1552	2.25202	2.26544	2.82525	2.99467	2.22918	2.28764	2.50423	2.72535	2.55289	2.99458	1.26155	1.18066	0.720635	1.36789	1.5782	1.20647	1.17205	0.885142
Mal2	ENSMUSG00000024479	5.26153	5.33957	5.63822	5.52866	5.21333	5.59058	4.74	5.03342	5.75024	5.97624	4.86636	4.94014	4.9792	5.37286	5.6254	5.06885	3.00579	3.22119	2.39317	3.61262	3.63861	3.43222	3.04675	3.30187
Mef2c	ENSMUSG00000005583	5.15755	5.05953	5.7578	5.17012	5.35345	5.7336	4.30529	4.7004	3.36911	3.48772	2.10359	1.91224	2.00235	3.19081	2.75479	2.56146	1.56138	1.15688	0.760476	1.28462	1.36302	1.67885	0.838858	1.31948
Myo5b	ENSMUSG00000025885	3.37235	3.75827	3.20246	3.05419	3.01961	3.33015	3.36938	3.08235	5.23752	5.25102	4.59913	5.00754	4.97018	5.32918	4.61577	4.95115	2.0928	1.65671	1.38791	1.32547	1.60331	1.79437	1.54738	1.89026
Myt1l	ENSMUSG00000061911	4.30367	4.4957	4.88368	4.63841	4.79118	5.07404	3.86657	4.04879	4.66352	4.88815	3.16775	3.27705	3.56843	4.42152	3.93353	4.03829	3.36148	2.75001	2.45987	3.08993	3.32325	3.46961	2.93283	3.07609
Napb	ENSMUSG00000027438	5.82662	6.06861	6.63513	6.39038	6.21689	6.63024	5.64258	5.75745	6.62287	6.74224	5.6487	5.77834	5.82433	6.44798	6.2275	6.25445	6.38606	5.72056	5.58859	6.09712	6.21461	6.24234	6.08773	6.24575
Nefl	ENSMUSG00000022055	7.29516	7.47842	7.33027	7.4717	7.2746	7.42714	7.17552	7.29996	7.38338	7.48072	7.13554	7.32647	7.08256	7.41642	7.34937	7.1962	9.85207	9.92714	9.6223	9.97329	9.74742	9.726	9.60474	9.53286
Nefm	ENSMUSG00000022054	5.80362	6.03479	6.28033	6.2963	6.12983	6.36963	5.56775	5.66202	5.5392	5.63149	4.86545	4.70464	4.86964	5.46693	4.84542	5.07085	9.2483	8.91207	8.68176	9.15256	8.93011	9.08117	8.73237	8.63247
Nell1	ENSMUSG00000055409	4.93101	4.30902	3.81481	3.76221	3.80286	3.9663	4.51523	5.01049	4.40457	4.46842	4.08053	3.90655	4.52961	4.4931	4.00062	4.59873	4.21816	4.27767	4.17639	3.56065	4.16668	4.24843	4.14241	4.22267
Nov	ENSMUSG00000037362	4.30071	4.46493	4.48878	4.39638	4.20291	4.5465	4.20788	4.15543	5.59227	5.88488	4.79267	5.0786	5.03271	5.3032	5.32938	5.33899	2.78202	3.35349	2.30721	3.31022	3.43173	3.2666	3.46546	3.73239
Nptx1	ENSMUSG00000025582	6.66955	6.74125	6.73194	6.9484	6.66141	6.68832	6.62888	6.8045	7.56318	7.51525	7.53731	7.78318	7.59528	7.70459	7.41509	7.65682	5.81869	5.87588	5.83261	5.80446	5.81195	5.89555	5.86398	5.81579
Nrg3	ENSMUSG00000041014	2.59893	3.07729	3.43479	3.03691	3.13912	3.21969	2.63803	2.94782	2.98747	3.2898	2.43056	2.66561	2.4064	2.94808	2.78082	2.98179	2.61656	2.01932	1.98283	2.70451	2.57235	2.62231	2.61807	2.37028
Nts	ENSMUSG00000019890	0.819379	0.823766	1.02918	1.15934	1.24977	1.45753	2.1097	1.19587	2.14734	2.28971	1.764	2.02816	1.88668	1.86685	2.25143	2.10201	3.4042	2.83866	2.70447	3.17372	3.05417	3.16096	3.25471	3.56264
Pcsk2	ENSMUSG00000027419	6.65312	6.66045	6.76733	6.64078	6.68823	6.68934	6.6761	6.67513	5.96789	6.01548	5.78046	5.79356	5.91484	5.90713	5.96948	5.84931	5.12559	5.04512	4.91591	5.01744	5.18978	5.15446	5.08537	5.13949
Pgm2l1	ENSMUSG00000030729	4.60297	4.66285	5.38981	4.97112	5.22241	5.15829	3.77155	4.01959	4.81459	5.10712	2.64505	3.04455	2.84371	4.1149	4.32761	3.9398	3.16044	2.84469	1.98577	3.27871	3.60077	3.0483	2.70328	3.25768
Prdm8	ENSMUSG00000035456	3.56793	3.6459	3.51933	3.5492	3.54483	3.5258	3.16839	3.33947	4.95623	5.17509	5.15266	5.27489	5.29704	5.38496	4.83506	5.00145	1.74874	2.12888	1.60622	1.99934	1.80572	1.83207	1.45935	1.33716
Rgs4	ENSMUSG00000038530	7.55176	7.66644	7.42654	7.68841	7.47946	7.62822	7.67477	7.76518	5.55307	5.59753	5.64118	5.76061	5.76878	5.76162	5.79507	5.59425	5.25072	6.45538	5.40418	6.55253	6.38136	6.39096	6.17801	6.33979
Rhov	ENSMUSG00000034226	2.84895	2.67761	2.81993	2.77086	2.93694	2.74781	2.97794	2.96257	2.24945	1.91897	2.95808	2.81673	2.81795	2.43175	2.69255	2.5733	3.87201	3.99831	4.05668	3.99131	3.93318	3.76735	3.94657	3.52654
Satb2	ENSMUSG00000038331	3.00978	2.89505	4.04074	2.9138	3.43739	3.03752	3.09363	3.40209	1.76503	1.79916	1.7711	1.40402	1.68098	1.58215	1.4108	1.70601	0.176716	0.0759146	0.206581	0.245398	0.25693	0.176867	0.12023	0.110299
Scg2	ENSMUSG00000050711	5.61467	5.90335	6.31706	6.3837	5.94196	6.43496	6.20611	6.01144	6.10773	6.20897	5.85355	5.83567	5.7964	6.2346	6.5228	6.06216	6.83766	6.41929	6.40271	6.71444	6.76409	6.77725	6.73451	6.84932
Sla	ENSMUSG00000022372	1.79543	1.83549	1.89294	2.05143	1.86263	2.03487	1.90486	1.75194	1.38933	1.80582	1.73205	1.81521	1.84639	1.66638	1.70019	1.78721	0.895349	1.05027	0.482266	1.14579	0.782357	0.924783	0.970535	1.01499
Slc12a5	ENSMUSG00000017740	7.32591	7.49694	7.29711	7.4415	7.42792	7.42748	7.39862	7.40663	7.10434	7.11895	7.24706	7.23457	7.32583	7.0468	7.03294	7.17584	7.16918	7.12678	7.40516	7.06123	7.12449	7.15725	7.16941	7.18269
Slc17a6	ENSMUSG00000030500	1.85269	1.67772	2.27479	1.77129	1.83586	2.27219	1.60792	1.53386	1.55539	1.97411	0.642055	0.971487	0.825189	1.13522	1.375	1.54416	4.97588	4.26393	3.85095	4.73925	4.90145	4.8831	4.38149	4.69748
Slc6a7	ENSMUSG00000052026	4.75695	4.62477	4.62217	4.60742	4.61989	4.45406	4.79814	4.65154	4.87332	4.90968	4.90902	4.97926	5.07384	4.75474	5.01198	4.98272	3.16767	3.24381	3.3681	2.9059	3.26557	3.01919	3.34587	3.19152
Snap25	ENSMUSG00000027273	9.27042	9.37138	9.77636	9.56593	9.36459	9.83955	8.91665	9.00351	9.26355	9.47542	8.17596	8.07922	8.42989	9.05266	9.14148	8.87789	9.70037	8.88967	8.90815	9.20393	9.53526	9.52689	9.38727	9.56451
Sostdc1	ENSMUSG00000036169	0.28618	0.440321	0.422849	0.70153	0.206286	0.238683	0.385097	0.419073	4.76348	1.20579	2.94633	1.35945	1.32961	3.81625	1.52852	4.42783	2.81037	3.23563	2.26101	2.74435	3.14395	3.34986	2.75957	2.93814
Sstr2	ENSMUSG00000047904	4.17339	4.03777	3.93023	3.85097	4.16425	3.91533	4.30528	4.43395	2.80218	2.75042	2.96405	2.71427	2.84399	2.74797	2.84224	2.78147	2.24732	2.49994	2.53945	2.3224	2.59048	2.60898	2.40363	2.46579
Stmn2	ENSMUSG00000027500	7.74153	7.73232	7.6767	7.66673	7.59833	7.74967	7.73785	7.76817	7.6413	7.70228	7.62159	7.59525	7.57593	7.67355	7.4811	7.62981	8.43066	8.60179	8.1134	8.70764	8.61042	8.51485	8.43132	8.51121
Stx1a	ENSMUSG00000007207	7.87018	7.73157	7.46787	7.49149	7.66308	7.38899	7.70375	7.82896	5.87622	5.85462	6.05739	6.11209	6.1386	5.95945	6.15222	6.08572	3.4614	3.96882	3.81033	3.90158	3.77038	3.8568	3.79062	3.67757
Sv2b	ENSMUSG00000053025	6.39744	6.51443	6.5026	6.58445	6.46641	6.58679	6.36324	6.44752	6.40227	6.4835	6.05699	6.28951	6.21152	6.48518	6.21498	6.37047	4.98108	4.94458	4.53303	4.89582	4.83115	4.94422	4.76454	4.96731
Syt1	ENSMUSG00000035864	7.9899	8.18047	8.45159	8.21878	8.23909	8.59122	7.8165	8.08012	8.11016	8.30727	7.10968	7.16652	7.34341	8.00874	7.62432	7.73424	5.26055	4.96019	4.6851	5.11763	5.30163	5.58168	5.08939	5.29035
Syt4	ENSMUSG00000024261	4.95934	4.75005	5.30588	4.98391	5.00518	5.51106	4.62907	4.78928	4.99497	5.01077	3.54291	3.75303	3.80856	4.84967	4.79297	4.58743	4.99759	4.262	3.83108	4.60335	4.90425	5.0059	4.65056	4.99346
Tmem130	ENSMUSG00000043388	6.40989	6.3753	6.12894	6.16821	6.60423	6.25235	6.79115	6.76742	5.96301	6.10844	6.60721	6.51339	6.63986	6.32386	6.20673	6.47378	7.20033	7.3897	7.51532	7.26314	7.18648	7.27303	7.42524	7.35962
Trhde	ENSMUSG00000050663	2.3072	2.41566	2.84384	2.40933	2.41499	2.86441	2.2297	2.19266	2.79227	2.79504	1.86232	2.15541	2.19753	2.64585	2.55356	2.56899	1.27035	0.807861	0.823416	1.05117	1.23815	1.03982	1.09399	1.27955
Ttc9	ENSMUSG00000042734	3.94569	4.24369	4.40782	4.25087	4.0948	4.24402	4.17392	3.87443	3.92815	3.66097	3.75697	3.80721	3.60858	3.80584	3.42197	3.79689	5.04509	5.36722	4.82046	5.37014	5.21634	5.34098	5.02044	4.94757
Tubb3	ENSMUSG00000062380	8.10302	8.00075	7.83214	7.81623	8.14758	7.78538	8.41549	8.30697	7.05641	7.06531	7.77507	7.69346	7.77109	7.2221	7.64717	7.45901	8.79355	9.50378	9.06128	9.33803	9.25166	9.16983	9.11206	8.9723
Unc13a	ENSMUSG00000034799	6.02161	6.30937	6.28459	6.4811	5.78034	5.90708	6.24028	5.97699	5.90879	5.60875	5.81591	6.02137	5.40907	5.57445	5.47283	5.8259	4.3224	4.26979	4.37172	4.48606	4.33002	4.31472	4.32479	4.25705
Vgf	ENSMUSG00000037428	7.82824	7.69903	7.53518	7.96353	7.93406	7.63158	8.27934	8.27743	6.72708	6.72633	7.42116	7.4411	7.21251	7.05676	7.3774	7.01996	6.40968	6.67831	7.39011	6.96124	6.65214	6.78498	6.87914	6.51447
Vip	ENSMUSG00000019772	3.99843	4.06666	4.28184	4.16879	3.89481	4.45932	4.10646	4.38724	2.96668	2.99099	2.69466	2.51253	2.59422	3.05498	3.1374	2.92114	1.34618	0.698726	1.02728	1.50183	0.935212	1.10984	1.08418	1.4026
Vsnl1	ENSMUSG00000054459	7.78729	7.7547	8.05207	7.89013	7.6524	8.08028	7.21852	7.49822	7.61086	7.67702	6.9152	6.96166	7.04372	7.37461	7.44811	7.44561	8.36041	7.68747	7.84378	7.85099	8.11852	8.25097	8.08074	8.22839
Plcxd3	ENSMUSG00000049148	0.548698	0.760956	0.920872	0.375886	0.722791	0.955803	0.44797	0.363791	0.396873	0.287146	0.126469	0.0416523	0.118606	0.250103	0	0.209537	0.552615	0.66114	0.0487454	0.423236	0.590739	0.90551	0.438326	0.459193
Mean		4.23526	4.32646	4.58281	4.46239	4.34356	4.54503	4.23725	4.26567	4.46023	4.47968	3.85445	3.83215	3.82946	4.29439	4.1222	4.3068	3.45804	3.24327	3.01409	3.43334	3.48968	3.49056	3.27576	3.41718

## Sheet: Oligodendrocyte
Gene_name	Gene_ID	FCx_WT_Male1	FCx_WT_Male2	FCx_WT_Female1	FCx_WT_Female2	FCx_Tg_Male1	FCx_Tg_Male2	FCx_Tg_Female1	FCx_Tg_Female2	Hp_WT_Male1	Hp_WT_Male2	Hp_WT_Female1	Hp_WT_Female2	Hp_Tg_Male1	Hp_Tg_Male2	Hp_Tg_Female1	Hp_Tg_Female2	SC_WT_Male1	SC_WT_Male2	SC_WT_Female1	SC_WT_Female2	SC_Tg_Male1	SC_Tg_Male2	SC_Tg_Female1	SC_Tg_Female2
Adamts4	ENSMUSG00000006403	2.69203	2.91782	2.38745	3.15314	2.36318	3.10895	2.19092	2.68972	2.90071	2.89475	2.1455	2.76614	2.20209	2.98905	1.88311	2.99613	4.63771	4.20861	3.9321	4.58165	3.81082	4.45929	3.92649	4.52211
Bcas1	ENSMUSG00000013523	6.29109	6.36442	6.32985	6.55495	5.65222	5.74436	6.17049	6.17678	6.07269	6.18529	6.22154	6.20217	5.24079	6.28553	5.71923	6.06604	8.08914	7.22697	8.06534	8.08176	7.99451	7.29411	7.24495	7.28981
Cldn11	ENSMUSG00000037625	5.94287	6.05005	5.97623	6.21395	5.75712	6.09076	5.92567	5.78671	6.13051	6.04753	6.23834	6.00692	5.98955	6.16646	5.76506	6.14198	7.6952	7.37394	7.77192	7.38338	7.47367	7.51463	7.59572	7.51914
Cpm	ENSMUSG00000020183	1.56301	1.97231	2.00083	1.64025	1.91769	2.20214	1.78649	1.61072	2.32495	2.25777	2.24163	1.83632	1.97048	2.1666	1.81116	1.93479	3.00039	2.73793	2.80177	2.81182	2.65893	2.74587	2.83706	2.926
Elovl7	ENSMUSG00000021696	1.37667	1.56036	1.83947	1.57089	1.45687	1.93596	1.19685	1.20821	2.70337	1.70762	1.28779	1.01441	1.11751	1.98417	1.28486	2.26424	3.46005	3.23978	2.8268	3.45365	3.56336	3.52222	3.15647	3.4117
Enpp6	ENSMUSG00000038173	1.86721	2.07162	1.68552	1.77925	2.15854	2.12101	1.80054	1.77186	1.62055	1.77376	1.12095	1.04772	1.53354	1.63528	1.17575	1.22915	4.02956	3.44984	3.85581	3.56146	3.44152	3.72431	3.8218	3.74742
Erbb3	ENSMUSG00000018166	1.83924	1.89652	2.00053	1.9035	1.75221	2.01057	1.77078	1.88488	1.89704	1.72521	1.77975	1.78942	1.7563	1.86978	1.51192	1.84597	3.29334	3.13671	3.30831	3.33131	3.54612	3.40421	3.37335	3.38521
Fa2h	ENSMUSG00000033579	4.47712	4.58924	4.41195	4.60657	4.24372	4.26083	4.54273	4.37884	4.4948	4.1927	4.48006	4.37887	4.32101	4.48701	4.22596	4.44602	6.66433	6.43943	6.62272	6.49645	6.43838	6.54137	6.49352	6.47679
Gal3st1	ENSMUSG00000049721	3.79464	3.59756	3.36112	3.46482	3.50663	3.4977	3.52995	3.35329	3.34441	3.01038	3.54575	3.35232	3.30601	3.34832	3.36615	3.22223	5.31552	5.27145	5.62419	5.21437	5.16091	5.20631	5.40979	5.04185
Galnt6	ENSMUSG00000037280	3.02566	2.81372	2.88086	2.93514	2.89056	2.72179	2.86359	2.78933	2.61353	2.41935	2.89734	2.6254	2.58155	2.70111	2.4012	2.43362	3.82706	3.79537	4.26778	3.86615	3.94255	3.999	4.15716	3.89245
Gjb1	ENSMUSG00000047797	3.9085	3.91173	3.50712	3.62176	3.71867	3.69088	3.89258	3.77609	3.26157	3.07873	3.63224	3.58186	3.71333	3.6198	3.27368	3.46876	6.22621	6.18698	6.56368	6.11711	5.9931	6.0766	6.22038	6.08642
Gpr17	ENSMUSG00000052229	3.4876	3.49624	3.66205	3.72496	3.63339	3.59164	3.72677	3.71597	3.58049	3.82349	4.05653	4.21193	4.02657	3.95197	3.62069	3.82167	3.34114	3.47927	3.43523	3.53508	3.44874	3.33767	3.35679	3.72508
Gpr62	ENSMUSG00000091735	3.70027	3.79359	3.56015	3.41409	3.49402	3.50257	3.74707	3.6137	3.32528	3.28181	3.82257	3.64251	3.58286	3.5735	3.18225	3.31801	4.47754	4.61881	5.12582	4.6629	4.36082	4.64932	4.36469	4.11541
Hapln2	ENSMUSG00000004894	4.25877	4.47788	4.29052	4.36294	4.10236	4.33465	4.18823	4.04269	4.10822	4.17987	3.85871	3.69577	3.81924	4.11163	3.85636	3.91072	6.39276	6.24461	6.50897	6.35986	6.30835	6.25319	6.21507	5.96659
Lgi3	ENSMUSG00000033595	5.90023	5.93852	5.74903	5.74723	5.78117	5.57021	5.94962	5.78322	5.65553	5.69549	6.10425	6.01601	6.04503	5.78363	5.92851	5.67424	7.02709	7.17899	7.37725	7.12537	6.97773	7.02601	7.20584	7.07643
Mag	ENSMUSG00000036634	7.05161	6.77543	6.46688	6.80931	6.80888	6.53222	6.97909	6.89253	6.33571	6.26543	6.80962	6.56914	6.53998	6.48976	6.44814	6.41157	8.54041	8.53983	8.88008	8.46915	8.30843	8.41838	8.59078	8.4777
Mal	ENSMUSG00000027375	6.09358	6.12337	6.14852	6.52831	5.97882	6.14387	5.94262	5.98429	6.17447	6.13114	5.94891	6.16301	5.8365	6.10855	5.65811	5.8993	7.58683	7.27024	7.15937	7.50345	7.42273	7.44947	7.32783	7.51891
Mbp	ENSMUSG00000041607	9.21153	9.08046	8.70948	9.156	9.15884	9.04023	9.05946	9.14494	8.9035	8.85018	9.18267	9.14401	8.94227	8.82806	8.62857	8.9145	11.4375	11.3674	11.3976	11.4173	11.3176	11.3231	11.4773	11.6456
Mobp	ENSMUSG00000032517	7.9995	8.17706	8.45241	8.63409	8.10659	8.45397	7.90198	7.91132	8.20499	8.23422	7.8004	8.03621	7.6066	8.22324	7.89468	8.00875	9.8278	9.37358	9.45958	9.93571	9.6776	9.7119	9.71488	9.94741
Pdlim2	ENSMUSG00000022090	4.23601	4.10613	3.66917	3.88936	3.62582	3.7956	4.019	4.39389	3.85037	3.91477	4.52359	3.67878	4.29456	3.95345	4.22927	4.14577	6.17247	6.19183	6.89087	5.98073	5.76157	5.7189	6.15878	5.58159
Pla2g4a	ENSMUSG00000056220	0.574229	0.538416	0.798035	0.524736	0.960247	0.866497	0.913988	0.777386	0.873415	0.943307	0.431581	0.524767	0.434771	0.80456	0.548434	1.1762	1.97331	1.76258	1.11381	1.54483	1.74517	1.97983	1.70726	2.03238
Plekhh1	ENSMUSG00000060716	2.94641	3.13334	3.13476	3.1444	3.18337	3.30358	2.91955	2.90618	3.03918	2.99997	2.90677	2.709	2.82232	3.12572	2.56254	2.88887	4.71389	4.34218	4.64881	4.47172	4.58331	4.63459	4.75408	4.63973
Plp1	ENSMUSG00000031425	7.70775	7.82632	8.17415	7.92722	7.81894	8.16319	7.1442	7.07241	8.12499	8.28028	6.2546	6.43502	6.57353	7.61547	7.20559	7.2909	9.98265	8.92532	8.77657	9.35462	9.74938	9.61486	9.16541	9.0913
Plxnb3	ENSMUSG00000031385	3.07387	2.94633	2.64271	2.95053	2.72052	2.93386	2.74763	2.87704	3.08628	3.00972	2.51911	2.65235	2.64344	3.11784	2.7178	2.96317	4.30453	4.07983	4.19033	4.11	4.02094	4.17638	4.10961	4.17039
Ppp1r14a	ENSMUSG00000037166	5.58858	5.41217	5.29923	5.36068	5.17555	5.19959	5.71156	5.48329	4.92905	4.55576	5.44684	5.28949	5.04227	5.06351	5.09188	4.94278	6.98497	7.08014	7.6637	7.00357	6.6737	6.86687	7.14626	6.58673
Prkcq	ENSMUSG00000026778	1.94273	2.11075	2.03508	2.19497	2.10442	2.11527	2.01825	2.03598	2.73947	2.12886	2.07833	1.87391	1.85374	2.44299	1.42995	2.62841	3.45288	3.68599	3.38342	3.92739	3.75603	3.77399	3.67325	3.81797
Rffl	ENSMUSG00000020696	2.41194	2.77391	2.66176	2.41686	2.42843	2.49183	2.42611	2.33603	2.82795	2.64412	2.14434	2.04034	2.25908	2.39375	2.33211	2.87105	3.98106	3.49842	3.62179	3.55319	3.84148	3.78298	3.79435	4.01517
Sema3d	ENSMUSG00000040254	0.278759	0.373214	0.572209	0.329297	0.342709	0.459778	0.172658	0.324123	0.427915	0.476609	0.0622184	0.0355437	0.0644414	0.222771	0.377649	0.430496	0.612415	0.489502	0.32238	0.565356	0.703119	0.757592	0.603774	0.710238
Sft2d1	ENSMUSG00000073468	4.55083	4.26898	4.15253	4.56532	3.92966	4.69101	4.43229	4.42588	4.40695	4.14041	3.92789	3.84752	4.27133	4.10867	4.50358	4.10514	4.38042	4.17155	4.30914	4.50467	4.29197	4.6226	4.31489	4.37386
Sgk2	ENSMUSG00000017868	1.24936	0.879215	1.05676	1.17957	0.729229	0.914685	0.831386	0.890257	0.996919	0.556444	0.999932	0.922212	0.799924	0.812164	0.79846	0.718003	1.73544	1.75228	1.93803	1.94254	1.49217	1.70764	1.72134	1.67682
Srpk3	ENSMUSG00000002007	2.10542	2.06183	2.06146	2.10595	2.24297	2.00876	1.81973	1.52349	1.90685	1.85639	1.62509	1.27477	1.53264	1.72113	1.97657	1.72377	2.36886	2.4015	1.97299	2.29553	2.35226	2.49548	1.91867	2.60681
Trf	ENSMUSG00000032554	7.16966	7.1824	6.67659	6.98852	6.96282	6.79245	7.23638	7.22986	6.82008	6.64689	7.08945	6.98315	6.97286	6.81192	6.71836	6.9154	9.06692	9.02962	9.36192	9.08136	8.86117	8.98998	9.04064	9.00575
Tspan2	ENSMUSG00000027858	3.84708	3.78758	4.12658	4.01658	3.9007	4.31514	3.37031	3.28181	4.32111	4.27498	2.87887	3.14564	2.94624	3.82374	3.58102	3.67104	5.06359	4.40655	4.01431	4.60646	5.06518	4.81321	4.43498	4.95613
Ugt8a	ENSMUSG00000032854	3.06235	3.29646	3.43785	3.18778	3.19923	3.83507	2.83697	3.10122	3.43583	3.48016	2.10904	2.20391	2.25052	3.15273	2.63409	2.96196	5.55916	4.99316	4.49418	5.08047	5.46454	5.47309	5.07088	5.67108
Il23a	ENSMUSG00000025383	0	0.117539	0.0507148	0	0.0512203	0	0.285322	0.231086	0	0	0	0	0	0	0	0	0.0950049	0.058764	0.106744	0.0555858	0.228843	0	0.178906	0
Mean		3.22368	3.28142	3.30337	3.26739	3.19451	3.37073	3.09391	3.12699	3.35546	3.19594	2.85655	2.73384	2.79287	3.20558	2.91562	3.22272	4.76034	4.54076	4.5037	4.65424	4.62722	4.72516	4.60024	4.71717
