# Supplementary material for: Extensive splicing changes in an ALS/FTD transgenic mouse model overexpressing cytoplasmic fused in sarcoma
Source: Sci Rep. 2020 Mar 17;10:4857. doi: 10.1038/s41598-020-61676-x (PMC7078223; doi:10.1038/s41598-020-61676-x)
Supplement: Supplementary file 4 — Supplementary Dataset 3. [file 41598_2020_61676_MOESM4_ESM.xlsx]

## Sheet: title author
Extensive splicing changes in an ALS/FTD transgenic mouse model overexpressing cytoplasmic fused in sarcoma
Daisuke Ito, Ryota Taguchi, Maki Deguchi, Hideaki Ogasawara, Eiji Inoue
Supplementary dataset 3. Differentially expressed genes_Hp

## Sheet: Raw
Gene_ID	Gene_name	Reference	Strand	Start	End	baseMean	log2FoldChange	lfcSE	stat	pvalue	padj	FCx_WT_#1	FCx_WT_#2	FCx_Tg_#1	FCx_Tg_#2	FCx_WT_#3	FCx_WT_#4	FCx_Tg_#3	FCx_Tg_#4	Hp_WT_#1	Hp_WT_#2	Hp_Tg_#1	Hp_Tg_#2	Hp_WT_#3	Hp_WT_#4	Hp_Tg_#3	Hp_Tg_#4	SC_WT_#1	SC_WT_#2	SC_Tg_#1	SC_Tg_#2	SC_WT_#3	SC_WT_#4	SC_Tg_#3	SC_Tg_#4
ENSMUSG00000000001	Gnai3	chr3	-	107910198	107949064	306.307	-0.108379	0.387353	0.279793	0.779636	0.999995	4.32403	4.925	5.41303	6.37248	6.44371	5.15217	3.0874	4.05994	8.75526	9.24911	3.40832	6.36767	2.63336	2.77608	6.31966	5.62092	7.21278	5.59075	9.82392	7.40876	2.87355	5.93063	5.98985	9.0687
ENSMUSG00000000003	Pbsn	chrX	-	75083240	75098962	0	NA	NA	NA	NA	NA	0	0	0	0	0	0	0	0	0	0	0	0	0	0	0	0	0	0	0	0	0	0	0	0
ENSMUSG00000000028	Cdc45	chr16	-	18780540	18812080	36.2943	-0.118897	0.291719	0.407574	0.683586	0.999995	0.949966	1.07849	0.704171	0.585445	1.02459	0.436547	0.771907	0.646477	1.3839	0.92731	0.822762	1.04604	1.03185	1.25261	1.32617	0.720437	1.86595	1.25083	1.49195	1.46644	1.09573	2.10117	1.26206	1.74189
ENSMUSG00000000031	H19	chr7	-	149761434	149764048	6.87089	0.199741	0.59847	-0.333752	0.738566	0.999995	0.105036	0.162198	0.021485	0.102961	0.021269	0.007594	0.200868	0.12058	0.453277	0.306264	0.229961	0.435082	0.258878	0.059175	0.431547	0.165858	2.00539	14.2983	11.348	5.86902	1.36083	10.0629	21.4273	16.4139
ENSMUSG00000000037	Scml2	chrX	+	157555125	157696145	3.41896	-1.22524	1.12978	1.0845	0.278145	0.999995	0	0	0.045024	0.064941	0.020063	0	0.036862	0	0.058818	0.064141	0.010243	0	0.0539	0	0.052572	0	0.033304	0	0.093015	0.028068	0.043064	0.030342	0.04668	0
ENSMUSG00000000049	Apoh	chr11	+	108204668	108275710	6.39829	0.207797	0.746388	-0.278403	0.780703	0.999995	0.180993	0.071976	0.529641	0.242229	0.07947	0.278207	0.362222	0.033203	0.119786	0.214925	0.581781	0.247359	0.675603	0.544463	0.214129	0	0.407145	0.664209	0.667941	0.772597	0.935422	0.853667	0.284057	1.49699
ENSMUSG00000000056	Narf	chr11	+	121098567	121117170	927.717	-0.173412	0.166502	1.0415	0.297643	0.999995	10.3277	10.9388	9.46027	10.192	13.8008	13.5647	9.99423	9.92263	12.5306	12.7998	13.414	12.2072	13.7432	13.0827	10.7982	11.88	11.2892	9.5287	11.642	9.45307	11.0346	10.7847	11.7119	11.0028
ENSMUSG00000000058	Cav2	chr6	+	17231185	17239115	161.706	-0.219831	0.516361	0.42573	0.670305	0.999995	5.69135	5.96649	6.21585	8.07071	8.04022	5.52745	3.15055	4.06374	6.16776	7.60355	2.07295	3.95914	0.975735	1.40138	3.88489	3.68378	7.05254	4.53668	10.0037	6.59802	1.88346	5.61003	4.37719	6.13345
ENSMUSG00000000078	Klf6	chr13	+	5860735	5869639	305.489	-0.0640375	0.222116	0.288307	0.773112	0.999995	6.81228	7.72027	6.25196	9.73971	8.51686	7.97634	4.43239	5.7232	5.12142	6.08789	3.48449	4.20812	3.16274	3.30814	4.19714	4.95928	7.67439	5.75083	6.77117	6.4862	3.60265	7.11451	5.27173	6.55669
ENSMUSG00000000085	Scmh1	chr4	+	120077886	120202804	773.548	0.00045134	0.125955	-0.00358334	0.997141	0.999995	16.5226	17.953	18.1319	20.023	18.5218	17.7626	17.892	18.7703	17.8176	16.5849	19.3525	17.2576	14.6926	16.8275	13.9266	14.045	9.51644	8.43216	9.00814	8.9023	8.33796	9.42105	9.03563	11.3303
ENSMUSG00000000088	Cox5a	chr9	+	57369039	57380231	1623.6	-0.0417283	0.244486	0.170677	0.864478	0.999995	253.889	246.301	239.719	229.265	237.767	254.807	266.729	259.882	189.82	190.457	253.597	218.673	271.789	269.891	261.144	229.806	317.11	353.266	311.762	307.767	389.007	341.595	304.774	259.013
ENSMUSG00000000093	Tbx2	chr11	+	85646053	85655450	82.7011	0.0814776	0.251135	-0.324437	0.745607	0.999995	0.940926	1.24933	0.881122	1.33985	1.10906	1.13022	0.940413	0.816458	1.5789	1.55107	1.02401	1.42673	0.859703	1.21621	1.30235	1.62442	2.75941	5.6118	4.46781	4.09145	2.18429	3.90724	2.64202	2.42
ENSMUSG00000000094	Tbx4	chr11	+	85699924	85729599	6.92992	-0.0329448	0.611498	0.0538756	0.957034	0.999995	0.015231	0.087258	0.046265	0	0.061529	0	0.037778	0.02995	0.067814	0.059666	0.06999	0.149373	0.181295	0.110311	0.108799	0.12004	0.153957	0.107424	0.072586	0.093048	0.064214	0.119519	0.042051	0.120389
ENSMUSG00000000103	Zfy2	chrY	-	1362123	1426357	0	NA	NA	NA	NA	NA	0	0	0	0	0	0	0	0	0	0	0	0	0	0	0	0	0	0	0	0	0	0	0	0
ENSMUSG00000000120	Ngfr	chr11	-	95430132	95449049	70.921	-0.483609	0.378448	1.27788	0.201293	0.999995	0.675815	1.58238	1.48209	1.18205	1.30711	1.26685	1.49886	1.10951	1.21104	0.73337	0.988607	0.8214	1.79785	1.55339	0.802485	1.45588	12.6176	59.1483	44.8018	42.6186	14.41	58.0495	29.4923	24.6748
ENSMUSG00000000125	Wnt3	chr11	+	103635464	103679271	35.2266	-0.224454	0.360665	0.622335	0.533721	0.999995	0.453842	0.600219	0.773655	0.564907	0.606348	0.648024	0.672921	0.878556	0.583819	0.545906	0.534564	0.74977	0.939869	0.644594	0.371845	0.724712	3.16567	2.61286	2.79081	1.95217	3.15605	2.59181	2.74223	2.28759
ENSMUSG00000000126	Wnt9a	chr11	+	59120430	59147054	156.485	-0.375921	0.214792	1.75016	0.0800901	0.999995	8.10507	8.41372	7.03206	7.62911	8.77264	6.90564	8.0983	7.12694	3.05748	2.71255	2.58622	2.32509	3.58408	2.8106	2.30421	2.28354	1.61329	2.83688	2.65543	3.02827	1.72927	3.94064	3.57763	2.56303
ENSMUSG00000000127	Fer	chr17	+	64213364	64488843	137.272	-0.136522	0.326693	0.417891	0.676027	0.999995	2.38606	2.81087	2.58516	3.74419	3.29795	3.44555	2.09251	2.52968	3.67676	3.7155	1.62734	3.37657	1.81163	1.79475	2.34873	2.59	2.83652	2.43427	3.18793	2.89733	1.59071	3.24703	2.6222	3.15746
ENSMUSG00000000131	Xpo6	chr7	-	133245229	133344015	2065.69	-0.0789358	0.155035	0.509149	0.610648	0.999995	21.3699	21.2049	20.1878	32.0365	22.9277	22.6747	21.0469	20.8365	21.579	23.3428	21.5397	33.0194	33.419	21.9124	39.7543	23.9174	21.5565	21.8899	18.1932	17.9052	28.9751	19.932	18.5897	27.0102
ENSMUSG00000000134	Tfe3	chrX	+	7339686	7352328	898.281	-0.120918	0.212836	0.568129	0.569948	0.999995	14.2609	14.9941	13.1646	11.0086	10.6383	12.8648	17.7369	16.3906	11.701	9.79053	12.4513	10.3282	15.047	13.652	14.1444	10.4665	15.1694	15.3805	14.2946	12.5049	15.812	11.929	18.3236	10.811
ENSMUSG00000000142	Axin2	chr11	+	108781663	108812097	455.12	-0.127525	0.187601	0.679765	0.496653	0.999995	7.66536	5.75092	8.40502	9.25578	9.44415	9.82202	6.25088	7.16821	8.03022	8.74585	5.72489	7.97572	6.87497	8.27744	7.77756	9.10883	6.37026	5.75588	5.08799	5.33225	6.01747	4.5167	5.12585	4.58289
ENSMUSG00000000148	Baat1	chr5	+	141180965	141195333	573.428	-0.149167	0.126636	1.17792	0.23883	0.999995	7.84126	9.60772	9.28415	7.92577	8.68243	9.76946	9.69902	8.9911	10.1816	10.6276	9.47973	9.76571	10.2936	10.135	9.63143	9.11244	8.28295	8.6367	8.45037	8.65014	8.25102	8.06109	7.45906	6.94927
ENSMUSG00000000149	Gna12	chr5	-	141234362	141306385	2251.72	0.051449	0.203873	-0.252358	0.800764	0.999995	41.2141	44.3519	39.5975	39.2718	38.326	40.002	39.8859	38.0019	42.1471	40.8581	55.5865	47.3348	56.7028	49.9952	44.4876	50.1108	86.6182	85.4967	84.5099	86.9064	93.0381	78.5591	89.6818	78.7478
ENSMUSG00000000154	Slc22a18	chr7	+	150659626	150685239	18.4961	0.632184	0.459829	-1.37483	0.169186	0.999995	0.686589	0.805511	0.747517	0.203322	0.202068	0.447218	0.7627	0.619965	0.527809	0.457577	0.789809	0.56813	0.857842	0.466202	0.984011	1.48457	2.87016	4.68923	5.01535	5.09824	4.06195	4.4998	5.35438	3.78748
ENSMUSG00000000157	Itgb2l	chr16	-	96643895	96665226	2.01175	-0.998521	1.56156	0.63944	0.522537	0.999995	0	0	0	0	0	0.01314	0	0	0.02389	0.012325	0	0.019174	0	0	0	0	0.332198	0.444007	0	0.161883	0	0.014255	0	0
ENSMUSG00000000159	Igsf5	chr16	+	96583275	96747187	9.66693	-0.493396	0.702781	0.702062	0.482641	0.999995	0.220525	0.216158	0.092871	0.408114	0.144473	0.077038	0.128702	0	0.961819	0.061411	0.209023	0.291012	0.287937	0.117166	0.14575	0.219883	0.315878	0.315761	0.383755	0.106674	0.293614	0.213469	0.218801	0.186876
ENSMUSG00000000167	Pih1d2	chr9	+	50425426	50433105	21.7541	-0.49803	0.500833	0.994404	0.320026	0.999995	1.90441	0.973919	0.737975	1.72316	1.19465	0.729294	1.05112	1.25913	1.81093	1.68016	0.763586	1.36343	1.08227	0.496671	0.47698	1.22656	1.20965	0.955073	1.15988	0.867421	1.21617	1.30113	1.53407	0.867933
ENSMUSG00000000168	Dlat	chr9	-	50442738	50467885	1631.13	-0.0499192	0.148624	0.335875	0.736965	0.999995	17.6625	17.8399	18.8484	23.9765	21.3048	18.8403	15.1965	17.01	27.3539	30.4151	20.3586	24.982	19.0872	20.859	23.7132	24.1742	27.6625	24.8001	29.5102	26.9813	24.798	26.64	27.7836	29.3923
ENSMUSG00000000171	Sdhd	chr9	-	50404443	50411954	1758.64	0.0655713	0.201948	-0.324693	0.745413	0.999995	74.7148	68.7238	66.8365	62.4557	66.5295	67.5476	78.8087	81.7398	68.1284	67.6462	91.7772	76.7037	86.0263	86.0654	84.7092	77.2776	87.4685	89.703	86.2908	85.1252	97.0863	86.9703	99.7279	94.7702
ENSMUSG00000000182	Fgf23	chr6	+	127022920	127031426	2.59957	-0.327575	1.05739	0.309796	0.756716	0.999995	0.139382	0.111127	0.066969	0.22649	0.053082	0.175124	0.114583	0.077957	0.152427	0.120122	0.136158	0.081135	0.100815	0.044684	0	0.083606	0.247778	0.077864	0.318775	0	0.124542	0.109472	0.170513	0.134875
ENSMUSG00000000183	Fgf6	chr6	+	126965560	126974736	0	NA	NA	NA	NA	NA	0	0	0	0	0	0	0	0	0	0	0	0	0	0	0	0	0	0	0	0	0	0	0	0
ENSMUSG00000000184	Ccnd2	chr6	-	127075797	127101066	1272.31	-0.0755316	0.143133	0.527701	0.597707	0.999995	6.9536	7.86393	9.1376	10.1626	11.7737	10.5786	7.04472	9.05073	14.3421	13.509	12.2121	14.3258	12.651	11.5466	10.6069	12.7644	4.3227	2.68988	4.01598	4.66821	3.46494	3.86565	3.82673	4.34868
ENSMUSG00000000194	Gpr107	chr2	+	31007836	31075068	1260.91	0.0122929	0.193352	-0.0635778	0.949306	0.999995	12.0896	12.0076	11.7112	11.3163	11.1092	12.2441	13.2884	11.3108	11.8012	11.8531	14.8071	13.875	13.6755	14.3747	12.5436	14.0001	12.367	14.5357	14.5209	12.5998	15.9922	13.8109	13.72	13.9823
ENSMUSG00000000197	Nalcn	chr14	-	123675863	124026366	1006.28	-0.174207	0.31232	0.557782	0.576993	0.999995	8.35859	9.60391	10.1137	13.502	12.0677	10.5343	8.11918	9.05918	12.5504	12.9383	6.07897	9.4299	4.76138	5.35201	6.99517	9.15208	11.2512	6.6162	9.66924	11.2994	6.46573	7.9379	8.86638	10.7949
ENSMUSG00000000202	Btbd17	chr11	-	114652531	114657259	452.254	0.19794	0.248701	-0.795895	0.426093	0.999995	15.3033	14.0006	18.0045	12.3568	16.5957	15.4113	16.2542	18.7086	8.07655	6.62084	12.9654	11.1463	11.8792	11.2717	10.7824	12.0995	13.6229	17.0397	12.6313	14.6728	25.4691	14.0583	14.4371	12.2577
ENSMUSG00000000204	Slfn4	chr11	+	82988688	83003723	0.121379	0.914757	3.53381	-0.258858	0.795744	0.999995	0	0	0	0	0	0	0	0	0.005935	0	0.003132	0.014855	0	0	0	0	0.251876	0.040707	0.041552	0.062812	0.013167	0.023573	0.021981	0.105029
ENSMUSG00000000214	Th	chr7	-	150078657	150117033	32.202	-0.459052	0.439734	1.04393	0.296517	0.999995	2.43737	2.52172	2.03485	2.43679	2.73912	2.6035	9.24444	3.87807	0.868905	0.72639	1.12268	0.705527	1.95091	0.67618	0.743382	0.541323	6.43764	16.1854	14.4568	13.6027	7.10339	21.0367	11.4053	10.0653
ENSMUSG00000000215	Ins2	chr7	-	149864561	149885415	5.61646	-0.129361	1.2587	0.102773	0.918143	0.999995	0	0	0	0	0	0	0	0	1.80112	0	0.267569	0.648526	0	0	0	0.983878	0.167584	0	0	0	0	0	0	0
ENSMUSG00000000216	Scnn1g	chr7	+	128877993	128911989	5.6401	-0.813989	0.802973	1.01372	0.310717	0.999995	0	0.019284	0.080135	0.017554	0	0	0	0	0.184011	0.092636	0.041496	0	0.130671	0.03136	0	0.139441	0	0.037779	0.015875	0	0.02617	0	0.015129	0.034038
ENSMUSG00000000223	Drp2	chrX	+	130939090	130991112	1229.9	-0.0933941	0.159698	0.584818	0.55867	0.999995	10.6003	12.0471	10.0039	12.9242	14.9278	10.4489	10.9081	12.9014	10.8359	10.5061	6.7713	9.06296	9.33786	8.69085	6.21874	7.7833	38.8165	40.0683	41.0999	37.8611	29.6818	31.4413	33.5534	37.665
ENSMUSG00000000244	Tspan32	chr7	+	150190951	150205549	2.13852	0.200796	1.1284	-0.177947	0.858765	0.999995	0.051197	0	0	0.25147	0.101719	0.092533	0.063494	0.255664	0	0	0	0	0.054656	0.086559	0	0	1.02621	0.276325	0.291008	0.469233	0.388725	0.432148	0.359499	0.21178
ENSMUSG00000000247	Lhx2	chr2	+	38194801	38225253	1582.49	0.0490156	0.125902	-0.389315	0.697043	0.999995	31.7169	27.296	37.4478	40.2133	38.5773	31.3111	30.5678	28.681	38.0528	50.1287	34.7024	39.4485	37.7826	31.8255	41.9806	39.8571	0.382515	0.190761	0.434138	0.429581	0.437687	0.117009	0.478708	0.193903
ENSMUSG00000000248	Clec2g	chr6	+	128884399	128970537	0	NA	NA	NA	NA	NA	0	0	0	0	0	0	0	0	0	0	0	0	0	0	0	0	0	0	0	0	0	0	0	0
ENSMUSG00000000253	Gmpr	chr13	+	45602813	45641751	1345.22	0.0279272	0.259316	-0.107695	0.914237	0.999995	38.0001	37.3318	37.2446	31.4571	35.0098	37.0314	44.8478	39.1331	40.1792	41.3552	57.2432	45.3869	62.4953	53.6963	63.6063	41.2655	51.8341	59.9498	48.6479	48.9474	70.6229	63.564	56.7922	54.9072
ENSMUSG00000000263	Glra1	chr11	-	55327740	55421700	1.93578	1.78919	1.44782	-1.23578	0.216542	0.999995	0.09855	0.071193	0.262866	0.1606	0.203438	0.32127	0.106398	0	0.077209	0	0.155691	0	0	0	0	0.149916	36.0134	15.8873	25.2326	32.4866	25.1103	24.1348	29.3081	23.3825
ENSMUSG00000000266	Mid2	chrX	+	137199138	137302254	171.41	-0.170445	0.468283	0.36398	0.715873	0.999995	2.37363	2.66357	2.81697	3.77055	3.99284	2.61623	2.27915	2.47757	2.85226	2.92258	0.820632	1.89465	1.11157	1.46091	2.58041	1.77775	3.33239	2.35365	3.93641	3.06322	1.37691	2.99602	1.96772	3.20794
ENSMUSG00000000275	Trim25	chr11	+	88860690	88881607	156.223	0.0799146	0.185747	-0.430232	0.667027	0.999995	0.991088	0.97382	1.31524	1.9099	1.47022	0.791129	1.49643	0.87079	1.98969	2.76569	1.65677	1.98934	2.78433	0.995565	1.54768	1.75108	2.64983	3.70077	1.86897	3.44263	2.33941	3.39999	2.16669	3.45562
ENSMUSG00000000276	Dgke	chr11	-	88896493	88928164	911.707	-0.232305	0.245999	0.944334	0.344999	0.999995	7.83098	11.5073	10.3202	14.854	14.7942	12.7739	7.17596	8.30089	12.0255	14.8133	7.2323	10.4854	6.68275	7.85723	9.17098	8.58626	9.97483	7.87563	10.0392	10.5347	7.58078	8.73389	8.94835	9.5169
ENSMUSG00000000278	Scpep1	chr11	-	88785334	88816779	199.704	0.134815	0.184761	-0.729674	0.46559	0.999995	5.98537	7.21374	6.51988	7.02327	6.8273	6.53732	7.43071	7.40553	6.06548	6.5014	6.66184	6.36715	6.37176	6.38916	5.92127	8.06861	13.8225	16.9637	16.7663	15.2934	16.7831	16.9854	13.8188	15.0742
ENSMUSG00000000282	Mnt	chr11	+	74644422	74659227	1423.52	0.0496126	0.179795	-0.275939	0.782595	0.999995	17.4481	16.5443	17.1628	16.6661	15.5173	15.7024	15.388	16.0712	17.126	17.6125	20.3586	17.6186	19.4635	16.7803	16.4536	20.1293	13.7727	15.0633	13.9246	14.8112	14.9803	13.1381	13.0956	11.6194
ENSMUSG00000000290	Itgb2	chr10	+	76992997	77028453	136.338	-0.0371035	0.231863	0.160023	0.872863	0.999995	2.53744	2.98537	2.4581	2.01101	2.60118	1.62059	3.16875	2.77194	2.01323	2.87374	2.80594	2.46591	3.33505	2.78221	2.67876	3.21951	3.49056	4.25265	3.67998	4.05887	3.175	4.03994	3.70181	3.17137
ENSMUSG00000000295	Hddc2	chr10	+	31033188	31048010	154.25	0.05605	0.229828	-0.243878	0.807325	0.999995	7.39168	8.05214	8.52934	7.6483	8.57683	6.8764	9.77845	9.69333	10.5398	8.53391	11.6834	9.32246	9.99432	11.4905	13.2798	8.88128	12.4079	17.5482	15.3898	13.3756	12.3764	15.552	14.9262	15.8554
ENSMUSG00000000296	Tpd52l1	chr10	-	31052186	31165727	443.084	-0.0263198	0.149161	0.176452	0.859938	0.999995	17.3774	16.9943	13.7497	16.7314	15.9724	17.9875	18.2273	18.7675	20.6761	18.5672	19.0609	19.3983	19.3233	21.3745	20.6182	19.8345	17.6237	15.7702	13.5803	15.2239	16.5514	14.8702	15.5513	16.5583
ENSMUSG00000000301	Pemt	chr11	-	59784116	59859991	49.0315	-0.0382057	0.384407	0.0993886	0.92083	0.999995	4.72892	3.13183	3.28891	1.42541	3.35724	2.62847	4.95143	3.20851	3.04299	1.82699	4.39791	2.76457	4.28188	2.354	3.13951	2.22413	3.85418	4.838	4.72906	3.78084	6.17896	4.1764	5.31667	4.46889
ENSMUSG00000000303	Cdh1	chr8	+	109127251	109194146	36.97	0.672415	0.514855	-1.30603	0.191543	0.999995	0.205316	0.331616	0.389931	0.510122	0.254248	0.360126	0.907356	0.274293	0.191776	0.749749	0.774596	0.199339	0.202361	0.236334	0.730792	1.30145	6.89603	12.0985	11.3471	11.9009	5.87304	12.0623	7.96719	9.14627
ENSMUSG00000000305	Cdh4	chr2	+	179177136	179634078	270.8	-0.163947	0.253887	0.645748	0.518442	0.999995	4.76757	5.41554	5.82563	4.92769	5.11001	6.3967	7.69788	5.30948	2.57594	2.8114	2.97272	2.67629	3.44245	3.01626	1.88982	3.14795	4.09989	4.26668	4.16699	4.05817	4.33761	4.36276	3.82482	3.72263
ENSMUSG00000000308	Ckmt1	chr2	+	121183450	121189473	4393.65	0.0446588	0.260845	-0.171208	0.86406	0.999995	161.817	127.381	137.347	108.003	130.927	121.144	159.382	147.249	105.577	107.665	159.225	110.964	151.383	140.242	151.565	114.284	223.181	219.734	201.141	197.611	256.303	254.971	236.745	218.468
ENSMUSG00000000317	Bcl6b	chr11	-	70037630	70043300	46.3862	-0.251842	0.323176	0.779272	0.43582	0.999995	1.18443	0.920967	1.19856	0.808946	0.923287	0.968259	1.09332	0.895195	0.965688	0.725975	0.969371	0.953178	1.0855	0.97822	0.573252	0.539801	0.726217	0.971501	1.32893	1.29941	1.10847	1.0617	1.16148	0.954623
ENSMUSG00000000318	Clec10a	chr11	+	69980125	69984336	13.9414	0.328637	0.453228	-0.725104	0.468388	0.999995	0.899405	0.766389	0.588893	0.518601	0.870744	0.506764	0.604847	0.559276	0.636347	0.326534	0.472017	0.686821	0.331108	0.491057	0.872589	1.07159	0.540873	1.38257	0.978888	1.18894	0.785364	1.67642	0.82601	0.980023
ENSMUSG00000000320	Alox12	chr11	-	70054959	70068855	15.0437	-0.249671	0.480522	0.519583	0.603355	0.999995	0.239955	0.276203	0.130358	0.23709	0.174478	0.23289	0.355055	0.391811	0.29307	0.307372	0.247736	0.116359	0.129315	0.283832	0.223741	0.265066	0.944283	0.850967	0.587471	0.37894	0.269353	0.472542	0.471363	0.420744
ENSMUSG00000000325	Arvcf	chr16	+	18348275	18407169	1026.93	0.104625	0.15188	-0.688862	0.49091	0.999995	14.4784	13.7486	13.9668	11.5529	14.1845	14.4854	16.33	14.0991	15.3477	13.3768	15.1238	15.513	15.7932	14.4172	17.6843	16.5999	15.7389	19.2722	19.4608	18.9308	19.8091	19.8357	17.8499	16.8133
ENSMUSG00000000326	Comt	chr16	-	18406979	18426945	1540.34	-0.00866176	0.204169	0.0424245	0.96616	0.999995	56.2613	53.4546	54.6312	54.1019	48.9021	57.854	68.9262	82.4201	42.7222	36.8681	49.0482	46.2815	69.8024	72.845	47.7072	46.5813	45.8348	62.6765	44.8334	46.765	52.5445	50.518	46.857	44.3182
ENSMUSG00000000339	Rtcd1	chr3	-	116191881	116211126	415.238	0.0727855	0.148938	-0.488697	0.625056	0.999995	27.8757	27.0808	25.7533	28.6141	27.5545	29.1612	26.7031	26.5575	29.5123	26.3073	29.7457	26.3868	26.4397	27.2518	32.9482	28.0929	36.2463	35.578	37.2693	35.069	34.5468	34.0578	34.722	34.3461
ENSMUSG00000000340	Dbt	chr3	+	116215988	116252894	168.805	-0.0352511	0.384585	0.0916601	0.926968	0.999995	2.01219	2.93377	2.27577	3.60224	3.9539	3.15049	1.8813	1.71984	4.69568	4.72661	1.58335	3.59731	1.75435	1.53764	2.88144	4.28203	3.85459	2.68221	2.96374	3.73093	1.7211	3.06992	2.91217	3.08423
ENSMUSG00000000346	Dazap2	chr15	+	100446069	100451184	2252.66	-0.00374869	0.138283	0.0271088	0.978373	0.999995	63.7067	62.7741	57.3389	65.9725	65.2726	67.091	57.3014	59.0796	69.0225	69.6486	69.4392	76.3621	70.9069	73.8185	69.2387	76.2826	102.34	86.5307	97.4573	98.0809	88.7936	93.4618	104.135	103.655
ENSMUSG00000000355	Mcts1	chrX	+	35953755	35966699	333.546	0.0530456	0.322769	-0.164345	0.869459	0.999995	21.8527	19.4981	18.1272	23.6468	20.5725	22.2689	19.4726	19.1833	32.5455	32.7737	14.18	27.7648	13.2208	17.9839	34.6062	21.7348	18.7869	16.0279	23.7232	19.1837	11.4118	16.5061	16.8389	32.8625
ENSMUSG00000000359	Rem1	chr2	+	152452687	152460934	16.9646	-0.0680134	0.443102	0.153494	0.878009	0.999995	0.470628	0.550024	0.439951	0.431698	0.445723	0.579304	0.665859	0.57827	0.721834	0.314253	0.472047	0.603318	0.808132	0.610977	0.996761	0.640439	1.16884	0.885277	1.09107	1.13189	1.54598	1.11597	0.892411	0.987508
ENSMUSG00000000365	Rnf17	chr14	+	57021534	57143869	4.45439	-0.199434	0.975245	0.204496	0.837966	0.999995	0.032323	0.078316	0.053762	0.140837	0.136252	0.085921	0.057845	0.146612	0.11408	0.071052	0.009573	0.070863	0.01015	0.021064	0.043125	0.04419	0.048967	0.02195	0.059952	0.038251	0.020222	0.055166	0.030585	0.119199
ENSMUSG00000000374	Trappc10	chr10	-	77649470	77707387	2550.21	0.00454972	0.18101	-0.0251351	0.979947	0.999995	33.3481	32.0826	33.3714	28.68	27.0793	28.339	34.7241	34.438	27.9491	26.9169	31.4296	30.1389	30.964	30.2547	24.6319	32.2903	34.1185	33.9954	31.9676	31.99	34.484	31.3879	34.8267	32.6649
ENSMUSG00000000378	Ccm2	chr11	+	6446890	6496747	1072.45	0.158952	0.236199	-0.672959	0.500973	0.999995	42.4247	38.7744	41.2936	37.131	33.9005	40.4369	51.1471	47.8818	27.5457	23.648	38.5998	31.0866	36.3449	33.5841	37.8251	34.1588	25.3897	30.645	30.4059	27.2724	31.2661	28.6289	32.1603	30.8725
ENSMUSG00000000381	Wap	chr11	-	6531490	6538652	1.65818	-0.816427	1.70101	0.479966	0.631252	0.999995	0	0.079702	0.089024	0	0.089584	0	0	0	0.13088	0.104587	0.068604	0.054235	0	0	0	0	0	0.052048	0	0	0	0	0.163163	0.023447
ENSMUSG00000000384	Tbrg4	chr11	-	6515601	6526070	733.312	-0.0531964	0.185876	0.286193	0.77473	0.999995	21.125	21.2462	18.0015	17.5951	18.8204	21.1897	19.2929	19.9338	19.2117	17.2395	17.6347	18.3325	22.4826	21.3966	20.6577	18.7849	18.424	19.9081	20.1494	18.1802	25.2397	21.5194	18.3635	19.4922
ENSMUSG00000000385	Tmprss2	chr16	-	97786291	97832802	2.10205	0.736828	1.50244	-0.490422	0.623835	0.999995	0	0	0	0	0	0	0	0	0.044973	0	0.042983	0	0.011744	0.034326	0	0.120023	0.050367	0	0.045092	0.048818	0.033037	0.086267	0.009772	0
ENSMUSG00000000386	Mx1	chr16	-	97668642	97684514	3.80884	-0.687031	0.827185	0.830565	0.406219	0.999995	0.085121	0.034078	0	0.092058	0.043092	0.042565	0.188451	0.253148	0.096671	0.067162	0.029333	0.034784	0.061744	0.032034	0.065585	0.044468	0.013664	0.220652	0.090896	0.382934	0.053955	0.01096	0.096418	0.082332
ENSMUSG00000000392	Fap	chr2	-	62339000	62412132	21.2064	0.477608	0.916935	-0.520874	0.602454	0.999995	0.703405	0.647885	0.478244	0.670514	0.694238	0.471551	0.375831	0.62455	1.03001	0.061877	0.03446	0.631805	0.11396	0.078322	0.145445	1.0923	0.24354	0.264829	0.42137	0.633181	0.153179	0.480848	0.236638	0.481414
ENSMUSG00000000394	Gcg	chr2	-	62312587	62321707	0.262601	0.193419	3.53381	-0.0547337	0.956351	0.999995	0	0	0	0.027781	0.028857	0	0	0	0	0	0	0	0	0	0	0	0	0	0	0	0	0	0	0
ENSMUSG00000000399	Ndufa9	chr6	-	126771881	126799162	1436.74	-0.0388461	0.186688	0.20808	0.835166	0.999995	65.7051	63.8278	56.3861	56.007	52.8004	58.6668	66.2491	66.585	56.1968	60.6074	69.5951	66.5998	68.7663	73.2524	61.8556	61.8155	76.7262	88.3141	74.8064	73.1598	82.8322	83.9843	80.4021	82.0236
ENSMUSG00000000402	Egfl6	chrX	-	162960939	163023652	36.6434	0.222154	0.368514	-0.602838	0.546616	0.999995	0.399242	0.757558	0.585609	0.678449	0.346411	0.192382	0.087772	0.32863	0.971652	1.00322	0.653522	1.33969	0.462219	0.450651	0.758752	0.693264	4.42613	3.05955	3.66274	3.94062	2.68583	2.44716	3.21789	3.76211
ENSMUSG00000000409	Lck	chr4	-	129225588	129250885	29.7471	-0.136364	0.352595	0.386745	0.698945	0.999995	0.522508	1.18543	0.553187	1.04105	0.930581	0.522614	1.31117	1.15121	1.71392	1.76238	1.51262	0.454442	1.09249	1.24922	2.18515	2.07631	0.66974	0.691589	0.637038	1.11962	1.16131	0.289281	0.891118	0.855824
ENSMUSG00000000411	Tssk3	chr4	-	129166258	129168266	1.22997	-1.06352	1.50686	0.705789	0.480319	0.999995	0.259816	0	0	0.081834	0	0	0	0	0	0	0.096966	0	0	0	0	0.059243	0.035448	0	0.037095	0	0	0	0	0
ENSMUSG00000000416	Cttnbp2	chr6	-	18316478	18465338	1819.32	-0.0753091	0.27218	0.276689	0.782019	0.999995	11.6887	13.4048	13.0143	19.5828	20.4241	14.281	11.2191	10.5965	28.5076	32.2054	16.4867	25.3443	13.0228	15.1727	22.7644	20.9578	7.16421	4.35674	6.90056	6.16371	4.80195	4.91678	5.45655	6.46279
ENSMUSG00000000420	Galnt1	chr18	+	24363845	24445319	448.799	-0.154386	0.303112	0.509337	0.610516	0.999995	6.36132	7.54513	8.28584	11.1458	10.3903	7.66357	4.8049	5.55349	9.81836	11.3856	4.47346	8.68261	4.00486	5.37168	8.1377	8.57075	13.6631	9.58583	14.0401	13.0483	8.402	13.6029	10.5058	13.1657
ENSMUSG00000000435	Myf5	chr10	-	106919964	106923190	0	NA	NA	NA	NA	NA	0	0	0	0	0	0	0	0	0	0	0	0	0	0	0	0	0	0	0	0	0	0	0	0
ENSMUSG00000000439	Mkrn2	chr6	+	115551949	115568688	478.664	0.0666842	0.18694	-0.356716	0.721305	0.999995	14.1397	15.6384	13.6662	11.6556	13.0243	12.8893	16.3181	14.7593	12.5828	12.3459	15.3227	14.2176	14.2515	14.8635	12.5789	15.2113	15.4019	17.1686	18.1214	15.4659	16.0426	17.5473	16.2139	16.9441
ENSMUSG00000000440	Pparg	chr6	+	115311239	115440419	21.4497	-0.162208	0.361512	0.448693	0.653653	0.999995	1.87064	1.49808	1.57805	1.76616	2.08075	1.84912	0.96557	1.3783	0.665635	0.790097	0.480691	0.810119	0.603543	0.442794	0.425626	0.667243	0.570381	0.484509	0.676329	0.376405	0.771047	0.701271	0.778101	0.885254
ENSMUSG00000000441	Raf1	chr6	-	115568085	115626653	1597.19	0.0112424	0.122491	-0.0917812	0.926872	0.999995	31.1967	30.9672	27.8368	28.2164	26.962	28.2517	32.3192	30.1923	28.0626	30.6645	29.474	27.7255	29.9888	27.8207	29.4654	31.0112	32.9254	37.418	35.9506	36.5034	37.7581	37.4795	38.1064	35.7926
ENSMUSG00000000486	Sept1	chr7	-	134357961	134362012	19.0669	-0.0999518	0.397239	0.251616	0.801338	0.999995	1.22052	1.26473	1.0044	1.19453	0.586639	1.30718	1.12133	0.379921	0.775732	1.13093	0.954567	0.683117	1.27709	1.43265	1.20792	0.791987	2.82444	4.37316	4.33925	3.84993	3.55298	3.23564	3.86024	3.36813
ENSMUSG00000000489	Pdgfb	chr15	-	79826330	79845238	750.588	-0.110603	0.193453	0.571728	0.567506	0.999995	15.4224	14.0805	15.7747	15.3433	15.1362	16.7276	15.8877	17.1124	14.6303	13.3826	16.1815	15.2605	16.6067	16.3569	13.1443	13.0756	7.57479	8.38772	5.9833	8.48387	8.08835	7.40121	7.05499	4.88577
ENSMUSG00000000530	Acvrl1	chr15	+	100958953	100975767	311.458	0.175881	0.207329	-0.848318	0.396261	0.999995	11.3456	11.3499	11.1652	10.5626	10.1932	13.0573	13.1336	12.0714	4.77261	4.81199	6.44104	6.36414	7.07011	4.35396	6.46057	6.98678	10.2222	9.22277	8.97835	11.1427	13.7064	8.85678	9.21172	10.8749
ENSMUSG00000000531	Grasp	chr15	+	101054638	101063186	1298.51	-0.160841	0.229544	0.700699	0.483491	0.999995	28.2784	33.3435	33.862	33.7388	34.329	38.7006	31.0457	31.8255	36.3942	29.9744	42.45	34.5072	45.6977	42.4603	35.0264	30.8568	5.48042	5.20536	4.84049	5.75584	5.79352	4.7576	3.93494	4.1215
ENSMUSG00000000532	Acvr1b	chr15	+	101004556	101043032	2113.45	-0.0444088	0.189771	0.234012	0.814975	0.999995	35.5286	39.4435	36.5051	38.5262	38.6413	38.4473	38.0673	36.8598	33.683	33.6321	39.0482	35.3825	38.0513	39.2502	28.9518	38.9435	20.7426	21.8589	22.1817	21.3964	23.6235	20.3763	23.5946	23.1526
ENSMUSG00000000538	Tom1l2	chr11	-	60040216	60166407	7655.71	-0.00909407	0.209601	0.0433875	0.965393	0.999995	132.095	141.029	125.452	125.308	124.614	123.752	140.363	138.971	111.584	113.564	146.593	122.311	141.527	145.51	110.827	132.274	147.715	164.644	152.769	176.737	168.386	158.307	156.016	146.08
ENSMUSG00000000544	Gpa33	chr1	+	168060369	168096641	0.116949	0.914757	3.53381	-0.258858	0.795744	0.999995	0	0	0	0	0	0	0	0	0	0	0	0	0	0	0	0	0	0	0	0	0	0	0	0
ENSMUSG00000000552	Zfp385a	chr15	-	103144319	103170517	1563.05	0.00923424	0.236357	-0.039069	0.968835	0.999995	61.06	59.6759	66.2352	48.7445	59.7908	59.0788	69.6838	61.2042	29.9224	31.9066	44.4868	34.3225	48.4614	40.3532	39.9101	38.5439	77.5512	84.8743	83.4189	80.7131	108.475	83.9574	90.8875	74.22
ENSMUSG00000000555	Itga5	chr15	-	103174720	103197194	71.1669	0.247212	0.235079	-1.05161	0.292977	0.999995	2.75321	3.48611	3.77253	3.06502	2.83297	3.29499	3.89841	3.2499	0.849365	0.946381	1.11344	0.751656	0.848375	0.764835	1.0376	1.26934	1.48239	1.73626	1.5595	1.90598	2.01716	2.14302	1.85093	1.77266
ENSMUSG00000000560	Gabra2	chr5	-	71352296	71487088	258.476	-0.772877	0.542128	1.42563	0.153974	0.999995	6.9276	4.51906	6.21568	6.65083	9.74689	3.10645	3.07713	4.75965	16.0642	11.5169	2.20711	5.33253	2.81718	2.07161	3.74224	7.58424	9.17576	2.68295	5.12581	4.61968	3.08644	3.11411	2.32992	8.50935
ENSMUSG00000000561	Wdr77	chr3	+	105762287	105787518	879.293	0.0108902	0.143173	-0.0760631	0.939369	0.999995	23.0174	17.7101	20.1412	17.6065	20.4383	11.3105	10.7288	21.1522	20.6246	20.0871	23.2979	19.6084	21.7563	23.1424	19.4269	23.0763	19.3569	22.6907	20.893	20.1332	25.382	22.5211	18.8976	21.1152
ENSMUSG00000000562	Adora3	chr3	+	105673776	105711846	20.315	0.293198	0.468004	-0.626487	0.530996	0.999995	0.486204	0.492332	0.684717	0.352186	0.667676	0.413839	0.938714	0.789632	0.270555	0.477227	0.48002	0.372481	0.31119	0.732865	0.641738	0.780542	0.439015	0.283921	0.407003	0.465744	0.500906	0.337975	0.44144	0.4272
ENSMUSG00000000563	Atp5f1	chr3	-	105745616	105763017	3296.02	0.0267778	0.137095	-0.195322	0.845141	0.999995	124.717	126.306	102.674	119.476	112.149	118.588	117.346	123.992	115.509	117.898	112.153	123.616	102.793	124.059	133.842	113.547	136.089	129.28	135.817	125.701	119.328	134.765	137.027	151.016
ENSMUSG00000000567	Sox9	chr11	+	112643538	112649074	543.287	-0.200847	0.204089	0.984116	0.325058	0.999995	7.8655	8.14544	7.63893	7.25598	6.78528	6.71505	7.95392	7.2223	8.10129	8.29937	6.76963	9.38293	8.42205	7.51113	5.51015	7.51694	9.97492	8.04241	8.06558	8.62492	8.52698	7.75204	8.13809	5.94637
ENSMUSG00000000568	Hnrnpd	chr5	-	100387445	100407957	787.477	-0.180516	0.324843	0.555702	0.578414	0.999995	11.0033	12.5175	12.3882	15.8203	16.1215	14.2022	8.05671	9.124	16.9384	21.2342	10.8592	13.2329	8.01586	8.47397	12.263	12.3442	13.8473	13.7074	13.0048	12.3358	8.61631	11.08	10.127	12.3457
ENSMUSG00000000579	Dynlt1c	chr17	-	6646959	6655064	3.0782	0.211985	0.897315	-0.236244	0.813243	0.999995	0.604027	0.673853	0.521913	1.05079	0.645804	0.775309	0.863554	0	0	0.633937	0.639385	0.538783	0	0.4398	0.909206	0.590366	1.13771	0	1.78972	0.930825	0.865947	0.925563	1.33153	1.75643
ENSMUSG00000000581	C1d	chr11	+	17157582	17169179	281.777	0.0250326	0.356557	-0.0702064	0.944029	0.999995	6.32431	4.48919	5.01483	3.96012	7.73423	5.21646	4.04682	4.60937	8.48004	10.2048	4.09563	7.24015	3.26693	5.13913	8.83642	7.59775	5.5136	6.50494	9.15789	5.9539	3.61809	5.18191	5.11914	9.19585
ENSMUSG00000000594	Gm2a	chr11	+	54911617	54926531	1342.99	0.0069815	0.219357	-0.0318271	0.97461	0.999995	18.5392	16.8132	15.9811	14.1739	13.9335	15.1844	19.4616	17.1322	18.0356	14.6791	21.6008	18.4256	21.3111	20.517	16.6697	19.8811	35.1188	39.2904	32.8695	33.6723	45.193	35.236	36.7225	36.2731
ENSMUSG00000000600	Krit1	chr5	+	3803165	3847487	280.336	-0.094751	0.486727	0.19467	0.845651	0.999995	2.5972	3.27983	2.73167	4.38755	4.38239	2.38298	2.08414	2.18046	4.39801	5.06858	1.36272	3.18518	0.807293	1.20956	3.29439	2.78415	2.56407	1.75978	3.57915	2.52077	1.42976	1.95076	1.7426	3.17302
ENSMUSG00000000605	Clcn4-2	chr7	-	7235027	7252222	2294.48	-0.0339014	0.194054	0.174701	0.861315	0.999995	28.6129	30.8656	35.8392	40.5079	37.8514	36.4142	28.7117	28.8265	33.4363	40.2504	23.7012	33.8617	21.2729	23.2886	28.4064	29.6513	31.9481	26.94	32.5308	34.3785	23.3659	29.4554	30.2159	31.8863
ENSMUSG00000000606	Vmn2r88	chr14	+	52030676	52039202	0	NA	NA	NA	NA	NA	0	0	0	0	0	0	0	0	0	0	0	0	0	0	0	0	0	0	0	0	0	0	0	0
ENSMUSG00000000617	Grm6	chr11	+	50664187	50679710	0.117506	-0.527915	3.53381	0.14939	0.881246	0.999995	0	0	0	0	0	0	0	0	0	0.013126	0	0	0	0	0	0	0	0	0	0	0	0	0	0
ENSMUSG00000000627	Sema4f	chr6	-	82861879	82889763	1353.51	0.0904999	0.171525	-0.527618	0.597765	0.999995	18.1824	17.9189	17.9797	15.2839	18.9527	18.81	18.0538	17.608	17.2597	18.0871	20.7852	20.3526	20.1802	20.9321	21.277	20.3831	12.8	17.2368	15.6053	16.8569	14.3613	16.1871	15.3829	14.3375
ENSMUSG00000000628	Hk2	chr6	-	82675019	82724448	108.65	0.0292674	0.293388	-0.0997567	0.920537	0.999995	0.405118	0.587034	0.527382	0.546956	0.434711	0.641986	0.460963	0.571728	0.947014	1.0537	1.05097	1.04454	1.36159	1.05177	0.844641	1.71303	0.701809	0.608148	0.647118	1.02179	0.710704	0.894513	0.800908	0.90694
ENSMUSG00000000631	Myo18a	chr11	+	77576748	77679482	4296.91	-0.0307881	0.181101	0.170005	0.865006	0.999995	50.2907	44.3673	48.2852	41.2274	42.9934	43.9188	43.1372	46.6256	33.6791	31.7434	37.2472	33.7258	36.8297	41.5364	32.1169	33.726	32.6436	44.4481	39.0524	36.8629	40.3461	39.4769	37.2917	33.6434
ENSMUSG00000000632	Sez6	chr11	+	77744302	77792550	6555.02	0.015549	0.184628	-0.084218	0.932883	0.999995	70.6443	65.9232	72.5201	61.9862	66.9447	80.607	91.699	77.5751	69.0868	62.5146	85.2823	64.8591	75.322	71.8219	68.759	72.2593	23.4607	27.1431	24.8518	23.0628	26.767	22.6195	25.3659	21.6072
ENSMUSG00000000673	Haao	chr17	-	84230696	84246130	5.70181	-0.265681	0.763643	0.347912	0.727906	0.999995	0.161493	0.279186	0.037557	0	0.130507	0.047352	0.097475	0.077277	0.185177	0.139531	0.142195	0.106671	0.362805	0	0	0.370782	0.370556	0.082824	0.212348	0.265038	0.431135	0.433881	0.078156	0
ENSMUSG00000000682	Cd52	chr4	-	133638363	133650997	24.1471	-0.00510319	0.396938	0.0128564	0.989742	0.999995	1.59524	2.17559	2.37408	1.78505	3.75146	3.70095	4.64609	4.34824	1.74715	2.15627	2.15489	2.73747	3.29342	3.3586	2.11632	2.98601	6.36671	5.41624	3.77019	7.18174	4.44311	4.01784	4.1669	4.3852
ENSMUSG00000000686	Abhd15	chr11	+	77328623	77352109	9.13645	-0.1508	0.719727	0.209524	0.83404	0.999995	0.570427	0.642865	0.571693	0.435043	0.393378	0.593315	0.781154	0.666388	0.397863	0.534521	0.577312	0.455801	0.408173	0.472732	0.311098	0.485976	0.865378	1.08624	0.63901	0.952739	1.24965	1.24833	1.03371	0.85715
ENSMUSG00000000690	Hoxb6	chr11	+	96153790	96162883	1.04334	0.54105	1.67688	-0.322654	0.746957	0.999995	0.062136	0	0	0	0	0	0	0	0.072653	0	0.050355	0	0	0	0.064937	0	40.7933	39.5457	36.454	42.5944	48.5676	40.9781	42.8021	35.6326
ENSMUSG00000000693	Loxl3	chr6	+	82984167	83002556	108.862	0.143224	0.251547	-0.569373	0.569103	0.999995	1.67259	1.35576	1.64015	1.18609	1.63627	0.997804	1.73511	1.62589	2.42307	1.62824	1.89902	2.15364	2.14854	2.34397	1.77668	3.29372	2.74553	3.41633	3.67265	2.30147	2.62263	2.15854	2.07232	2.72298
ENSMUSG00000000701	Tcl1b5	chr12	+	106414568	106419353	0	NA	NA	NA	NA	NA	0	0	0	0	0	0	0	0	0	0	0	0	0	0	0	0	0	0	0	0	0	0	0	0
ENSMUSG00000000706	Btn1a1	chr13	-	23548861	23557770	0.249109	-1.3247	3.5253	0.375768	0.707089	0.999995	0.075969	0	0.014277	0.015339	0	0.035798	0.055299	0	0	0	0	0	0	0	0	0	0.087764	0.041041	0.073051	0.03311	0.053356	0.038442	0.039593	0.048553
ENSMUSG00000000708	Kat2b	chr17	+	53706186	53812045	259.274	-0.00320426	0.309947	0.0103381	0.991752	0.999995	2.26476	5.7192	3.62935	4.30344	4.82812	3.7622	2.35967	2.51559	5.4706	5.29902	2.68423	3.83461	2.30918	2.14523	3.11989	3.9768	9.26759	7.46988	10.1049	8.65295	5.86793	8.46751	7.98739	9.57192
ENSMUSG00000000711	Rab5b	chr10	-	128114249	128133324	2949.31	0.0434691	0.194952	-0.222973	0.823556	0.999995	58.7277	58.5492	52.89	51.9597	48.6989	50.9912	57.2246	62.2008	52.5665	54.5797	68.5314	59.9511	60.3911	61.1037	48.8786	61.1926	69.3896	74.8954	69.3116	69.9897	68.3652	74.3644	77.1958	76.5914
ENSMUSG00000000724	Cryba1	chr11	-	77532117	77538785	0.420998	0.985795	2.73297	-0.360705	0.71832	0.999995	0	0	0	0	0	0	0	0	0	0	0	0	0	0	0	0.055069	0	0	0	0	0	0	0	0
ENSMUSG00000000730	Dnmt3l	chr10	+	77504692	77526367	5.93692	0.763613	0.67621	-1.12925	0.258791	0.999995	0.079071	0	0	0	0.066074	0	0	0.109778	0.285283	0.093426	0.425995	0.384815	0.085316	0.326632	0.337986	0.053689	0	0.062018	0	0.074793	0.347603	0.029299	0.037254	0.255509
ENSMUSG00000000731	Aire	chr10	-	77492767	77506355	10.9752	-0.201823	0.65	0.310497	0.756183	0.999995	0.032382	0.019446	0.027509	0.070809	0.032786	0.019509	0	0.022128	0.437007	0.273432	0.132653	0.13285	0.035233	0	0.292647	0.108105	0.054581	0.019049	0.021673	0.056129	0.087967	0	0.173768	0.065474
ENSMUSG00000000732	Icosl	chr10	+	77532105	77546000	398.835	-0.248264	0.26039	0.95343	0.340372	0.999995	1.90697	1.70858	2.12341	1.89788	1.59511	2.42942	2.17223	2.48255	6.90792	6.68024	8.37545	6.60933	10.5916	11.1489	7.87387	8.96636	4.48482	3.77309	4.00083	3.84566	5.23111	6.00734	4.62653	4.18806
ENSMUSG00000000738	Spg7	chr8	+	125586842	125621660	1174.61	-0.0317722	0.156685	0.202777	0.839309	0.999995	22.1334	25.0956	22.564	20.1999	24.0211	22.6125	25.3503	21.608	24.7566	24.1614	24.5933	26.1597	25.7429	26.3208	27.7048	26.1258	22.2834	27.8998	23.6342	21.6298	26.2765	24.7491	24.5304	19.2328
ENSMUSG00000000739	Sult5a1	chr8	-	125666747	125682215	43.0227	-0.0834342	0.3261	0.255855	0.798063	0.999995	0.103771	0.199365	0.210877	0.142558	0.072139	0.138268	0.208528	0	2.10431	2.04683	1.6506	1.74166	2.18835	2.99504	2.37187	3.42953	0.713524	1.20737	0.927098	0.699785	0.563837	0.757495	0.801147	0.508556
ENSMUSG00000000740	Rpl13	chr8	+	125626250	125629144	3264.39	0.0141607	0.238165	-0.0594574	0.952588	0.999995	265.68	221.88	217.346	189.51	198.68	193.311	247.286	232.212	188.56	175.722	252.564	220.603	294.297	297.908	274.991	219.485	198.997	239.997	206.697	221.191	244.424	220.978	223.278	161.499
ENSMUSG00000000743	Chmp1a	chr8	-	125728164	125736663	2903.45	-0.0293207	0.241871	0.121225	0.903513	0.999995	78.0564	73.1964	70.5413	57.8153	63.387	67.4403	85.6473	84.8443	67.6083	64.3742	92.3518	73.9494	95.9852	96.4948	83.0521	77.8787	47.4512	65.4639	55.1062	56.7336	69.6901	64.1429	61.352	52.5858
ENSMUSG00000000751	Rpa1	chr11	-	75111668	75161826	1271.96	-0.0560194	0.163597	0.342422	0.732033	0.999995	7.49334	7.05037	12.2852	6.98077	7.25751	11.7885	12.0225	7.93775	12.6517	10.2603	12.2922	15.6823	12.4952	11.3287	8.22437	10.0155	12.7652	24.0678	12.1684	19.6309	13.0783	20.3652	19.6828	21.9507
ENSMUSG00000000753	Serpinf1	chr11	-	75223271	75236203	338.44	0.0224422	0.259878	-0.0863567	0.931183	0.999995	6.56757	8.33157	7.67351	5.33609	5.16782	5.40635	11.2826	6.57972	11.697	8.83558	11.3946	8.40313	9.39188	13.4353	12.5232	11.2141	21.0355	54.9975	31.2432	42.9697	29.1958	33.5961	46.0488	46.5326
ENSMUSG00000000759	Tubgcp3	chr8	-	12614277	12672248	808.437	-0.0411588	0.135067	0.304728	0.760573	0.999995	13.7944	13.0382	12.2118	13.1018	13.414	13.3541	12.0172	12.3778	14.9463	13.9925	10.2335	12.3672	10.1335	10.4313	12.8553	14.9599	11.5397	12.1383	12.473	13.0166	10.452	12.8065	13.781	13.4994
ENSMUSG00000000766	Oprm1	chr10	-	3308332	3588035	3.97312	0.542836	1.31218	-0.41369	0.679101	0.999995	0.108418	0.222478	0.094563	0.77305	0.479903	0.20371	0.478682	0.186568	0.026576	0	0.06287	0.001392	0	0.086397	0	0.123322	1.26657	0.375067	1.05332	1.36614	0.678688	1.27547	0.978214	0.73267
ENSMUSG00000000776	Polr3d	chr14	-	70838555	70843278	341.436	-0.0631703	0.178498	0.353899	0.723414	0.999995	9.30617	9.63574	8.54364	9.68435	9.97509	10.367	10.3598	9.27013	8.8616	9.03204	9.00638	9.02848	10.788	10.0762	9.59344	9.74527	9.91984	9.63357	10.1905	9.07668	11.1192	10.845	11.3714	10.9981
ENSMUSG00000000782	Tcf7	chr11	-	52065873	52096681	63.3626	-0.346833	0.294808	1.17647	0.239407	0.999995	2.43336	3.1468	2.36376	2.78675	3.98454	3.94946	2.5741	2.58149	1.69651	1.6615	1.12103	0.875636	0.926274	1.65103	1.72729	1.2403	1.78652	2.05521	1.68214	1.92751	1.7068	1.73135	2.19284	1.76875
ENSMUSG00000000787	Ddx3x	chrX	+	12858096	12871178	1619.57	-0.273492	0.436596	0.626419	0.53104	0.999995	20.0036	19.5057	24.0076	33.6795	37.6059	26.4734	15.1851	18.8965	32.1025	37.7121	7.89304	23.5183	9.02293	9.79836	22.499	22.0042	28.8544	16.8809	30.2396	26.0703	15.9595	26.9824	24.6147	35.0067
ENSMUSG00000000791	Il12rb1	chr8	+	73332348	73345323	12.602	-0.00918162	0.542324	0.0169301	0.986492	0.999995	0.158259	0.370097	0.295437	0.317443	0.181168	0.325962	0.265854	0.090062	0.19847	0.096737	0.291072	0.254085	0.117032	0.236515	0.235023	0.070085	0.633839	0.550416	0.492867	1.19889	0.839968	0.971409	0.585514	0.786036
ENSMUSG00000000792	Slc5a5	chr8	-	73406788	73416656	724.35	0.249374	0.205155	-1.21554	0.22416	0.999995	10.3956	9.88854	9.62493	9.51009	8.25433	9.83357	12.2399	10.9271	11.8592	11.1339	16.5777	13.9759	14.9793	14.225	14.4118	17.5858	8.09535	9.52036	8.17306	9.0689	9.68144	8.98214	9.34168	9.42533
ENSMUSG00000000794	Kcnn3	chr3	+	89324086	89471683	75.9185	-0.0202862	0.245447	0.0826502	0.93413	0.999995	1.45165	2.75567	2.68198	2.57701	2.67408	1.94263	2.59517	2.43113	2.00751	1.50208	1.5261	1.79059	1.5294	1.29316	1.28609	1.90846	2.13815	1.43276	1.12948	1.63362	1.8782	1.33698	1.90918	1.48142
ENSMUSG00000000804	Usp32	chr11	-	84797944	84953663	900.961	-0.161386	0.404116	0.399356	0.689631	0.999995	9.95659	13.0195	14.6399	19.0185	18.342	13.2997	7.73599	9.25471	12.1699	13.1414	4.06661	9.634	3.34813	4.18258	7.2057	8.44178	10.553	6.33643	10.8823	10.0274	5.3043	8.69478	7.38161	9.76377
ENSMUSG00000000805	Car4	chr11	+	84771288	84779546	815.348	-0.17101	0.18814	0.908951	0.363376	0.999995	36.1226	26.6878	28.7899	24.6231	23.9162	25.8999	27.7768	26.2042	36.7201	36.1504	33.5709	34.0376	42.993	44.4374	43.293	30.3963	12.071	14.6787	11.889	13.7383	18.4385	16.7611	14.4032	15.4921
ENSMUSG00000000811	Txnrd3	chr6	+	89593982	89625523	95.2339	-0.136337	0.197847	0.689103	0.490758	0.999995	1.49114	1.42263	1.46524	1.58422	2.06218	1.71787	1.79453	1.73691	1.92699	2.34186	1.86555	1.74663	2.01606	1.85434	2.06098	1.85298	7.05839	5.82672	4.68199	5.70148	5.71393	6.34408	6.92302	5.95626
ENSMUSG00000000817	Fasl	chr1	-	163710820	163718626	0.702171	-1.82751	2.40804	0.758921	0.4479	0.999995	0	0	0	0	0	0	0	0	0	0.088026	0	0	0	0	0	0	0	0	0.024513	0.058627	0	0	0.023361	0.262794
ENSMUSG00000000823	Znf512b	chr2	-	181316808	181327508	1382.75	-0.146195	0.188528	0.775456	0.43807	0.999995	19.1908	21.4557	17.3493	19.6708	21.1413	22.4678	15.0672	15.4351	25.7035	28.0654	16.0274	19.5412	15.5647	19.0965	21.8825	21.3057	9.71265	11.9544	10.7972	8.75336	9.31201	8.26295	7.79134	9.60178
ENSMUSG00000000826	Dnajc5	chr2	+	181255190	181289838	7628.76	-0.0336848	0.153275	0.219767	0.826052	0.999995	31.6319	32.1328	32.1042	34.4056	30.0785	32.0059	37.2728	33.0913	28.6263	27.6292	29.5029	33.7562	31.9149	30.4475	28.0182	31.0131	33.7374	25.9382	28.5747	29.4752	28.8223	28.122	27.9073	30.2855
ENSMUSG00000000827	Tpd52l2	chr2	+	181231847	181252671	883.025	0.0362509	0.129901	-0.279066	0.780194	0.999995	25.0586	26.2451	23.6433	23.8843	24.2939	21.16	28.3168	20.3748	23.8253	22.9978	23.9347	22.4077	29.9402	23.3245	24.9164	20.8475	34.8825	36.1451	31.9421	29.6619	28.8452	41.0703	30.0989	37.4078
ENSMUSG00000000838	Fmr1	chrX	+	65931716	65971138	238.258	-0.739304	0.784828	0.941995	0.346195	0.999995	5.94956	5.67638	7.19597	8.1555	9.53716	6.45476	3.51967	3.5916	7.98994	10.7051	2.04151	4.61563	1.04776	1.90118	4.65307	3.17006	6.31614	2.95405	8.08094	5.94139	0.879886	5.64514	4.7811	4.85726
ENSMUSG00000000861	Bcl11a	chr11	+	23978056	24074123	1795.87	-0.0408161	0.112234	0.363668	0.716106	0.999995	32.4862	27.2034	28.1263	26.0096	27.8094	26.3641	30.354	29.1578	35.2173	34.4484	35.419	33.3175	35.4873	33.4886	38.4298	34.4308	6.54621	5.56371	4.48082	4.65048	4.82316	4.51754	5.26836	5.24086
ENSMUSG00000000869	Il4	chr11	-	53416484	53432171	2.86302	-0.322043	1.04499	0.308179	0.757946	0.999995	0	0	0.192488	0	0.061125	0.311263	0	0.069829	0	0.162453	0	0	0	0	0	0	0	0	0	0	0	0.064853	0	0
ENSMUSG00000000876	Pxmp4	chr2	-	154411494	154429444	302.126	-0.0356904	0.202903	0.175899	0.860374	0.999995	8.07723	7.29936	5.93595	6.52376	5.31483	7.75991	7.04313	7.36077	7.24521	6.00677	7.14787	6.32988	7.05941	8.12376	6.77865	7.76843	8.60282	9.8136	7.25304	7.60981	9.65737	8.90624	8.69858	8.27335
ENSMUSG00000000881	Dlg3	chrX	+	97963061	98013749	3753.02	-0.102321	0.145096	0.705198	0.480687	0.999995	34.6102	38.5352	35.6113	39.4947	42.3761	41.3442	36.2704	35.4305	50.4314	52.5247	35.6294	45.3433	33.6898	36.5813	42.1056	43.016	13.8194	11.6532	11.481	12.6353	11.9873	11.9413	12.9112	16.0505
ENSMUSG00000000884	Gnb1l	chr16	+	18498861	18566772	86.903	-0.0539731	0.298459	0.180839	0.856494	0.999995	1.24196	1.38758	1.43285	0.774965	1.37806	1.52641	1.64937	1.55307	1.57577	1.1325	2.099	1.65568	2.24165	2.04386	1.99489	1.61299	1.58463	1.77512	1.74063	1.51754	2.01652	2.42708	2.08468	1.57184
ENSMUSG00000000889	Dbh	chr2	+	27020753	27038720	15.2999	0.204297	0.496801	-0.411225	0.680907	0.999995	0.037635	0.022488	0.14396	0.030861	0.161469	0.109062	0.09335	0.323688	0.361483	0.149002	0.300661	0.194585	0.468865	0.191209	0.575457	0.281591	0	0	0.037212	0	0	0.081998	0	0
ENSMUSG00000000901	Mmp11	chr10	-	75385967	75400678	52.5557	0.0611991	0.284602	-0.215034	0.829741	0.999995	1.45991	1.40801	0.78192	0.944708	1.03061	1.43307	1.01535	1.37123	1.61358	1.26413	1.52903	1.07079	1.13203	1.22572	1.24479	2.5579	2.89391	2.73893	3.07904	2.90419	2.3781	2.33929	2.40985	2.15809
ENSMUSG00000000902	Smarcb1	chr10	-	75359514	75384362	1443.35	0.0283158	0.203594	-0.13908	0.889387	0.999995	57.6331	49.5954	42.8668	41.4402	39.8775	43.3807	57.394	51.9009	40.3239	32.667	53.0314	42.4338	56.0146	50.9119	53.1448	44.1621	34.5887	48.025	33.0582	33.9818	45.3235	36.5873	45.3185	35.8503
ENSMUSG00000000903	Vpreb3	chr10	+	75405802	75412402	3.40045	0.717664	0.852704	-0.841633	0.399993	0.999995	0.325421	0	0	0	0.133059	0.322568	0	0.032384	0.073248	0.272873	0.235974	0	0	0.172332	0.436923	0.10402	0.456612	0	0.269086	0.108608	0.214742	0.146453	0.154873	0.220543
ENSMUSG00000000915	Hip1r	chr5	+	124423637	124453220	1810.73	-0.111122	0.183938	0.604127	0.545759	0.999995	37.9053	33.9412	33.2887	32.2758	31.2271	35.4558	36.9514	34.1256	24.686	21.2109	24.2817	23.6896	26.9173	27.917	23.3901	25.7809	34.8626	34.828	29.2588	29.8719	37.7264	31.794	30.0136	30.6593
ENSMUSG00000000916	Nsun5	chr5	+	135845823	135852675	222.813	0.0680927	0.214347	-0.317675	0.750732	0.999995	8.07163	8.88213	7.61473	7.27173	7.36832	8.71119	7.98539	6.84084	8.66578	8.27525	5.15137	8.77749	6.14723	8.10371	9.98356	8.32611	7.40228	8.78405	9.16555	7.43121	7.97245	8.78159	7.75131	7.53695
ENSMUSG00000000934	Top1mt	chr15	-	75487465	75509230	279.733	-0.0701416	0.184332	0.380519	0.70356	0.999995	3.89582	4.74965	4.76019	5.13863	5.94402	5.48053	5.02479	4.56273	9.51903	9.25123	9.34569	10.1752	10.2834	10.6732	10.694	9.21323	7.62194	7.36658	6.35431	6.38651	6.9773	6.5624	8.09835	6.36717
ENSMUSG00000000938	Hoxa10	chr6	-	52181196	52190853	0.557075	-1.46943	2.17963	0.674167	0.500205	0.999995	0.05626	0	0	0	0	0	0	0	0.027787	0.022158	0	0	0	0	0	0	14.631	18.1256	15.0242	20.3425	16.501	18.6641	16.7851	18.7011
ENSMUSG00000000942	Hoxa4	chr6	-	52139670	52141752	0.235012	-1.29169	3.52684	0.366247	0.714181	0.999995	0	0	0	0	0	0	0	0	0	0	0	0	0	0	0	0	3.9263	3.78509	2.98133	4.45296	5.09711	2.57149	3.6001	3.38279
ENSMUSG00000000948	Snrpn	chr7	-	67127388	67285105	16821	0.144043	0.173525	-0.830098	0.406483	0.999995	491.633	451.964	439.048	436.052	400.988	427.668	499.467	525.444	402.563	398.452	513.974	453.875	445.68	486.3	522.772	468.794	395.131	407.144	402.074	401.388	417.719	383.783	423.831	434.849
ENSMUSG00000000957	Mmp14	chr14	+	55050441	55060095	345.562	0.139743	0.18286	-0.764209	0.444743	0.999995	5.75939	5.68641	6.06115	5.98905	4.64508	5.08301	6.41379	6.48586	7.61943	8.30112	7.83188	7.93837	7.6996	5.36256	7.65079	9.18521	16.1652	18.7321	16.3624	19.1954	12.9671	16.7709	15.2193	15.6044
ENSMUSG00000000958	Slc7a7	chr14	-	54989128	55032856	51.3615	0.0449914	0.311673	-0.144354	0.885221	0.999995	1.12153	1.23321	1.20484	1.26317	0.964801	1.18944	1.45366	1.08545	1.22299	1.21493	1.67809	1.32694	1.51609	1.52777	1.62539	1.70358	2.63486	9.41254	8.34644	6.80414	2.9517	8.42343	5.45849	4.79548
ENSMUSG00000000959	Oxa1l	chr14	+	54980525	54989353	988.657	-0.0445976	0.206098	0.21639	0.828684	0.999995	20.2994	20.9782	19.169	19.7832	18.6426	21.3201	22.9094	21.4831	19.3506	19.647	24.6176	20.4385	25.8722	25.3887	23.6517	21.9918	24.8097	27.7789	24.5182	24.3816	30.4782	25.0518	27.5568	26.6595
ENSMUSG00000000976	Heatr6	chr11	+	83567198	83597256	403.296	-0.0934351	0.141038	0.66248	0.507663	0.999995	4.12287	4.64118	4.91553	5.28221	4.30563	5.50949	4.54738	3.27488	5.3512	5.68987	4.48365	4.32056	5.07264	4.5943	4.77303	5.64716	5.23118	4.75191	5.42877	6.25418	4.00418	6.05607	5.32153	5.59757
ENSMUSG00000000982	Ccl3	chr11	-	83461346	83462857	3.71448	-0.165163	0.911509	0.181198	0.856213	0.999995	0.125385	0.376489	0.243975	0.102131	0	0.188852	0.044845	0	0.376177	0.378409	0.129625	0.229414	0.136425	0.244898	0	0.443994	0.677495	0.104367	0.415121	0.470848	0.593693	1.09238	0	0.744275
ENSMUSG00000000983	Expi	chr11	+	83522517	83524850	10.436	-0.0512145	0.548101	0.09344	0.925554	0.999995	1.59063	1.04423	1.22514	1.92602	1.68184	1.54218	1.21078	1.87735	0.893242	0.57082	0.947733	1.80005	1.1343	0.875419	1.00519	0.417123	2.54377	1.25772	2.06904	1.85634	2.92654	0.960991	1.2082	1.13933
ENSMUSG00000001014	Icam4	chr9	+	20833817	20834975	0	NA	NA	NA	NA	NA	0.87173	0.317148	0.584025	0.224515	0.643899	0.441512	0.620978	0.267094	0.356634	0.543274	0.605405	0.718199	1.17102	0.126919	1.01053	0.519839	0.372179	0.155728	0.040298	0.273122	0.160131	0.167131	0.34921	0.160167
ENSMUSG00000001016	Ilf2	chr3	+	90280123	90292301	1165.88	-0.0107383	0.131416	0.0817121	0.934876	0.999995	39.989	38.4353	29.6784	33.6334	31.3511	35.8997	34.6181	35.6644	36.26	35.4115	34.1226	36.6197	35.8971	37.3711	38.7857	37.4198	36.1501	37.016	32.766	30.9305	33.6463	33.6524	34.9652	35.9081
ENSMUSG00000001017	2500003M10Rik	chr3	-	90302878	90313420	2290.67	-0.0344483	0.118104	0.291677	0.770533	0.999995	29.3705	40.3403	31.2818	25.5055	24.9027	31.2719	33.3615	40.8578	29.1648	30.2962	25.1503	33.9616	26.5874	39.4206	21.0403	36.3475	28.1495	35.7448	26.5659	39.5109	29.0327	29.8285	20.4567	29.9299
ENSMUSG00000001018	Snapin	chr3	-	90291948	90294955	668.332	-0.105919	0.149255	0.709654	0.477919	0.999995	16.1585	13.9826	12.7722	10.8562	15.3452	11.8505	11.8302	18.3857	17.8854	14.9838	15.2232	14.886	13.1613	19.4221	10.1157	24.9566	22.7324	19.3868	26.1234	21.5067	23.5119	24.8972	27.5587	25.1237
ENSMUSG00000001020	S100a4	chr3	+	90407692	90409967	21.754	0.291532	0.427928	-0.681263	0.495705	0.999995	2.92924	0.902468	2.27192	2.23129	1.77989	0.528715	0.940285	2.72996	3.00633	2.11984	3.66317	2.93943	2.08989	1.68446	2.15092	2.72835	6.65407	9.52893	12.3416	10.0126	6.237	12.0898	6.24636	10.6848
ENSMUSG00000001021	S100a3	chr3	+	90404137	90406624	3.74239	0.146545	0.913283	-0.160459	0.872519	0.999995	0.666382	0.645233	1.31435	0.515833	0.545969	0.849272	0.752409	0.530523	0.372348	0.159651	0.453233	0.204231	0.220158	0.228449	0.313149	0	0.216974	0.357081	0	0.191395	0.366449	0	0.254221	0.28347
ENSMUSG00000001023	S100a5	chr3	+	90412445	90415702	1.77919	-1.32813	1.20949	1.09809	0.272165	0.999995	0	0	0	0	0	0	2.8454	0.758038	0	0.538726	0.234703	0	0	0	0	0	0	0	0	0	0	0	0	0
ENSMUSG00000001025	S100a6	chr3	+	90416816	90418336	142.954	0.286801	0.32681	-0.877577	0.380173	0.999995	20.0333	17.2565	18.0245	12.0838	13.1644	16.8474	19.6551	19.2997	7.71079	7.09378	15.7015	11.7068	13.0438	13.6862	13.0818	11.4996	61.2411	110.834	114.737	82.4222	70.5039	142.295	86.4148	66.4859
ENSMUSG00000001027	Scn4a	chr11	-	106179906	106214602	1.26602	-1.27055	1.58514	0.801539	0.42282	0.999995	0	0	0	0	0.005269	0	0	0	0	0	0	0	0	0	0	0	0	0	0	0.203496	0	0.462687	0	0
ENSMUSG00000001029	Icam2	chr11	-	106238970	106249389	61.321	0.0253041	0.256711	-0.0985706	0.921479	0.999995	3.87643	3.52338	3.08642	2.60501	3.06738	4.0674	4.30016	3.85062	2.69958	2.19379	3.06562	2.55863	2.78579	3.42815	3.19776	2.90459	3.79972	3.53028	3.99199	3.97584	6.3282	5.1261	4.29835	4.8785
ENSMUSG00000001034	Mapk7	chr11	-	61302314	61307908	713.771	-0.0160675	0.199799	0.0804187	0.935904	0.999995	10.2622	6.82818	6.84107	7.87236	8.87088	6.72416	8.08736	6.14441	11.6202	16.2454	12.2064	8.28135	9.86631	17.6833	17.0347	11.2808	6.47694	10.0828	9.003	6.14306	9.06997	8.53001	12.36	6.75965
ENSMUSG00000001036	Epn2	chr11	-	61330751	61393187	3704.69	0.0222493	0.100677	-0.220997	0.825095	0.999995	49.6833	54.6547	55.3685	46.7757	52.3049	48.4997	55.9087	50.5244	63.9748	62.9864	52.5922	70.6649	54.3601	60.8946	62.608	84.1116	40.2427	38.1659	39.6716	39.1658	36.895	36.7613	43.8954	37.9371
ENSMUSG00000001039	B9d1	chr11	+	61318646	61326433	191.343	-0.147605	0.201079	0.734067	0.462908	0.999995	13.7231	11.2501	12.5856	11.2796	10.0964	10.9914	12.4083	16.508	15.4989	10.8918	11.1433	11.202	13.908	15.9388	14.051	11.9985	7.50356	9.56227	9.05942	11.4057	10.5936	10.8647	11.992	13.5392
ENSMUSG00000001052	Sec24b	chr3	-	129685677	129764471	1100.53	-0.0286723	0.159995	0.179207	0.857775	0.999995	14.4758	11.6158	15.0677	15.3406	18.2595	16.4318	10.9445	11.0161	12.9999	20.8277	9.45867	15.3833	8.97527	13.2935	12.2784	14.8744	15.842	13.371	15.4361	14.2753	12.4407	16.285	16.148	16.6091
ENSMUSG00000001053	N4bp3	chr11	-	51456565	51464344	483.379	0.0922878	0.263934	-0.349662	0.726592	0.999995	12.8955	11.2928	14.1121	11.3744	11.4369	12.8631	18.033	18.344	9.41139	8.33108	14.1494	9.81249	13.9976	13.8857	13.4222	13.6558	7.0093	7.41786	8.41137	7.93318	10.6988	8.60072	9.39575	6.52649
ENSMUSG00000001054	Rmnd5b	chr11	-	51437173	51449398	1375.63	0.0746462	0.220958	-0.33783	0.735491	0.999995	38.4633	34.3509	34.1307	35.8014	32.1954	36.8818	39.393	39.675	34.8763	35.9202	47.4736	37.4835	46.4621	47.0734	46.5653	42.6878	16.5349	18.1742	21.9966	19.4652	23.8824	20.2908	21.7979	19.6304
ENSMUSG00000001056	Nhp2	chr11	+	51433237	51437216	520.54	0.102637	0.289543	-0.354479	0.72298	0.999995	37.4386	31.8704	34.4072	27.7591	28.3454	29.8948	43.1925	38.8744	26.0074	22.0968	36.9319	27.9443	36.3776	37.8048	43.8588	27.7698	16.1274	20.5072	20.1596	16.3004	21.6188	20.994	19.9908	17.9864
ENSMUSG00000001062	1300018I17Rik	chr8	-	125766256	125778248	1475.83	0.0198474	0.141894	-0.139875	0.888759	0.999995	19.9241	28.9335	18.1653	18.2588	19.0886	26.2019	24.232	16.8808	20.4092	26.5705	19.7322	26.4083	22.6156	18.7003	28.4159	21.9206	19.0114	20.4144	15.728	19.3774	13.4684	14.0631	18.0741	14.145
ENSMUSG00000001065	Zfp276	chr8	+	125778095	125793645	357.28	-0.140876	0.164915	0.854234	0.392975	0.999995	6.22828	5.9835	6.31621	6.44495	6.39365	8.28172	6.79726	5.45061	5.33774	5.66046	7.06886	4.87814	5.78336	5.30741	5.74111	5.76418	6.91609	8.17026	10.0367	7.30562	8.77671	8.85363	8.69086	9.03451
ENSMUSG00000001076	C1ql4	chr15	-	98915117	98918248	0.788192	1.16592	2.0749	-0.561918	0.574172	0.999995	0.054946	0	0	0	0	0	0	0	0	0	0	0	0	0	0	0	1.28069	2.67655	1.2919	2.44325	0.980359	3.09635	1.66301	1.35324
ENSMUSG00000001082	Mfsd10	chr5	-	34976291	34979861	424.057	0.1606	0.167332	-0.959773	0.33717	0.999995	10.4692	10.2408	9.93903	8.36784	10.6309	13.046	9.3424	8.62491	12.2983	14.5192	9.33761	11.3754	10.5583	11.9144	15.1532	13.7847	7.48249	10.1458	9.89336	9.01058	9.02892	9.2185	9.35474	9.16914
ENSMUSG00000001089	Luzp1	chr4	+	136025676	136110695	1555.02	-0.05383	0.173556	0.31016	0.756439	0.999995	11.8168	17.0981	17.2604	17.4181	19.3997	15.508	11.0858	12.23	14.5929	15.4467	10.5631	15.1664	10.018	10.5578	11.2605	12.5354	25.8396	20.2548	22.8532	25.4617	18.3971	23.0738	23.0551	23.3994
ENSMUSG00000001095	Slc13a2	chr11	-	78210589	78235719	0.117506	-0.527915	3.53381	0.14939	0.881246	0.999995	0	0	0	0	0	0	0	0	0	0	0	0	0	0	0	0	0	0	0	0	0	0	0	0
ENSMUSG00000001098	Kctd10	chr5	-	114813576	114830524	673.984	-0.0621351	0.220524	0.281762	0.778126	0.999995	29.518	35.7979	27.9022	31.4612	27.6181	29.0382	34.4599	37.3349	29.2659	24.8512	34.322	26.6352	43.3294	43.1992	35.2083	39.0903	35.0126	46.6781	43.6795	39.5022	41.1524	46.5466	38.5647	36.1704
ENSMUSG00000001100	Poldip2	chr11	+	78325695	78336238	2229.98	-0.0305548	0.206106	0.148248	0.882147	0.999995	76.7805	71.8417	66.5183	59.3826	62.7862	63.9625	74.9733	74.943	64.4855	60.7253	76.248	72.9397	80.4261	83.0569	65.965	72.1132	65.3896	67.3324	62.741	60.6743	77.9143	64.7472	69.2425	61.5631
ENSMUSG00000001103	Sebox	chr11	+	78316951	78318583	132.383	0.0654137	0.287975	-0.227151	0.820307	0.999995	2.21531	3.09041	1.44689	1.98558	1.66427	2.69054	2.6931	2.64031	4.91505	3.27005	5.63224	4.14633	6.37274	6.08682	6.30234	7.35117	0.205722	0.383844	0.716966	0.248504	0.352395	0.183613	0.518429	0.184142
ENSMUSG00000001105	Ift20	chr11	+	78349863	78355239	610.118	0.030219	0.15156	-0.199386	0.841961	0.999995	33.0329	30.9061	28.3002	30.3904	32.4377	26.8218	28.8831	31.2357	31.853	28.6477	25.8587	28.1834	21.0812	25.8044	32.5265	29.4086	27.507	25.1028	27.532	25.1993	19.6583	25.3015	28.0972	23.2525
ENSMUSG00000001119	Col6a1	chr10	-	76171537	76188913	635.086	-0.118168	0.257242	0.459366	0.645971	0.999995	19.0959	16.0822	17.6604	19.903	20.3565	21.6441	15.266	13.5375	11.7072	14.6136	7.68934	8.13814	6.41468	7.11181	10.3261	10.5554	8.41038	16.4142	14.0555	13.35	9.90566	16.7395	15.8724	18.7867
ENSMUSG00000001120	Pcbp3	chr10	-	76224602	76424632	1376.76	-0.00173439	0.204819	0.00846794	0.993244	0.999995	27.3391	29.9449	27.0664	25.2437	26.5572	27.3169	38.1448	33.0227	25.8118	26.6546	32.3413	29.3139	35.7122	34.7008	30.275	35.8498	35.4878	61.1844	52.9967	44.6039	36.4232	57.4913	40.7523	44.6805
ENSMUSG00000001123	Lgals9	chr11	-	78776476	78798448	120.386	0.141566	0.287637	-0.492167	0.622601	0.999995	4.41484	4.32839	3.94745	3.36153	3.69236	3.63882	5.12533	4.39371	3.04938	3.73253	4.40364	4.38138	5.59835	4.87823	5.34567	5.83662	11.0403	19.0042	16.8992	20.2838	13.5688	19.4697	15.6359	16.1515
ENSMUSG00000001127	Araf	chrX	+	20374940	20437645	1894.73	0.0291495	0.222965	-0.130736	0.895984	0.999995	18.8216	24.712	22.6689	32.3312	33.6599	28.1864	18.6088	18.4452	37.2137	37.2004	22.345	31.0642	21.0962	23.3396	34.1143	36.0904	33.8095	27.6597	35.7678	33.0157	28.3489	33.5987	39.3706	38.3458
ENSMUSG00000001128	Cfp	chrX	-	20502580	20508681	230.938	0.0724365	0.268503	-0.269779	0.78733	0.999995	5.56466	5.32382	7.2765	5.64392	8.79787	9.06988	4.09634	4.96043	7.4628	8.78298	4.67256	6.97344	4.86517	6.40353	10.9437	9.1251	3.38473	4.14145	4.63622	3.59595	4.33054	5.52931	3.8581	4.54877
ENSMUSG00000001131	Timp1	chrX	+	20447292	20451861	5.11421	0.510742	0.748687	-0.682184	0.495123	0.999995	0.356876	0.130641	0.165758	0.110444	0.609612	0.675957	0.227638	0.126731	0.166489	0.334625	0.348665	0	0.118348	0.153506	0.098909	0.582266	0.733029	2.26361	1.66352	1.547	1.20379	2.84227	2.40226	2.01274
ENSMUSG00000001134	Uxt	chrX	-	20518848	20539143	45.0111	0.2392	0.296214	-0.807524	0.419364	0.999995	6.85172	4.19981	6.49347	5.57341	5.84598	4.90856	7.54693	6.44328	5.26191	6.1937	7.07249	6.3578	5.54404	5.73225	7.30557	6.51136	6.11358	5.44601	6.76928	7.07649	5.34317	7.88695	7.38277	4.63715
ENSMUSG00000001138	Cnnm3	chr1	+	36568712	36585082	922.869	-0.0574164	0.178134	0.322322	0.747209	0.999995	7.65813	9.47713	7.56203	6.61009	7.24488	8.16793	7.39133	7.30214	9.26897	9.92906	7.8058	10.2963	11.6758	12.3265	9.40256	11.9134	10.2533	11.6474	10.0753	10.3121	10.9412	8.83446	9.79329	9.61675
ENSMUSG00000001143	Lman2l	chr1	-	36478910	36502116	1394.8	0.0926116	0.188328	-0.491756	0.622892	0.999995	17.4742	18.0671	18.629	18.5488	17.7863	18.6274	24.2955	21.4059	26.772	29.6872	36.9427	32.4076	32.5786	37.3015	33.9246	34.8407	15.9037	18.9361	17.2121	21.2505	19.5354	18.9001	18.3732	21.2819
ENSMUSG00000001150	Mcm3ap	chr10	+	75931672	75978601	1273.55	-0.0688097	0.108702	0.633014	0.526724	0.999995	10.984	11.0895	10.5687	11.247	11.5711	13.1344	11.1347	10.6954	12.6516	12.6347	10.8673	11.6869	10.8954	12.035	12.123	12.2738	8.59283	9.10796	8.53587	8.69875	8.3773	8.55681	8.79582	9.27349
ENSMUSG00000001151	Pcnt	chr10	-	75813999	75905657	533.027	-0.122972	0.229822	0.535077	0.592596	0.999995	3.29768	3.6066	4.09586	4.73282	4.55503	3.9434	2.8917	2.89452	4.26592	4.33014	2.60282	3.96942	2.99275	2.19582	2.79848	3.39696	3.27444	2.34302	2.53554	3.2762	2.40804	2.78031	2.98929	2.57176
ENSMUSG00000001155	Ftcd	chr10	+	76038393	76053083	0.412855	-0.599089	3.25178	0.184234	0.85383	0.999995	0	0	0	0.03508	0	0.076519	0	0	0	0	0	0	0	0	0	0	0	0	0	0.015588	0	0	0.054351	0
ENSMUSG00000001156	Mxd1	chr6	-	86597038	86619153	402.785	-0.0438547	0.178618	0.245523	0.806052	0.999995	6.63626	6.97051	7.23765	6.93778	7.63911	6.15829	6.80214	6.31453	5.41531	4.70701	5.06661	4.68927	5.78654	4.69207	4.89431	5.39731	5.24414	4.88802	5.61418	4.72143	4.95486	4.21682	4.79945	4.79682
ENSMUSG00000001157	Gmcl1	chr6	-	86641762	86683372	315.186	0.140277	0.184884	-0.758729	0.448015	0.999995	5.94787	5.71188	5.65533	7.81336	8.80879	6.4992	4.36052	6.12019	6.9521	8.11317	6.21015	6.72787	4.57749	4.89802	7.43692	6.664	7.21288	7.07839	8.95247	9.07925	6.03621	7.78599	7.34021	8.5693
ENSMUSG00000001158	Snrnp27	chr6	-	86625215	86634516	347.751	0.0559911	0.161978	-0.345672	0.729589	0.999995	24.571	20.3542	18.0317	23.2315	23.8407	25.2455	24.4807	23.2491	23.6445	29.1362	23.1737	25.3376	22.4396	23.4853	31.2384	23.9243	27.473	20.0028	27.6449	22.4143	22.9654	23.6309	21.8634	26.416
ENSMUSG00000001166	Oas1c	chr5	-	121250102	121262523	16.7703	-0.402344	0.429569	0.936622	0.348953	0.999995	0.986591	1.10547	0.898935	1.21523	0.701331	0.971518	0.571207	0.853752	0.422887	0.731129	0.725748	0.262494	0.567066	0.56873	0.236212	0.231695	1.61166	2.02293	1.99289	1.33279	1.66525	2.92023	1.58197	2.01893
ENSMUSG00000001168	Oas1h	chr5	+	121311430	121323521	0	NA	NA	NA	NA	NA	0	0	0	0	0	0	0	0	0	0	0	0	0	0	0	0	0	0	0	0	0	0	0	0
ENSMUSG00000001173	Ocrl	chrX	+	45265564	45319045	1123.16	-0.101834	0.180241	0.564988	0.572082	0.999995	14.0917	16.0252	16.4021	20.3936	19.4491	15.6167	11.9088	13.4364	22.0483	21.3936	14.4418	17.4948	11.4769	13.2029	14.303	15.4255	11.3123	12.66	13.1946	12.5562	8.68499	11.0549	11.4708	14.5783
ENSMUSG00000001175	Calm1	chr12	+	101437645	101448016	32305.2	-0.00435922	0.140777	0.0309655	0.975297	0.999995	197.468	198.21	182.032	226.344	214.248	206.295	192.549	197.112	189.013	187.661	138.74	178.998	132.035	153.811	141.68	167.437	155.664	130.299	141.592	149.774	116.252	147.591	134.004	144.904
ENSMUSG00000001211	Agpat3	chr10	-	77731923	77815234	5857.24	-0.0712087	0.194218	0.366643	0.713886	0.999995	97.3217	103.398	96.2653	87.665	90.5726	91.8834	103.559	101.62	80.5769	75.5957	94.77	84.3469	99.0276	95.5488	70.6182	89.6393	130.635	131.01	122.34	120.189	138.961	120.841	128.519	120.688
ENSMUSG00000001225	Slc26a3	chr12	+	32075736	32158782	2.42022	0.0642607	1.1105	-0.0578663	0.953855	0.999995	0	0	0	0.008125	0	0.034734	0	0.013638	0.044783	0	0.103372	0	0	0	0.008832	0	0.156873	0.059738	0.251149	0.105986	0.158033	0	0.25109	0.324979
ENSMUSG00000001227	Sema6b	chr17	-	56262508	56279766	4018.26	-0.0484956	0.254747	0.190367	0.849021	0.999995	39.2059	36.0454	36.4539	29.0717	31.0394	33.0152	42.849	37.6948	32.2465	28.2279	47.1791	36.0441	47.2428	45.1491	39.476	36.9773	22.3599	17.8451	16.4319	13.9466	23.2713	15.1008	17.0103	20.2799
ENSMUSG00000001228	Uhrf1	chr17	+	56442744	56462909	18.3578	-0.338628	0.392658	0.862398	0.388468	0.999995	0.267058	0.285415	0.198531	0.587926	0.24605	0.258069	0.345974	0.345233	0.566075	0.18195	0.254057	0.355007	0.459723	0.359481	0.273069	0.300233	0.591678	0.283357	0.373643	0.33397	0.487761	0.391034	0.30992	0.238911
ENSMUSG00000001229	Dpp9	chr17	-	56326105	56358312	1910.61	-0.0829833	0.156389	0.530621	0.595682	0.999995	30.8987	34.0141	27.8238	31.4019	28.9052	34.0696	33.9199	33.0487	28.3808	30.45	28.7012	30.9244	30.9824	35.3166	29.5382	31.9782	28.5952	32.098	32.73	31.7047	33.4994	32.0679	32.9507	30.2505
ENSMUSG00000001240	Ramp2	chr11	+	101107342	101120860	566.011	0.00613162	0.283302	-0.0216434	0.982732	0.999995	20.3718	19.044	16.7079	18.1122	13.5652	17.2064	25.2273	21.0951	28.2522	26.6072	45.6263	31.4227	45.2732	44.4745	36.7641	33.2763	23.3062	24.3486	31.3244	39.8981	34.6925	38.2074	34.8464	26.5545
ENSMUSG00000001247	Lsr	chr7	-	31742428	31768188	90.1605	0.134785	0.272289	-0.49501	0.620593	0.999995	7.43391	7.08723	6.57256	6.24769	6.09141	7.39679	6.96141	5.60201	5.90097	5.9254	7.13878	6.69815	7.72253	7.54246	6.87413	9.92897	8.8262	10.5215	9.5137	10.7565	12.4293	11.3689	8.82915	9.06558
ENSMUSG00000001248	Gramd1a	chr7	-	31915146	31936069	2167.36	-0.0277356	0.149987	0.184919	0.853292	0.999995	52.9523	48.7	49.9077	45.0745	44.0557	54.0374	50.9083	52.8969	52.1059	47.8753	47.3571	45.3419	49.5017	54.6048	57.5061	49.1925	30.8637	36.8352	36.1189	32.1755	30.7766	34.0415	31.8516	30.0096
ENSMUSG00000001249	Hpn	chr7	-	31883744	31900309	33.1876	0.240281	0.402122	-0.597531	0.550153	0.999995	0.656538	0.879447	0.998398	1.69695	1.31651	2.46215	0.62704	0.952252	2.40397	1.38719	1.20203	1.79077	1.18302	1.35888	2.75255	1.90139	2.74371	2.52317	1.84166	2.08055	1.86835	2.50054	2.00943	3.05295
ENSMUSG00000001260	Gabrg1	chr5	-	71142286	71233856	113.281	-0.637861	0.513643	1.24184	0.214297	0.999995	2.0402	1.71166	2.70112	2.8913	2.7696	2.22392	1.42339	1.2228	2.9095	3.41052	0.69069	1.61726	0.453973	0.846672	1.35267	1.56359	2.83552	1.98786	3.41391	2.49467	1.01983	2.0567	1.59089	3.32469
ENSMUSG00000001270	Ckb	chr12	-	112907566	112910549	28329.9	-0.0693684	0.270758	0.256201	0.797796	0.999995	2100.95	1901.62	1930.98	1476.58	1550.6	1817.12	2369.8	2160.44	875.573	826.309	1202.62	941.183	1482.19	1309.54	1265.61	1019.62	2119.39	2442.48	1983.12	2063.92	3175.7	2207.89	2381.12	1940.7
ENSMUSG00000001280	Sp1	chr15	+	102236574	102266835	321.281	-0.137827	0.254506	0.541549	0.588129	0.999995	0.897122	2.63941	3.11299	3.88135	3.50612	2.898	2.56313	2.06709	3.09226	3.88497	1.76797	1.98575	2.07809	1.75112	0.572844	2.48446	4.85101	3.59026	5.16303	4.79106	3.13036	3.8758	3.57154	4.30281
ENSMUSG00000001281	Itgb7	chr15	-	102046426	102062366	18.1546	0.111941	0.378491	-0.295757	0.767416	0.999995	0.20644	0.301009	0.167974	0.176719	0.199287	0.129838	0.093919	0.035315	0.288218	0.293717	0.275386	0.438841	0.438485	0.091243	0.463601	0.441282	1.81821	1.7465	1.31134	2.38381	1.62306	1.367	1.40865	0.896391
ENSMUSG00000001285	Myg1	chr15	+	102162140	102168570	588.179	0.0316017	0.209889	-0.150564	0.88032	0.999995	35.7793	36.5349	31.4817	28.1366	28.3181	32.2579	31.9446	30.7923	33.815	32.0663	37.1523	30.9054	39.719	42.1249	43.1637	38.4019	35.6012	38.903	30.3918	30.8138	38.1878	34.0553	34.4043	33.6411
ENSMUSG00000001288	Rarg	chr15	-	102065369	102087948	272.501	-0.101536	0.183634	0.552924	0.580316	0.999995	5.9846	7.91863	6.53241	6.2438	5.93193	6.06456	6.50831	5.72548	6.59783	5.15016	6.09889	4.53789	5.93926	5.90907	6.20428	5.54922	9.36134	12.7117	12.4225	10.1672	10.7745	13.7811	10.7355	9.4804
ENSMUSG00000001289	Pfdn5	chr15	+	102156547	102162304	2204.02	0.122043	0.243976	-0.500225	0.616917	0.999995	104.021	90.1103	93.5167	71.1859	77.621	79.1613	112.692	112.663	77.4719	74.5464	120.717	93.4874	108.62	105.818	131.473	92.6708	89.9092	113.597	89.079	104.433	104.017	96.6653	94.7719	100.033
ENSMUSG00000001300	Efnb2	chr8	-	8617434	8661239	635.881	-0.00253245	0.168245	0.0150522	0.987991	0.999995	8.52464	10.9077	11.2454	15.0514	14.5527	13.5938	10.2758	10.2465	9.90232	10.8118	7.89109	9.92158	7.0947	6.95837	9.00622	9.16147	4.98415	4.70401	5.78641	5.20885	4.01817	6.44357	4.32636	5.04814
ENSMUSG00000001305	Rrp15	chr1	-	188544857	188573237	144.208	-0.0498763	0.287187	0.173672	0.862123	0.999995	3.38416	3.74663	2.76066	5.50077	3.8394	3.21806	1.87005	3.80876	3.86642	4.17384	3.87851	3.24751	3.1488	2.93906	5.81852	4.86991	4.32233	1.99429	4.01559	2.29961	3.18917	2.93289	2.19724	3.13729
ENSMUSG00000001313	Rnd2	chr11	+	101326313	101333167	1653.99	0.266011	0.262064	-1.01506	0.310075	0.999995	58.2759	46.5022	52.7596	35.6207	35.4472	35.3735	64.5121	57.4102	24.2811	24.4311	43.3962	30.8672	37.7132	30.8563	36.6961	34.359	120.454	114.737	97.7803	105.831	136.34	99.4881	141.244	136.379
ENSMUSG00000001323	Srr	chr11	-	74719861	74739450	647.827	-0.204212	0.19845	1.02903	0.303464	0.999995	16.2743	19.3326	15.8786	19.247	17.3397	15.8311	16.0681	15.462	21.6378	23.1196	17.3657	19.5421	15.3425	18.71	14.679	19.2106	8.96026	8.88251	8.56168	8.94598	7.00424	8.24047	7.79618	10.9464
ENSMUSG00000001333	Sync	chr4	+	128964861	128985803	9.20537	-0.187465	0.577808	0.324441	0.745604	0.999995	0.219247	0.479472	0.589184	0.649569	0.490909	0.296437	0.846118	0.870109	0.255761	0.15831	0.201852	0.317672	0.358804	0.184064	0.156251	0.309042	1.92706	3.0169	3.30225	2.75885	1.63358	3.45158	2.0734	2.7911
ENSMUSG00000001334	Fndc5	chr4	+	128814243	128821837	1804.21	-0.0149565	0.200008	0.0747794	0.94039	0.999995	36.565	38.9576	36.739	34.2734	35.8814	35.2874	39.4295	35.334	34.5783	33.1431	41.1919	36.1749	44.3449	40.0274	43.3663	34.7081	51.8766	55.1666	52.9405	54.2501	60.3891	54.839	54.3689	55.273
ENSMUSG00000001348	Acp5	chr9	-	21931175	21940190	11.6968	0.843093	0.55951	-1.50684	0.131851	0.999995	0.375755	0.409936	0	0.236777	0.103671	0.082252	0.397341	0.335415	0.452862	0.16158	0.399863	0.577941	0.417979	0.296667	0.429742	1.13259	1.11673	1.56821	0.415932	0.535117	1.55464	3.84855	1.61235	0.755407
ENSMUSG00000001349	Cnn1	chr9	+	21903725	21914074	36.0523	1.13316	0.548782	-2.06486	0.0389364	0.999995	0.296491	0.924968	0.133886	0.6225	0.573481	0.256577	0.643734	0.318433	0.240685	1.08751	1.43897	0.287024	0.391599	0.417267	1.59205	1.495	0.297272	0.573451	0.531466	0.504023	0.417481	0.607877	0.71699	0.735273
ENSMUSG00000001366	Fbxo9	chr9	-	77929306	77956872	1580.06	-0.0515012	0.126874	0.405924	0.684798	0.999995	57.0237	57.6056	48.8449	51.4416	49.5229	54.7089	46.2712	54.8946	41.1968	44.5309	40.2547	38.5696	45.4062	46.9169	42.3849	45.2579	80.0622	80.5124	70.6132	87.9057	87.213	72.0922	78.6637	72.6791
ENSMUSG00000001376	Ccdc132	chr6	+	3448382	3553319	584.254	-0.34118	0.410472	0.831189	0.405867	0.999995	9.36952	11.8914	9.42054	15.268	14.1944	10.4078	7.13145	9.57098	20.4345	20.6067	5.0516	9.42728	4.6456	6.92342	10.0212	7.93484	8.81431	7.76601	10.9349	7.30272	4.93812	7.52363	6.43842	8.79895
ENSMUSG00000001379	Apbb3	chr18	-	36830814	36839020	859.319	-0.0384716	0.162658	0.236518	0.813031	0.999995	27.0232	23.4654	21.1036	20.328	23.533	24.6152	22.2441	22.0163	22.5636	21.3872	23.998	19.0287	23.7764	23.0144	25.529	23.5286	20.9694	25.7573	22.2016	22.885	23.2614	24.191	24.2132	21.2904
ENSMUSG00000001380	Hars	chr18	-	36926184	36942859	1352.57	0.0372584	0.195942	-0.19015	0.849191	0.999995	37.6883	39.4624	36.4555	39.6451	45.4769	41.2154	35.7844	34.8424	40.57	40.8281	50.6877	40.1554	49.9917	44.3401	49.686	43.3942	51.961	57.4288	56.4226	48.775	56.6982	55.2354	54.2883	52.324
ENSMUSG00000001383	Zmat2	chr18	+	36953577	36959314	2373.05	0.0446839	0.190791	-0.234204	0.814827	0.999995	48.7566	47.0983	48.1162	46.798	53.4823	52.0468	49.9378	47.9904	54.2188	56.6526	68.4518	59.0402	68.1181	64.0684	70.7264	57.3315	37.2876	35.4656	36.0913	37.2921	35.2208	38.7979	40.4017	42.6814
ENSMUSG00000001403	Ube2c	chr2	+	164595398	164604322	4.75773	-0.627537	0.876116	0.716272	0.473823	0.999995	0.490991	0	0.253114	0.161805	0.532619	0.624109	0.266233	0.341795	0	0.088457	0.078514	0.134349	0	0.546951	0.072687	0.086179	1.40778	0.340603	0.258279	0.974727	0.238456	1.4928	0.61216	0.182359
ENSMUSG00000001415	Smg5	chr3	+	88140182	88166259	2099.7	0.0317886	0.177323	-0.179269	0.857726	0.999995	34.4412	35.3153	31.1524	29.7317	28.992	33.1429	35.0453	35.7613	23.7587	24.6047	30.3193	28.2618	27.3753	30.5378	26.3062	27.1649	26.8897	31.8359	27.4035	26.7197	31.5209	29.6117	28.4741	28.5192
ENSMUSG00000001416	Cct3	chr3	+	88101038	88125689	2109.87	0.0240023	0.18781	-0.127801	0.898307	0.999995	56.194	55.4757	51.4464	45.8709	39.4767	47.0099	62.8967	63.196	48.5471	46.9763	58.7995	50.3863	62.688	62.3311	60.1339	53.7294	71.7223	76.7544	61.3025	71.1118	76.7627	75.5938	72.0497	70.5591
ENSMUSG00000001417	Rhbg	chr3	-	88046796	88091132	0.356821	-0.494773	2.84367	0.173991	0.861873	0.999995	0	0.055087	0	0	0	0	0	0.050874	0	0	0	0	0	0	0.032723	0.050756	0.071636	0	0	0.046902	0	0	0	0
ENSMUSG00000001418	0610031J06Rik	chr3	+	88128945	88135235	930.473	0.128023	0.251798	-0.508434	0.611149	0.999995	22.2161	20.5816	10.6462	16.4482	9.33904	10.6262	18.5428	15.8421	23.859	7.86372	27.4556	10.8657	18.2758	21.0026	14.4078	15.7673	13.9698	16.8527	12.3068	17.2113	16.6461	17.3983	28.4611	15.0125
ENSMUSG00000001419	Mef2d	chr3	+	87946294	87976008	6664.81	-0.0658956	0.2221	0.296693	0.766701	0.999995	54.4434	71.7349	61.2683	58.4476	59.9647	56.3256	71.2057	69.4288	58.536	46.2873	72.8114	58.2609	69.3155	68.148	36.8687	68.4819	21.4595	29.4637	30.2888	29.1536	32.9495	32.9151	30.1502	24.5962
ENSMUSG00000001420	Tmem79	chr3	-	88132577	88138426	2.75699	-0.462455	0.999092	0.462875	0.643454	0.999995	0.17502	0.199823	0.039321	0.049048	0.130637	0.063582	0.03713	0.061569	0.059246	0.094232	0.137348	0.029282	0.087946	0.044619	0.028453	0.04971	1.40056	9.92869	7.57834	7.75452	1.76397	7.80462	4.5115	5.55776
ENSMUSG00000001424	Snd1	chr6	+	28425139	28885162	2435.54	-0.0116772	0.192883	0.0605407	0.951725	0.999995	50.4417	40.8767	31.9336	30.0339	27.3578	30.0857	38.7215	36.48	39.7895	35.4441	46.7149	41.3572	53.5683	45.6808	39.3248	40.3048	27.9123	32.5399	26.3388	35.8039	43.8349	30.6802	33.3959	27.1221
ENSMUSG00000001435	Col18a1	chr10	-	76514923	76629293	266.308	0.206681	0.320723	-0.644423	0.519301	0.999995	1.34608	1.28636	0.884703	1.17289	1.02291	1.62522	1.62508	1.18741	3.72219	2.59305	2.36049	2.54531	3.01156	2.13746	2.31809	5.57695	5.5392	6.51862	6.01935	6.91201	6.36748	6.70323	5.18987	5.86412
ENSMUSG00000001436	Slc19a1	chr10	+	76494986	76523747	466.082	0.0580076	0.191429	-0.303024	0.761871	0.999995	12.1738	13.1362	11.1944	10.923	11.1099	11.8932	11.4091	11.6408	13.5921	9.84918	13.8882	11.9473	14.0849	13.4312	14.4868	14.9224	16.6815	16.6496	16.7124	18.559	23.1686	17.4235	18.7815	14.7114
ENSMUSG00000001440	Kpnb1	chr11	-	97021028	97049195	2632.47	0.0366706	0.137072	-0.267527	0.789063	0.999995	31.3522	34.3125	36.2921	36.4064	34.8585	34.5077	32.857	34.7603	35.0486	36.7146	27.8192	35.6872	25.4582	29.1238	30.5024	35.9313	38.4542	33.8369	35.2664	37.6921	30.442	36.9714	37.2163	37.1182
ENSMUSG00000001441	Npepps	chr11	-	97067156	97141952	2221.15	-0.0216212	0.180591	0.119724	0.904701	0.999995	32.958	36.5846	36.3396	38.3361	40.7269	40.2432	38.5968	32.8372	36.0512	45.5755	26.5428	39.7381	24.1024	25.1383	27.6215	32.9748	38.6592	37.3319	41.354	40.815	29.307	39.2534	33.0996	32.6941
ENSMUSG00000001444	Tbx21	chr11	-	96959385	96976645	2.11173	-0.724632	1.32105	0.548526	0.583331	0.999995	0.048254	0.042192	0	0	0.058628	0	0.72986	0.0854	0.028647	0.068532	0.039909	0	0.042002	0.065376	0	0.030479	0.037181	0	0	0.140111	0.020974	0.084536	0	0
ENSMUSG00000001445	Mrpl10	chr11	+	96902874	96910527	930.386	-0.0867509	0.218418	0.397179	0.691235	0.999995	35.8958	36.1384	30.1739	29.5092	32.2213	34.1189	34.7185	34.2763	33.7223	34.8343	43.4245	38.7919	46.6644	46.8804	40.8459	39.5422	39.1208	42.2444	38.4475	38.4304	44.3431	40.4401	41.7867	33.3839
ENSMUSG00000001467	Cyp51	chr5	-	4081145	4104746	934.004	0.112032	0.117725	-0.95164	0.341279	0.999995	14.3132	14.6959	14.5045	17.9934	14.6652	15.0753	14.4178	14.2277	14.0838	14.307	13.9582	14.3466	11.8145	13.4094	15.3682	15.129	32.8618	32.7117	33.1735	31.4351	28.9026	30.3559	31.8124	36.4083
ENSMUSG00000001472	Tcf25	chr8	+	125897724	125928073	12398.8	-0.050471	0.193272	0.26114	0.793985	0.999995	313.307	300.315	283.544	260.54	265.113	282.271	305.037	325.215	222.028	220.315	271.39	230.48	278.847	278.294	240.344	244.075	292.703	326.047	289.091	288.841	327.923	304.447	307.618	295.668
ENSMUSG00000001473	Tubb6	chr18	+	67550371	67562402	95.3861	0.0475343	0.231176	-0.20562	0.837088	0.999995	2.32897	3.20442	1.87282	2.77721	3.65022	3.20811	2.16415	3.02541	2.52868	3.32425	2.58573	3.30313	2.64709	3.07645	2.45332	3.74707	7.6556	7.28929	7.16879	7.24838	7.16223	8.46118	7.68978	7.44382
ENSMUSG00000001482	Def8	chr8	+	125966886	125987170	1108.45	0.0113358	0.220983	-0.0512969	0.959089	0.999995	22.9053	21.3278	20.6531	19.7477	18.716	18.7083	25.5886	24.6926	16.7751	17.7623	23.945	19.8332	23.9958	21.5788	19.1245	20.4568	24.0249	31.1162	26.3075	26.9114	28.7696	28.2311	29.6693	27.6564
ENSMUSG00000001493	Meox1	chr11	-	101738824	101755688	32.3459	0.469005	0.325625	-1.44032	0.149776	0.999995	0.697708	0.298638	0.352495	0.399915	0.349059	0.27218	0.550047	0.545703	0.97472	0.650624	0.943461	1.21073	0.544905	0.650337	0.639321	1.08589	1.6581	1.47598	1.40699	1.90974	1.02034	1.15246	1.39918	1.46918
ENSMUSG00000001494	Sost	chr11	-	101823772	101828329	3.77289	-1.41786	1.2295	1.1532	0.248828	0.999995	0	0	0	0	0	0	0	0.034281	0.1626	0.398206	0	0	0	0	0	0.18297	0.134327	0.109387	0.229711	0.155336	0.108355	0	0.065709	0.024638
ENSMUSG00000001496	Nkx2-1	chr12	-	57632922	57637895	11.6117	-0.143536	0.515167	0.27862	0.780536	0.999995	0.389167	0.82902	0.881462	0.64899	0.945973	0.863673	0.64783	0.740342	0.1609	0.225676	0.262169	0.25881	0.220341	0.293301	0.157346	0.294539	0	0	0	0	0	0	0	0
ENSMUSG00000001497	Pax9	chr12	+	57792754	57813809	0	NA	NA	NA	NA	NA	0	0	0	0	0	0	0	0	0	0	0	0	0	0	0	0	0.047402	0.06479	0.209348	0.103195	0	0.027672	0.036434	0.036652
ENSMUSG00000001504	Irx2	chr13	+	72766245	72771644	0	NA	NA	NA	NA	NA	0	0	0	0	0.128504	0	0	0.050935	0	0	0	0	0	0	0	0	2.55598	1.44996	2.58332	2.16506	2.61768	0.360239	1.71412	2.09161
ENSMUSG00000001506	Col1a1	chr11	+	94797538	94814356	326.382	0.671392	0.329269	-2.03904	0.0414463	0.999995	2.04536	2.07651	1.85983	2.25985	2.43301	2.00069	3.45266	2.41106	2.64826	4.32264	4.81618	2.3114	3.00957	2.16202	4.54932	7.13599	23.5843	32.267	28.3494	30.5953	21.7251	35.1886	29.0207	27.7617
ENSMUSG00000001507	Itga3	chr11	-	94905788	94938115	501.918	-0.00209885	0.236146	0.00888794	0.992909	0.999995	7.85456	6.26819	6.05588	4.90075	6.56059	5.38778	7.73926	6.86215	6.17099	4.90087	6.0796	4.41491	7.89948	6.60825	6.20386	8.16813	14.8747	19.8677	18.5732	16.7696	20.1958	17.3816	18.0235	16.5563
ENSMUSG00000001508	Sgca	chr11	-	94824105	94837641	9.96455	-0.164912	0.676816	0.243659	0.807495	0.999995	0.45892	0.646001	0.253607	0	0	0.334968	0	0.246079	0.260222	0.131869	0.118551	0.236135	0.411352	0.395698	1.49164	0	0.407475	0	0.311147	0.508716	0.679975	0.520508	0.472463	0.362434
ENSMUSG00000001510	Dlx3	chr11	+	94981403	94986610	0.370488	-0.590502	2.83216	0.208499	0.834839	0.999995	0.036422	0	0.018626	0	0	0	0	0.017905	0	0	0	0	0	0.020561	0	0	0.110936	0.192612	0.121001	0.191601	0.079154	0.33648	0.228231	0.047969
ENSMUSG00000001517	Foxm1	chr6	+	128312985	128325911	32.5485	-0.277108	0.31825	0.870725	0.383904	0.999995	0.16449	0.459979	0.437613	0.442503	0.629916	0.486818	0.727274	0.195537	0.555068	0.404679	0.534589	0.308609	0.259925	0.561259	0.628076	0.358147	0.865708	0.919554	0.73539	0.527661	0.62526	0.603263	0.799852	0.475919
ENSMUSG00000001518	Itfg2	chr6	-	128359462	128374949	399.934	0.0482168	0.192972	-0.249864	0.802692	0.999995	10.8099	9.48309	8.46306	10.4814	8.29497	8.68337	10.2504	12.5376	8.00463	6.82211	9.21681	10.6899	10.6821	9.89384	8.30241	10.3424	13.6136	14.0511	13.0721	14.5092	14.7065	13.4512	13.6357	13.2496
ENSMUSG00000001520	Nrip2	chr6	+	128349314	128358950	467.643	0.176857	0.195624	-0.904068	0.365959	0.999995	6.48746	8.48222	7.99318	6.78687	7.14321	7.87189	7.25027	10.0325	9.87384	10.0089	11.7793	13.7718	14.0339	10.8323	10.9168	14.789	24.2507	29.0919	27.6072	30.1135	35.2972	26.2873	31.7651	32.61
ENSMUSG00000001521	Tulp3	chr6	-	128271158	128305869	560.645	-0.0702202	0.143438	0.489551	0.624452	0.999995	8.82319	8.56613	8.86102	6.81522	9.26325	8.65788	7.99454	8.45089	13.2023	13.0072	9.42685	10.9129	8.84601	10.7018	11.4962	12.2781	11.4978	13.4331	12.6533	11.4021	13.2467	12.727	11.9557	12.1957
ENSMUSG00000001524	Gtf2h4	chr17	-	35804675	35810684	354.423	0.193449	0.247389	-0.78196	0.434238	0.999995	13.2025	10.8069	9.61478	9.68378	10.9907	11.183	13.4759	11.1315	11.1116	8.71228	10.7961	10.3533	12.7995	12.8222	16.4623	12.7582	10.2833	8.33166	11.18	10.0671	11.0051	11.9533	10.5471	9.55449
ENSMUSG00000001525	Tubb5	chr17	-	35970871	35975251	8953.84	0.0667264	0.24712	-0.270016	0.787148	0.999995	261.365	251.649	251.984	209.695	186.791	225.115	306.893	295.476	156.437	154.266	238.014	174.894	212.245	224.067	216.748	192.174	221.212	313.468	258.371	255.676	248.742	269.582	258.494	259.666
ENSMUSG00000001542	Ell2	chr13	+	75844932	75909804	159.261	-0.146058	0.421171	0.34679	0.728749	0.999995	4.07468	4.89366	4.47357	6.03099	6.89416	4.44521	3.11801	3.48955	3.7887	4.60443	1.24575	2.87521	1.08883	1.43496	3.00408	2.74274	4.37922	3.30457	4.45019	4.28692	2.11176	3.07772	3.10962	3.54567
ENSMUSG00000001552	Jup	chr11	-	100230272	100259077	1079.29	-0.0164174	0.234977	0.069868	0.944299	0.999995	30.1035	29.2555	30.1397	28.4647	24.6098	27.6052	39.0761	36.4048	16.5508	15.1782	18.7302	18.5866	24.5256	18.4751	17.4063	21.4105	33.9492	47.5152	40.5701	42.1337	39.3594	49.3496	43.6231	39.0929
ENSMUSG00000001555	Fkbp10	chr11	+	100277011	100286138	150.188	-0.177392	0.300688	0.589952	0.555223	0.999995	3.9453	4.29734	4.12758	3.08114	2.64256	2.98089	4.03402	3.14798	3.11566	4.01619	4.47364	2.91068	4.95888	5.97361	4.86921	4.93898	6.18236	7.94016	6.79144	6.12619	6.84412	6.60392	6.22707	6.83035
ENSMUSG00000001558	Klhl10	chr11	+	100303231	100318336	4.37601	0.0718998	0.853424	-0.0842485	0.932859	0.999995	0.209935	0.313555	0.045414	0.345216	0.120409	0.045656	0.20155	0.140875	0.45925	0.062227	0.10744	0.155278	0.025905	0.14291	0.123374	0.175717	0.49775	0.303312	0.350524	0.322878	0.181099	0.079398	0.08974	0.050474
ENSMUSG00000001566	Mnx1	chr5	-	29799578	29805059	0	NA	NA	NA	NA	NA	0	0	0	0	0	0	0	0	0	0	0	0	0	0	0	0	1.70925	2.07045	1.55457	1.22924	1.56308	1.11706	1.33264	1.3476
ENSMUSG00000001569	Nom1	chr5	+	29761204	29780046	377.717	-0.00921064	0.208126	0.0442551	0.964701	0.999995	3.59532	4.21301	3.99236	5.69654	5.01664	5.87108	3.85209	4.13028	5.67238	5.65798	3.60577	5.79767	3.65675	4.08246	4.70336	5.59841	5.33713	3.8615	5.52482	5.01548	3.95571	4.90616	4.03441	5.31802
ENSMUSG00000001576	Ergic1	chr17	+	26698434	26793876	2729.19	-0.0468015	0.237029	0.197451	0.843475	0.999995	56.5809	59.2748	52.2737	55.5758	57.1274	60.9365	57.63	61.4181	49.6132	49.3249	69.2954	55.8603	68.3477	65.6999	47.3633	58.9996	38.098	45.5045	41.2725	40.8283	45.0483	42.607	46.6682	44.1945
ENSMUSG00000001583	Tnk1	chr11	-	69664065	69672232	1.45828	-0.218233	1.42421	0.153232	0.878216	0.999995	0	0.035659	0	0	0.01999	0.093878	0	0.036489	0.018694	0	0	0	0	0	0	0.058602	0.030178	0.021656	0.016604	0	0.043687	0	0.047781	0.030212
ENSMUSG00000001588	Acap1	chr11	-	69695069	69709041	4.12046	-0.117703	1.08501	0.108481	0.913614	0.999995	0.051654	0	0.016521	0.137918	0	0	0.023996	0	0.019094	0.073779	0	0.107176	0	0	0.036931	0	0.312655	0.344311	0.146806	0.363108	0.139089	0.302852	0.104189	0.220389
ENSMUSG00000001604	Tcea3	chr4	+	135803644	135830813	24.5536	0.0606565	0.545634	-0.111167	0.911484	0.999995	0.115162	0.228453	0.367932	0.116231	0.097166	0.046254	0.570576	0.132101	2.18021	0.158785	0.599996	1.73556	1.02863	0.453161	0.478089	1.9679	2.90201	4.86249	1.58824	2.67917	2.06393	2.38151	2.86521	2.67028
ENSMUSG00000001622	Csn3	chr5	+	88354604	88361690	0	NA	NA	NA	NA	NA	0	0	0	0	0	0	0	0	0	0	0	0	0	0	0	0	0	0	0	0	0	0	0.028353	0
ENSMUSG00000001627	Ifrd1	chr12	-	40928154	40975091	377.985	0.254961	0.225252	-1.13189	0.257679	0.999995	7.37103	6.74345	7.08126	10.4924	11.7018	8.02919	7.00292	6.35573	12.1693	10.327	9.48214	10.659	6.29614	6.2186	18.5674	10.3925	7.60759	5.91413	8.0734	7.10832	6.29557	6.01497	7.43287	8.01955
ENSMUSG00000001630	Stk38l	chr6	+	146673517	146727334	324.5	0.0531227	0.221279	-0.240071	0.810275	0.999995	3.99522	4.73467	5.37072	6.25345	6.74326	5.85058	4.38996	4.28792	5.24616	5.3556	3.57806	4.32392	2.94173	3.26764	5.2049	4.61983	5.97205	5.47409	6.76221	5.81733	4.5925	6.22619	5.97524	6.63629
ENSMUSG00000001632	Brpf1	chr6	+	113257175	113274851	841.667	-0.142012	0.156361	0.908227	0.363758	0.999995	10.2816	9.53076	10.5909	9.37614	11.7461	10.5699	10.6498	10.7241	12.1177	10.9675	10.2892	11.9709	12.0673	12.4304	12.8561	11.364	8.55666	8.72023	7.92714	7.60087	8.37289	7.45779	8.44019	7.53069
ENSMUSG00000001642	Akr1b3	chr6	-	34253934	34267497	464.785	-0.0260294	0.23773	0.109492	0.912813	0.999995	25.928	21.6394	22.0787	17.2819	17.0274	18.206	25.55	25.9681	16.2777	16.5569	22.017	18.9979	25.0973	23.1185	21.1553	19.1611	27.3176	32.7829	27.4492	32.0363	34.6324	28.159	32.7623	29.8133
ENSMUSG00000001655	Hoxc13	chr15	+	102751534	102759245	0	NA	NA	NA	NA	NA	0	0	0	0	0	0	0	0	0	0	0	0	0	0	0	0	1.20557	1.08038	1.28815	1.10017	1.31686	0.793575	0.71242	0.941118
ENSMUSG00000001656	Hoxc11	chr15	+	102784858	102788139	0.163508	0.914757	3.53381	-0.258858	0.795744	0.999995	0.023762	0	0	0	0	0	0	0	0	0	0	0	0	0	0	0.037334	4.82752	3.98073	4.79296	4.05954	5.91111	3.88943	4.44957	2.73582
ENSMUSG00000001657	Hoxc8	chr15	+	102821053	102824698	0.246052	0.193419	3.53381	-0.0547337	0.956351	0.999995	0	0	0.042142	0.022838	0	0	0.012953	0.041076	0	0	0	0.024327	0	0.020636	0	0	11.9886	7.11142	11.3594	11.1052	6.78745	9.4465	9.39956	8.48836
ENSMUSG00000001661	Hoxc6	chr15	+	102828688	102842312	0.379549	0.907196	2.80212	-0.323753	0.746125	0.999995	0	0	0	0	0.029028	0	0.071113	0.052697	0.044159	0	0.02964	0	0	0	0	0.045272	11.1505	12.0412	14.2574	14.3815	12.1038	13.1918	12.21	12.0922
ENSMUSG00000001663	Gstt1	chr10	-	75246558	75261329	179.21	0.000106786	0.256106	-0.000416962	0.999667	0.999995	13.0417	10.0318	11.2927	8.18752	9.9405	9.77359	13.3741	10.9313	8.09492	7.68657	10.7387	8.28423	12.1994	10.8457	12.5445	9.97255	20.0523	21.2657	18.4412	20.2857	26.2333	23.0701	22.1312	22.95
ENSMUSG00000001665	Gstt3	chr10	-	75236860	75244159	37.2378	-0.116242	0.343469	0.338437	0.735034	0.999995	2.9786	1.99523	2.57634	1.58085	1.2266	3.30481	3.08034	2.74871	2.3493	2.17465	2.88284	2.04737	3.22985	2.69553	2.53268	3.1133	15.2765	11.0055	9.48249	10.2626	20.0988	10.2818	11.5728	10.2683
ENSMUSG00000001666	Ddt	chr10	-	75233975	75236159	86.7045	0.1492	0.304442	-0.490079	0.624078	0.999995	44.7749	41.2472	38.6748	35.562	37.9404	38.9072	52.5301	45.2169	32.9483	27.1429	43.5299	35.7568	48.9416	46.4624	42.2815	40.1932	66.7252	77.1027	61.7525	66.151	87.9989	83.4819	78.2582	63.7594
ENSMUSG00000001670	Tat	chr8	+	112514337	112523703	1.6961	-1.84507	1.85427	0.995039	0.319717	0.999995	0	0	0	0	0	0	0	0.019881	0.13448	0.023931	0	0.049576	0	0	0	0	0	0	0	0	0	0	0	0
ENSMUSG00000001672	Marveld3	chr8	-	112471814	112486103	8.83766	0.92785	1.00985	-0.918797	0.358202	0.999995	0.374127	0.753367	0.292412	0.452981	0.368692	0.132307	0.638317	0.348077	0.6652	0.023227	0	0.558316	0.064059	0	0.182233	0.787546	0.47486	0.453176	0.715231	0.974155	0.647071	0.675782	0.545454	1.08061
ENSMUSG00000001674	Ddx18	chr1	-	123450412	123464566	288.025	-0.0422579	0.157235	0.268757	0.788117	0.999995	8.23478	8.32504	7.51157	9.31412	9.72888	9.46985	9.44357	9.92156	8.13804	8.10373	7.34375	8.46439	8.41497	8.37359	8.67811	8.35575	9.07972	7.86034	8.314	9.93739	8.00901	9.78168	9.10782	8.66764
ENSMUSG00000001687	Ubl3	chr5	-	149316207	149364365	2215.53	0.0235432	0.173434	-0.135747	0.892021	0.999995	47.4747	55.581	44.2087	69.1576	60.2192	58.442	45.303	46.0045	61.8844	58.8751	42.3342	55.9137	37.5773	40.9957	54.6752	49.4626	76.4091	53.9543	70.4019	73.0273	50.2652	58.6729	63.5464	64.4189
ENSMUSG00000001700	Gramd3	chr18	+	56559991	56663446	309.89	0.0699214	0.146751	-0.476463	0.633744	0.999995	5.48958	5.62373	5.36251	7.83364	6.00361	6.22407	5.3511	6.34224	6.94249	7.85698	6.54004	8.27433	6.02064	6.76039	7.47371	7.06337	8.74439	6.68649	9.1215	9.54985	8.49545	7.22661	9.92867	11.0828
ENSMUSG00000001707	Eef1e1	chr13	-	38737567	38750897	297.751	0.0850122	0.163319	-0.520529	0.602695	0.999995	14.8198	13.9363	13.4008	16.5868	14.6767	13.2662	15.546	17.5932	16.1879	16.4498	16.6444	16.6312	14.1282	18.1587	19.53	18.7872	17.3748	15.4553	17.2126	17.0348	12.3979	14.9247	16.7857	17.8976
ENSMUSG00000001729	Akt1	chr12	-	113892032	113913095	4174.54	0.101125	0.224355	-0.450737	0.652179	0.999995	87.6705	82.2789	82.8894	76.8789	71.4732	71.9021	89.7098	95.6941	71.4875	84.1768	95.0734	96.0711	107.763	115.386	90.259	101.634	99.2336	98.2662	92.153	109.701	107.043	93.7964	107.196	87.7091
ENSMUSG00000001739	Cldn15	chr5	+	137442486	137451728	1.97502	-0.633921	1.37728	0.46027	0.645322	0.999995	0.252359	0.151625	0.051646	0	0.184241	0.060846	0.062156	0.21101	0	0.119528	0	0	0	0.110179	0.033493	0	0.689949	0.245512	0.324535	0.284975	0.479847	0.37053	0.258455	0.370586
ENSMUSG00000001741	Il16	chr7	-	90791358	90894236	652.975	-0.182981	0.203211	0.900447	0.367883	0.999995	0.392112	0.40743	1.00418	0.844948	1.06765	1.04595	1.00599	1.15975	16.1385	16.4251	17.4783	16.3387	21.5095	17.5075	13.0812	18.9239	5.4504	6.15197	5.20047	5.58028	5.77433	5.85872	4.76326	4.49172
ENSMUSG00000001750	Tcirg1	chr19	-	3896050	3907133	362.218	0.233976	0.185304	-1.26266	0.206711	0.999995	8.93179	8.49179	7.96561	6.35299	8.03904	8.35832	9.02537	7.79037	8.4018	7.29439	7.95112	8.61852	7.85262	8.8579	11.4843	9.02476	10.7034	12.2103	12.2227	11.7944	11.3388	13.6373	11.6084	10.8943
ENSMUSG00000001751	Naglu	chr11	+	100931326	100938986	313.641	-0.0951218	0.195116	0.487515	0.625894	0.999995	6.47415	5.79708	5.5483	3.84759	4.77986	4.0097	6.74679	7.27136	6.26578	6.03334	5.74018	6.261	6.83948	7.91714	6.74625	7.61681	7.03844	9.90208	6.93965	7.44037	8.55935	8.15759	8.54759	8.03607
ENSMUSG00000001755	Coasy	chr11	+	100943879	100947933	635.367	0.0190807	0.2028	-0.0940865	0.92504	0.999995	16.6037	14.9243	15.1716	12.7244	12.2812	15.6404	18.8769	17.002	17.5973	14.345	18.6061	15.7035	18.9163	18.591	18.6399	17.7688	18.0628	22.3077	20.6575	20.5954	20.0827	20.0758	20.6784	21.649
ENSMUSG00000001761	Smo	chr6	+	29685694	29711365	615.523	-0.0281418	0.22382	0.125734	0.899942	0.999995	4.27731	4.50859	4.04726	3.85514	3.7695	4.38545	4.49412	3.91945	8.39482	8.2354	10.737	9.66902	10.5986	10.2116	7.02638	10.3113	12.4681	13.2141	12.6231	14.5797	15.467	14.306	14.5744	13.6246
ENSMUSG00000001763	Tspan33	chr6	+	29644222	29668559	1028.82	0.131216	0.176112	-0.745067	0.456231	0.999995	14.7776	14.9502	14.4631	12.9301	11.9064	14.3606	14.8913	14.9325	30.0274	22.8006	31.0159	31.2051	27.4342	28.4533	26.0525	34.8092	16.0367	15.9947	14.885	16.2259	20.1644	16.6239	16.94	15.0388
ENSMUSG00000001767	Crnkl1	chr2	-	145743215	145760750	133.085	-0.280364	0.392828	0.713708	0.475408	0.999995	4.02906	4.50796	3.65954	4.86818	5.62456	4.2551	3.71651	3.66228	4.32535	4.94859	1.58881	5.37235	2.62244	1.90574	3.65272	3.35795	3.66037	2.792	4.29673	4.00196	2.53209	3.65958	3.12653	3.63602
ENSMUSG00000001768	Rin2	chr2	+	145610470	145713352	390.935	-0.0167422	0.192542	0.0869536	0.930708	0.999995	4.56184	4.94357	4.92312	5.46226	6.24753	4.60601	4.32136	3.80709	7.17765	6.21142	4.86624	5.58059	3.83844	4.09119	5.55657	5.21511	7.53492	6.60287	7.23175	8.19449	5.22454	7.86041	7.4285	7.74591
ENSMUSG00000001773	Folh1	chr7	-	93867862	93924374	39.8679	-0.542769	0.481788	1.12657	0.259923	0.999995	0.938945	0.915137	0.632656	1.22406	1.44063	0.681176	1.05893	0.822546	1.31738	2.04888	0.410066	0.808897	0.238089	0.517583	0.6616	0.700709	3.92839	2.56373	3.39805	3.54334	1.72019	3.53759	2.16893	3.37212
ENSMUSG00000001774	Chordc1	chr9	+	18096711	18118444	347.253	0.117075	0.412562	-0.283775	0.776583	0.999995	8.49064	8.21173	8.0573	14.7584	12.4921	8.84877	5.81863	7.8343	13.07	15.1453	4.63209	12.2261	3.97616	4.75672	10.761	10.9072	11.3439	7.2358	14.516	11.0203	5.484	9.66779	8.59249	15.1885
ENSMUSG00000001783	D10Wsu52e	chr10	-	85401382	85420568	1870.38	0.0218066	0.230125	-0.0947595	0.924506	0.999995	59.5688	56.8376	56.1831	51.106	52.6478	54.9913	67.0378	65.5456	52.7512	47.069	67.9025	56.0429	71.4089	67.4374	66.0479	57.5759	74.6041	78.707	68.2315	70.4596	80.8463	76.0346	77.0881	78.1652
ENSMUSG00000001785	Pwp1	chr10	+	85334576	85351841	341.821	0.0237824	0.164845	-0.144271	0.885286	0.999995	7.16932	7.24251	7.95948	7.32675	8.43191	8.34977	7.98299	8.03439	8.37001	8.30843	7.58166	8.50717	7.79114	8.37625	9.6876	8.0566	9.24677	7.58034	8.38652	8.26253	7.64132	9.56987	8.51387	9.13628
ENSMUSG00000001786	Fbxo7	chr10	+	85484717	85514618	633.977	0.0270178	0.159396	-0.169501	0.865402	0.999995	10.489	11.1103	10.2422	11.083	11.2874	10.3475	14.6248	15.1382	11.2608	9.40687	13.602	10.898	13.8306	12.8485	15.2459	7.64121	20.7474	16.7808	17.3077	17.6607	17.4878	17.0424	18.6599	18.5722
ENSMUSG00000001794	Capns1	chr7	-	30971961	30980183	3877.12	0.113534	0.254586	-0.445957	0.655628	0.999995	73.4868	63.8584	70.0234	94.2843	58.5274	61.0056	86.9661	80.0079	71.5597	68.0526	169.692	85.6396	102.197	92.0888	100.583	81.9886	148.217	205.031	166.26	170.253	182.635	176.062	175.511	192.339
ENSMUSG00000001802	Lrp3	chr7	-	35984852	36000389	2391.29	-0.046051	0.201047	0.229056	0.818825	0.999995	55.1634	41.8482	40.5783	40.865	35.855	51.7592	41.7205	46.7379	41.7046	39.9908	46.3263	46.2119	47.9285	54.7197	37.3082	50.0658	39.3919	49.0245	40.9718	43.2809	46.2368	49.7527	42.3846	39.3656
ENSMUSG00000001804	Dsg4	chr18	+	20594676	20630322	0	NA	NA	NA	NA	NA	0	0	0	0	0	0	0	0	0	0	0	0	0	0	0	0	0	0	0	0	0	0	0	0
ENSMUSG00000001815	Evx2	chr2	-	74491049	74497918	0	NA	NA	NA	NA	NA	0	0	0	0	0	0	0	0	0	0	0	0	0	0	0	0	0.284845	0.049337	0.232492	0.166914	0.109212	0.059399	0.268797	0.226904
ENSMUSG00000001819	Hoxd13	chr2	+	74506367	74509656	0	NA	NA	NA	NA	NA	0	0	0	0	0	0	0	0	0	0	0	0	0	0	0	0	0.146602	0	0.047807	0.054882	0.042242	0.147161	0.145796	0.179996
ENSMUSG00000001823	Hoxd12	chr2	+	74512986	74515763	0	NA	NA	NA	NA	NA	0	0	0	0	0	0	0	0	0	0	0	0	0	0	0	0	0.03541	0.021572	0	0	0	0.040765	0	0
ENSMUSG00000001827	Folr1	chr7	-	109006845	109019302	288.367	0.515897	1.31435	-0.392512	0.69468	0.999995	0.172055	0.344566	0.92568	0	0.139461	0.334747	0.193786	0.515939	39.5082	2.49905	1.46198	29.0179	10.0787	1.73057	2.4423	49.2428	0.830558	0.441219	0.99676	0.65427	0.782402	0.763477	1.00097	0.722983
ENSMUSG00000001829	Clpb	chr7	+	108812147	108943974	1149.91	-0.0140014	0.16638	0.0841532	0.932935	0.999995	17.7567	18.3656	18.983	17.4016	17.3931	18.9341	22.2001	19.9441	15.7107	16.9191	18.5282	16.3174	19.2874	21.408	15.7229	20.2549	15.4054	17.6387	18.8378	16.2702	19.9533	18.6181	20.0678	15.3105
ENSMUSG00000001833	Sept7	chr9	+	25056204	25116150	1411.08	-0.351209	0.705773	0.497624	0.618749	0.999995	66.6799	65.448	61.1581	93.7073	93.8756	69.7255	40.1371	47.421	61.3422	79.416	11.6865	37.0261	10.1533	14.0578	44.2293	33.6123	41.4022	28.8368	64.25	40.3094	15.6625	31.9997	26.7434	51.3712
ENSMUSG00000001844	Zdhhc4	chr5	-	144078168	144090935	575.718	-0.181112	0.155492	1.16477	0.244113	0.999995	23.1794	19.5219	19.816	14.9864	18.0674	22.9896	15.1118	16.8054	30.059	26.5789	25.4674	24.6397	30.8819	27.8882	23.9996	27.9771	26.3133	30.4698	27.065	26.4408	30.2072	29.0998	29.052	24.6853
ENSMUSG00000001847	Rac1	chr5	-	144266346	144288904	4799.19	0.00968257	0.128701	-0.0752332	0.940029	0.999995	104.999	109.584	102.42	121.983	109.973	113.389	92.0666	97.2585	137.65	139.394	105.575	135.281	102.55	107.611	130.92	124.774	140.916	120.851	126.633	132.035	107.6	122.437	126.55	136.696
ENSMUSG00000001855	Nup214	chr2	+	31829956	31909495	953.232	0.0140988	0.209438	-0.0673175	0.946329	0.999995	14.285	15.5583	13.8243	16.5082	15.1073	16.2845	18.3809	16.486	15.782	15.6425	17.7643	15.7653	17.5722	15.5211	15.2619	15.0546	13.0708	13.8339	12.4734	15.7105	14.1242	15.4408	14.3333	11.7746
ENSMUSG00000001864	Aif1l	chr2	+	31805780	31828962	193.14	-0.0785724	0.245058	0.320627	0.748493	0.999995	5.3363	4.33709	4.55939	4.06227	3.41902	2.97089	4.52215	4.65563	4.3533	4.81482	4.65337	5.43936	5.27846	4.2185	3.75455	3.80193	17.0814	15.9794	14.5556	15.0485	15.7582	13.2812	13.3169	14.5801
ENSMUSG00000001865	Cpa3	chr3	-	20115516	20142080	0.296563	1.72076	3.52049	-0.488784	0.624995	0.999995	0	0	0	0	0	0	0	0	0	0	0	0	0	0	0	0.052225	0.031855	0.347666	0.374918	0	0	0	0.264902	0.104821
ENSMUSG00000001870	Ltbp1	chr17	+	75404908	75791852	121.387	0.321163	0.233621	-1.37472	0.169219	0.999995	1.56275	1.7915	1.70083	1.51919	1.56695	1.70479	1.93455	1.31628	1.08961	1.23906	1.70882	0.937377	1.01791	0.995828	1.48607	2.00901	2.97257	2.59724	2.8666	3.40543	2.7437	2.62506	2.58071	4.03028
ENSMUSG00000001891	Ugp2	chr11	-	21221141	21271204	785.311	0.108935	0.292775	-0.372078	0.709835	0.999995	21.3667	21.9366	16.6308	25.0876	26.221	20.0284	16.3957	18.6684	28.0791	29.5467	13.0199	25.0157	10.132	13.2633	25.6816	23.6045	29.711	23.0859	31.5489	25.8201	15.4063	24.8129	25.6791	33.12
ENSMUSG00000001901	Kcnh6	chr11	+	105869438	105895863	38.0456	-0.0991706	0.322609	0.307402	0.758538	0.999995	0.876652	0.698215	0.770017	0.931374	0.770653	0.892172	1.03135	0.723191	0.596499	0.523624	0.478784	0.612832	0.558575	0.373044	0.427471	0.350746	1.80679	3.38696	3.14401	2.84975	1.25785	3.12419	2.68239	1.92879
ENSMUSG00000001909	Trmt1	chr8	+	87210206	87223707	1233.46	-0.00722379	0.163041	0.0443067	0.96466	0.999995	28.9499	30.6646	28.221	22.4017	36.723	31.3744	30.834	28.2695	28.845	28.5822	22.86	22.2402	23.7605	25.497	36.4245	31.5155	18.382	17.3825	19.4595	17.0034	27.7569	25.8099	21.868	17.6556
ENSMUSG00000001910	Nacc1	chr8	-	87194382	87211761	3554.26	-0.036753	0.21449	0.171351	0.863948	0.999995	46.0615	48.5592	47.4988	44.4694	46.8247	46.143	51.3118	50.8115	42.9961	42.494	56.1439	45.5283	56.8714	51.7655	42.7479	48.3186	41.7759	47.2354	42.5493	42.2117	50.116	43.142	47.4209	41.5065
ENSMUSG00000001911	Nfix	chr8	-	87223775	87324243	6073.12	-0.119402	0.161833	0.737814	0.460627	0.999995	76.8997	68.5841	66.0181	60.8624	64.917	65.0554	54.183	65.5856	72.5315	77.9477	75.6548	84.6391	83.5572	84.7653	60.5369	84.0823	40.3278	44.0399	40.6618	40.8424	49.1533	36.5972	42.6636	35.9159
ENSMUSG00000001918	Slc1a5	chr7	+	17366695	17383623	57.4217	0.106136	0.268406	-0.395432	0.692524	0.999995	1.14198	1.15505	1.19539	0.99016	1.53925	1.06674	1.77689	1.36962	1.55512	1.24829	1.40663	1.30658	1.27037	1.34177	2.06466	1.89755	3.73852	5.33642	5.15576	5.40918	3.95743	6.03821	4.82953	4.78638
ENSMUSG00000001924	Uba1	chrX	+	20235452	20260305	9748.94	-0.0248333	0.207289	0.1198	0.904641	0.999995	154.316	139.717	147.984	122.541	123.35	135.443	159.728	149.63	145.854	137.259	170.796	134.308	160.354	174.259	162.964	155.215	124.817	159.29	143.902	137.969	138.225	143.7	139.163	140.731
ENSMUSG00000001930	Vwf	chr6	+	125496792	125636697	666.846	0.218318	0.378522	-0.576765	0.564098	0.999995	3.91906	3.91421	4.35906	4.37987	4.58942	4.4744	5.13759	4.59301	3.53274	4.13365	7.05593	3.47466	5.53899	7.15511	5.58534	7.80426	13.0328	11.8585	8.99913	8.99453	12.2971	13.6325	9.42073	10.2387
ENSMUSG00000001942	Siae	chr9	+	37421432	37455903	300.445	0.0765569	0.161574	-0.473819	0.635629	0.999995	6.99322	7.12491	6.26986	8.2289	6.53567	6.5624	7.3794	8.07034	4.84175	4.95883	5.15705	5.31696	4.99138	5.15538	4.83556	6.00625	8.75456	9.57333	8.15846	8.94112	8.10042	9.09535	9.08205	10.3156
ENSMUSG00000001943	Vsig2	chr9	+	37346840	37351790	164.541	0.126233	0.170316	-0.74117	0.45859	0.999995	5.40111	6.29233	10.1177	7.16515	8.68208	8.86045	3.96827	6.94829	4.16796	4.15306	3.06058	4.42758	2.69794	3.43399	4.56541	4.48749	1.46212	0.759288	1.03811	1.16572	0.913596	1.48596	0.639141	1.09116
ENSMUSG00000001946	Esam	chr9	+	37335663	37345904	330.611	0.094478	0.186752	-0.5059	0.612927	0.999995	13.2351	11.7438	12.6836	12.2145	12.0123	13.7383	13.7218	12.9386	9.94665	9.97073	10.8441	9.48295	10.6773	11.0383	13.0427	11.6594	16.5226	14.5292	12.6154	16.9176	17.783	16.5157	17.0008	15.4108
ENSMUSG00000001948	Spa17	chr9	-	37410886	37421199	22.5949	0.271826	0.3886	-0.6995	0.484239	0.999995	1.90634	2.16418	1.28833	3.35596	1.72872	2.0443	2.21816	3.8301	2.27364	2.55957	1.72429	2.81757	1.60194	0.630782	2.08996	2.69612	4.10668	4.53625	3.62534	2.54912	2.71629	4.6388	3.45072	4.32368
ENSMUSG00000001962	Fam50a	chrX	+	71558372	71565488	361.81	-0.0361872	0.155258	0.233078	0.815701	0.999995	15.5412	11.9522	8.95517	11.644	11.2916	12.9504	12.5629	9.77251	15.6658	13.2184	11.5553	12.6304	9.99991	11.1566	13.7748	12.3786	14.4119	17.2673	13.64	12.5317	14.3752	15.0216	12.9425	13.6147
ENSMUSG00000001964	Emd	chrX	+	71500026	71506887	662.687	0.126151	0.253793	-0.497065	0.619143	0.999995	26.883	26.0516	26.7407	21.377	22.8637	23.726	29.604	25.3687	22.9954	21.6431	30.9073	24.5007	30.2018	29.9512	27.9496	24.6164	21.6417	29.7791	23.7582	21.6491	29.5073	23.7281	27.1609	20.8615
ENSMUSG00000001983	Taco1	chr11	+	105927375	105934926	188.703	0.00551764	0.178632	-0.0308882	0.975359	0.999995	9.47658	9.42291	7.65038	8.61444	8.18667	8.58366	10.4497	9.70524	9.98588	9.04955	8.97468	10.8405	10.0104	10.4492	9.27033	11.3504	10.1854	12.174	11.7858	12.6669	10.8832	13.8716	13.3044	12.0503
ENSMUSG00000001985	Grik3	chr4	+	125167944	125391417	1131.01	-0.18945	0.169567	1.11726	0.263883	0.999995	7.56845	9.94063	15.2229	10.9237	17.1435	18.8296	14.0068	8.39552	7.75809	5.02837	7.00955	7.14043	4.20512	4.90063	5.62376	8.27704	6.6544	5.01707	6.06154	7.14378	5.18325	6.2163	4.07427	6.17261
ENSMUSG00000001986	Gria3	chrX	+	38754031	39031778	1084.17	-0.37088	0.521748	0.710841	0.477183	0.999995	18.7326	19.6499	16.7385	29.9528	31.1277	19.8889	10.6494	12.7967	14.5854	29.5756	6.72729	15.2674	4.67571	3.77582	14.3573	12.1365	9.4361	5.07477	7.60903	10.3601	5.37962	8.02441	7.85985	8.78829
ENSMUSG00000001988	Npas1	chr7	-	17041070	17062129	472.485	-0.0185076	0.22726	0.0814383	0.935093	0.999995	10.1332	9.46075	10.0139	8.16735	7.71761	6.86733	9.66406	8.44568	10.3131	9.84063	14.0029	10.2587	14.1425	13.5422	13.9165	10.962	4.53734	5.15495	4.46118	4.68593	5.19602	4.3944	4.97679	3.88334
ENSMUSG00000001995	Sipa1l2	chr8	-	127941963	128016610	2040.56	-0.0762215	0.222968	0.34185	0.732464	0.999995	13.3243	13.4861	14.0728	11.3971	11.4998	12.6297	14.8651	14.9858	16.5644	15.6947	19.9447	18.0851	21.2269	22.2734	15.6414	19.6694	20.4632	19.5105	19.7063	20.2879	23.2417	18.9018	21.8214	19.1906
ENSMUSG00000001998	Ap4e1	chr2	+	126834453	126893645	102.391	-0.285251	0.49286	0.578768	0.562746	0.999995	1.25205	1.07784	1.63271	2.08587	2.3953	1.65342	0.793273	0.883961	2.64244	2.92319	0.697029	2.0011	0.475066	0.610395	1.14742	1.30322	2.21579	1.44203	2.59761	2.05808	1.00158	1.66896	1.31246	2.53373
ENSMUSG00000001999	Blvra	chr2	+	126896401	126922820	222.793	0.0666561	0.229851	-0.289997	0.771819	0.999995	13.8849	12.389	12.3798	14.6492	13.2158	11.7001	13.9013	13.4378	8.97127	8.96029	13.5699	10.532	10.2272	12.5268	10.0473	11.1137	21.2244	20.5082	22.3414	20.9052	21.5806	22.0097	25.005	24.2107
ENSMUSG00000002006	Pdzd4	chrX	-	71038698	71070308	2385.78	-0.0682649	0.229043	0.298044	0.76567	0.999995	52.8627	48.5023	55.1477	39.8508	18.1297	40.9019	58.0043	53.2128	39.8133	39.1491	53.5204	39.9009	54.3235	48.1658	43.1538	40.308	20.9343	25.3012	22.5714	21.5487	26.3057	23.5924	24.0345	20.3841
ENSMUSG00000002007	Srpk3	chrX	+	71019744	71024264	88.4992	-0.0936774	0.264389	0.354317	0.723101	0.999995	3.30324	3.17515	3.7337	3.02436	3.17408	3.30482	2.53015	1.87486	2.7499	2.621	1.89316	2.29694	2.0846	1.4196	2.93556	2.30299	4.16531	4.28351	4.10622	4.63917	2.9258	3.90936	2.78073	5.09153
ENSMUSG00000002010	Idh3g	chrX	-	71024302	71032236	2570.94	-0.029942	0.177322	0.168856	0.86591	0.999995	81.0905	78.883	68.2351	65.3155	69.4111	76.8216	71.6835	76.0553	75.7333	73.8657	82.6794	76.2452	92.7456	82.6811	90.2635	80.6239	75.8755	83.1487	71.3906	70.0669	89.9223	77.3139	81.5826	89.8651
ENSMUSG00000002012	Pnck	chrX	-	70901333	70905456	1726.26	0.153681	0.19691	-0.780459	0.435121	0.999995	45.9667	37.481	41.4123	35.4171	27.3339	36.1419	38.3891	49.8931	53.0752	54.369	86.7375	58.4389	63.362	57.4161	69.2356	60.6365	51.4812	64.6381	70.8882	48.6186	65.8357	57.9459	49.0175	69.7142
ENSMUSG00000002014	Ssr4	chrX	+	71032367	71036169	539.937	-0.0370159	0.204269	0.181212	0.856201	0.999995	31.9244	28.8031	26.3044	21.6458	24.4883	22.6056	29.1281	31.1809	25.8028	22.3185	27.97	23.9807	29.0233	29.3603	36.1518	23.045	28.5572	34.9759	28.5543	25.7958	33.5222	30.625	30.0271	27.0764
ENSMUSG00000002015	Bcap31	chrX	-	70931517	70961514	976.55	0.0868994	0.204981	-0.423939	0.67161	0.999995	58.8817	45.6515	46.8967	41.7336	42.1075	45.2682	54.5565	60.5101	42.676	35.7008	52.1407	46.2258	52.7975	47.4654	47.9095	48.2379	80.422	92.7567	81.0906	83.1809	88.7327	90.4107	88.573	90.459
ENSMUSG00000002017	Fam98a	chr17	-	75936426	75951286	428.287	-0.0429417	0.220925	0.194372	0.845885	0.999995	9.27369	11.6291	10.6003	12.7068	11.3061	10.2253	9.55025	8.93186	12.3599	11.3036	6.40541	11.387	6.77358	8.29763	9.40327	10.612	20.9291	19.1693	20.9377	20.801	16.9169	19.0484	18.3009	21.553
ENSMUSG00000002020	Ltbp2	chr12	-	86124162	86217482	12.3905	-0.749113	0.786539	0.952417	0.340886	0.999995	0.147693	0.063501	0.080904	0.080437	0.043965	0.051248	0.129827	0.021098	0.021058	0.066542	0.061095	0	0.231958	0.01598	0.084605	0.047648	0.040589	0.880008	0.421245	0.57876	0.073159	0.253741	0.445391	0.424806
ENSMUSG00000002028	Mll1	chr9	-	44611438	44689379	2009.69	-0.185303	0.247756	0.747923	0.454506	0.999995	7.42328	8.19615	7.9478	10.7605	12.6894	10.6015	6.56392	7.21734	10.6304	3.72416	5.63222	8.82294	5.41891	5.3631	6.13247	7.27901	6.89091	5.06733	6.24042	6.34518	5.09529	5.79923	5.47779	5.71039
ENSMUSG00000002031	Ift46	chr9	+	44575991	44600797	662.749	0.0329113	0.16168	-0.203558	0.838699	0.999995	15.6296	16.561	11.7253	10.0697	11.8704	12.278	14.036	12.0904	13.7561	14.3259	13.3146	13.565	13.7929	13.8694	14.0033	14.2648	15.8939	17.445	13.915	13.92	14.7631	15.9848	16.0916	14.4387
ENSMUSG00000002032	Tmem25	chr9	-	44601858	44607390	1424.72	0.049027	0.149679	-0.327548	0.743253	0.999995	35.8891	23.0971	19.0533	21.0346	32.6473	33.633	31.6598	32.2683	29.1276	32.3851	32.1926	26.5922	31.2724	21.573	28.9069	22.6187	30.9786	30.3754	31.5513	29.3377	27.917	34.4325	31.3729	46.4641
ENSMUSG00000002033	Cd3g	chr9	-	44777655	44788514	0.656725	-2.76298	2.30227	1.20011	0.230095	0.999995	0	0	0.16706	0	0	0	0	0	0	0.138894	0	0	0.177724	0	0	0	0	0	0	0	0	0	0	0
ENSMUSG00000002043	Trappc6a	chr7	+	20094019	20101494	163.433	-0.130789	0.242783	0.538707	0.590089	0.999995	11.9721	11.4664	9.20512	5.83346	6.94941	13.2696	10.2655	15.7223	12.1384	8.72882	10.8122	10.4861	12.2821	13.8529	10.8697	12.542	12.3444	19.0022	14.0404	13.051	13.8889	17.3867	12.1656	10.9834
ENSMUSG00000002052	Supt6h	chr11	-	78020248	78059489	4071.37	-0.0530915	0.105495	0.503262	0.61478	0.999995	30.0713	30.4751	32.313	31.5699	29.8059	31.1282	29.7973	31.088	40.5344	41.332	32.7942	39.8103	34.6605	29.5502	36.6467	38.216	26.8546	26.6446	25.8212	27.2936	25.0447	27.2967	25.4474	28.922
ENSMUSG00000002055	Spag5	chr11	+	78115031	78135959	134.616	-0.197645	0.233214	0.847482	0.396727	0.999995	4.8335	4.96889	4.93086	4.35928	5.75208	5.02508	2.58213	2.45733	4.14506	3.49852	2.33137	3.25038	2.08375	2.82041	3.06542	2.51232	6.55025	6.25891	6.09821	6.18226	5.55928	6.16518	5.68366	7.64195
ENSMUSG00000002057	Foxn1	chr11	-	78171079	78200060	0.420998	0.985795	2.73297	-0.360705	0.71832	0.999995	0	0	0	0.044108	0	0	0	0	0	0	0	0	0.016257	0	0.016055	0	0	0	0	0	0	0	0	0
ENSMUSG00000002058	Unc119	chr11	+	78156984	78162666	626.754	0.089775	0.257997	-0.347969	0.727864	0.999995	20.1154	15.6063	15.3434	12.1315	14.6271	13.9497	21.0801	22.9792	14.9758	17.0246	26.1419	15.9121	26.5357	21.0992	20.9669	21.1731	20.8858	22.7116	23.589	26.5702	29.915	22.7076	25.1941	23.6754
ENSMUSG00000002059	Rab34	chr11	+	78001932	78005695	426.848	0.0521494	0.16806	-0.310303	0.756331	0.999995	10.924	9.88177	7.90742	9.2133	8.65659	10.9516	6.5554	6.86677	16.0279	16.0264	12.8598	15.8316	11.5379	14.4434	18.4864	15.2781	11.9561	12.4621	15.6141	11.6162	14.6459	12.0218	11.5602	10.3331
ENSMUSG00000002064	Sdf2	chr11	+	78059248	78068998	791.251	0.136313	0.220332	-0.61867	0.536134	0.999995	40.1915	35.1335	38.8619	33.7815	31.0171	27.4096	43.3504	41.8448	33.2935	30.7312	44.0276	41.218	45.3815	43.8689	46.8293	38.5026	39.3222	45.4006	36.1525	40.9842	41.3717	46.3629	46.2581	31.5454
ENSMUSG00000002068	Ccne1	chr7	-	38883003	38892553	293.371	0.0527018	0.213804	-0.246496	0.805298	0.999995	10.0777	10.7464	10.7577	8.55083	9.94876	9.63334	11.7858	11.4095	8.78091	8.19334	9.64317	8.51169	10.3602	7.75865	10.6893	8.31898	9.18273	10.0989	9.99054	10.1699	11.3291	9.1662	10.8033	9.37356
ENSMUSG00000002076	Hsf2bp	chr17	-	32081714	32171453	4.04855	0.44192	0.966622	-0.45718	0.647541	0.999995	0.0335	0	0.025697	0	0.030119	0	0	0	0.033146	0.138768	0	0.061089	0	0.037823	0	0.078819	0.112205	0.088481	0.049685	0.186166	0.081814	0.097473	0	0.033468
ENSMUSG00000002083	Bbc3	chr7	+	16894965	16903554	207.768	-0.0448392	0.249544	0.179684	0.8574	0.999995	8.55565	5.66083	7.38386	8.55961	5.3187	5.86453	6.18484	4.90001	6.23986	5.74842	9.67626	8.76983	11.8995	7.80123	10.3452	7.20712	2.63427	4.08187	5.64671	5.00728	4.14715	3.75129	3.75693	3.34559
ENSMUSG00000002100	Mybpc3	chr2	+	90958301	90976673	10.0454	-1.2247	0.919624	1.33174	0.182945	0.999995	0.143099	0.086095	0.110902	0.089479	0.231333	0.188479	0.049929	0.089885	0	0.029216	0.141707	0	0.39943	0.055906	0	0	0.292991	0.376783	0.607467	0.272241	0.466969	0.248815	0.273343	0.42464
ENSMUSG00000002102	Psmc3	chr2	+	90894166	90906526	2787.62	0.00779883	0.207145	-0.0376493	0.969967	0.999995	102.646	83.0767	77.8968	67.3243	69.5895	77.6725	91.0191	107.722	76.988	68.488	84.8573	74.9819	96.9024	90.5548	95.5767	89.1114	87.3642	99.6465	84.7607	85.7456	99.2485	96.4531	94.0711	95.9406
ENSMUSG00000002103	Acp2	chr2	+	91043042	91054255	1165.45	-0.0746793	0.138735	0.538287	0.590379	0.999995	14.6867	18.6421	16.4406	17.9595	20.7374	17.6222	14.6157	18.3262	20.9571	17.766	18.3579	19.4138	17.6329	18.8778	13.2573	20.5672	19.702	17.365	18.7363	19.5426	17.7647	14.9886	14.5989	21.6673
ENSMUSG00000002104	Rapsn	chr2	+	90875777	90885886	9.4247	-0.125374	0.560287	0.223768	0.822938	0.999995	0.34707	1.28693	0.535324	0.474143	0.561213	0.395175	0.828989	0.584937	0.187279	0.738568	0.167704	0	0.339251	0	0.268616	0.549825	1.79598	3.38594	1.76132	2.47553	1.92381	2.16019	2.17318	2.36373
ENSMUSG00000002105	Slc39a13	chr2	-	90901948	90910574	575.081	0.130955	0.168167	-0.778715	0.436147	0.999995	17.0777	15.7352	15.2464	18.3361	18.5194	19.4627	18.3833	16.5274	20.2052	15.8463	17.3584	18.9144	18.245	17.5305	21.1634	21.8333	26.6314	30.876	33.6121	23.8353	32.5561	28.0863	33.4849	29.4321
ENSMUSG00000002107	Celf2	chr2	-	6460751	7002348	3149.56	-0.180491	0.337598	0.534634	0.592903	0.999995	19.6623	15.1057	26.6171	32.2965	34.9654	24.7785	15.5814	16.862	30.5905	24.2189	13.8084	21.808	17.1432	12.981	25.1476	26.9398	8.60473	3.86268	7.91488	7.86841	3.32987	5.34776	5.29123	3.83576
ENSMUSG00000002108	Nr1h3	chr2	-	91024218	91042991	95.63	-0.154639	0.206286	0.749637	0.453473	0.999995	2.89903	2.31656	1.08897	1.92786	2.31831	2.2252	2.24903	2.11741	2.80194	2.90157	2.5036	2.72896	2.70762	3.07777	3.63934	3.27361	5.64646	5.0148	5.14496	5.0088	6.60351	5.17451	5.77005	4.69783
ENSMUSG00000002109	Ddb2	chr2	-	91051729	91077139	97.2294	-0.219581	0.236284	0.92931	0.352729	0.999995	4.14284	3.35079	3.87387	3.29536	4.24467	3.95976	3.59379	3.48191	4.09287	3.32939	3.21376	2.89082	2.69906	2.7884	3.73913	3.04923	3.64037	2.79492	3.64523	2.74436	2.52536	3.07183	3.25253	3.22736
ENSMUSG00000002111	Sfpi1	chr2	+	90922547	90955913	93.1293	-0.0315343	0.337554	0.09342	0.92557	0.999995	2.97393	3.39793	3.14986	2.81346	2.54023	2.32908	2.80197	3.41095	1.38317	3.30299	2.46394	3.19878	3.14086	4.01699	3.0978	2.42953	3.50605	3.30836	3.43773	3.51457	2.84403	3.48397	2.70076	2.69846
ENSMUSG00000002129	Sf3a1	chr11	+	4060353	4082544	1747.31	-0.0737201	0.214391	0.343858	0.730953	0.999995	24.0222	23.3295	25.2034	19.8142	20.8251	22.6902	26.0686	26.0878	20.9994	20.0504	24.0815	21.5811	25.2905	24.6769	19.7683	22.168	17.3564	21.2915	20.0984	19.0311	22.2416	20.1544	20.1746	20.03
ENSMUSG00000002147	Stat6	chr10	+	127080042	127098013	211.338	0.134118	0.204609	-0.655487	0.512154	0.999995	9.42459	10.982	8.74308	8.33086	6.87043	8.58665	6.87886	7.26607	4.37088	5.59816	4.4314	3.6744	4.09522	4.80956	4.3642	6.99963	5.99939	16.4105	14.0018	14.8418	6.93429	16.6218	8.943	12.509
ENSMUSG00000002190	Clgn	chr8	+	85913766	85952451	123.286	-0.130265	0.34245	0.380392	0.703655	0.999995	1.94486	2.0759	2.51098	2.41083	3.20867	2.4072	1.2927	1.20474	2.60367	3.01131	1.06246	1.5628	1.05887	1.17449	2.41186	1.61048	10.4676	9.40193	10.8303	9.59004	6.45594	11.1704	8.94325	9.58002
ENSMUSG00000002204	Napsa	chr7	+	51827802	51842232	11.0927	0.0464942	0.58208	-0.079876	0.936336	0.999995	0.294363	0.318521	0.094088	0.175686	0.076915	0.316838	0.31143	0.143005	0.183814	0.385428	0.097323	0.123484	0.103947	0.108291	0.364944	0.346209	0.70057	0.685791	0.256932	0.252758	0.081319	0.69783	0.303326	0.222414
ENSMUSG00000002205	Vrk3	chr7	+	52003783	52032885	466.648	0.0716197	0.250494	-0.285914	0.774944	0.999995	13.0954	13.0659	12.3012	11.1002	12.8378	11.0551	17.0887	12.492	13.0112	11.3047	16.5466	13.7252	16.9769	17.3352	16.9461	16.2317	14.3212	17.7286	15.1977	14.2522	18.9863	16.3541	16.7896	15.4705
ENSMUSG00000002210	1500002O20Rik	chr7	+	25184638	25207797	677.749	0.150954	0.186128	-0.811024	0.417352	0.999995	29.9774	28.9597	29.7921	29.7487	29.9423	27.4387	33.7566	28.2944	22.8317	21.479	29.4831	28.0329	24.1317	23.8639	33.3595	20.7103	21.3813	22.1789	26.1329	22.8452	30.1867	23.4104	22.1146	19.0588
ENSMUSG00000002221	Paxip1	chr5	-	28067207	28117879	945.366	0.0100531	0.12123	-0.0829258	0.933911	0.999995	8.79839	8.73447	8.67758	9.45346	9.4679	8.86904	9.334	8.38353	10.9698	10.817	10.535	10.3032	9.51363	9.56247	10.2234	11.4429	7.01484	5.72693	7.00661	6.67515	6.59248	6.74222	7.62819	6.61104
ENSMUSG00000002222	Rmnd5a	chr6	-	71338628	71390631	1253.85	-0.0690518	0.293893	0.234955	0.814243	0.999995	10.9838	12.8884	15.4555	21.5649	21.3294	15.0207	9.15525	9.44408	15.6847	18.2612	8.81253	12.8486	7.3836	7.50642	13.4425	11.8422	15.1895	11.3922	14.2462	15.8345	9.73871	12.6315	11.9244	15.0097
ENSMUSG00000002227	Mov10	chr3	-	104597754	104621481	301.664	0.110099	0.269679	-0.408259	0.683084	0.999995	3.04096	3.12327	3.90548	3.88622	4.72247	5.27592	2.51963	2.54589	6.63872	6.49485	4.30313	4.94807	2.76431	4.55918	4.87814	6.16786	1.94121	2.80158	2.24729	2.76295	2.36768	2.58096	2.25373	2.39394
ENSMUSG00000002228	Ppm1j	chr3	+	104583974	104588936	4.7421	-0.584244	0.779955	0.749075	0.453812	0.999995	0.401398	0.234432	0	0.128898	0.402566	0.390157	1.27402	0.259738	0.195062	0.064233	0.144093	0.068244	0.14558	0.215768	0.04775	0	3.49708	16.788	13.579	12.846	5.10597	18.4053	8.7362	10.0108
ENSMUSG00000002233	Rhoc	chr3	+	104591929	104597377	258.706	0.319589	0.192995	-1.65595	0.0977321	0.999995	13.889	13.6601	12.2431	11.7703	9.76381	12.0777	17.8325	12.5374	11.1757	11.3171	15.4543	14.8652	13.8027	11.9105	15.9471	15.4062	23.6275	30.0382	27.7865	28.7204	26.8974	30.4614	27.4054	25.9862
ENSMUSG00000002240	4930432K09Rik	chr5	+	88254711	88275411	0	NA	NA	NA	NA	NA	0	0	0	0	0	0	0	0	0	0	0	0	0	0	0	0	0	0	0	0	0	0	0	0
ENSMUSG00000002249	Tead3	chr17	-	28468616	28487750	84.5227	0.275394	0.24816	-1.10974	0.26711	0.999995	1.47482	1.0546	1.4044	1.06166	1.33941	1.08993	1.34626	0.944503	1.58749	1.91677	1.89074	1.87742	1.97354	1.49599	2.37921	2.22463	3.46042	3.20073	3.31108	3.17837	3.31017	4.3267	3.34196	3.56397
ENSMUSG00000002250	Ppard	chr17	+	28369699	28438414	605.363	0.0330133	0.223679	-0.147592	0.882665	0.999995	12.6263	12.2706	12.5654	13.5427	14.0699	11.8389	12.8	10.9592	9.5528	9.14496	12.3831	10.8034	13.2914	10.8224	12.2881	11.37	13.5481	13.6252	14.7643	15.0428	16.8672	13.3123	15.4099	12.9766
ENSMUSG00000002257	Def6	chr17	+	28344723	28365553	50.2318	-0.298923	0.342487	0.8728	0.382772	0.999995	1.64114	1.69577	0.902925	1.02272	0.93097	0.907283	1.3518	1.20385	1.17379	0.944139	1.45189	0.904404	1.56431	1.98154	1.12285	1.06652	3.48524	7.01004	5.1673	5.47297	4.33902	5.29291	4.60642	3.78686
ENSMUSG00000002265	Peg3	chr7	-	6656603	6683132	2030.36	-0.159374	0.39224	0.406316	0.68451	0.999995	16.6642	19.4755	19.6484	30.4502	31.9269	21.1425	13.3385	13.581	21.6953	24.6456	9.08582	17.6104	7.28464	6.19692	11.8748	14.6605	34.114	20.3353	31.9224	33.2858	17.3371	25.579	25.7382	31.761
ENSMUSG00000002266	Zim1	chr7	-	6628154	6649161	17.2406	-0.622123	0.591467	1.05183	0.292877	0.999995	0.271856	0.171854	0.436878	0.341466	0.358418	0.246322	0.167956	0.133975	0.622311	0.389646	0.179173	0.307407	0.089089	0.091322	0.153511	0.23596	0.716043	0.414961	0.740696	0.744028	0.294795	0.441818	0.444129	0.825733
ENSMUSG00000002274	Metrn	chr17	-	25931516	25934081	64.1902	-0.115956	0.400281	0.289687	0.772056	0.999995	49.7195	42.4297	41.165	35.0419	38.7033	39.0605	54.0678	47.4605	41.8685	35.0841	49.8093	48.5632	71.0095	55.8421	50.7342	49.3311	92.1785	99.6989	83.7799	93.5208	142.587	105.874	105.962	68.3931
ENSMUSG00000002279	Lmf1	chr17	+	25716119	25799771	420.847	0.0257926	0.173877	-0.148339	0.882076	0.999995	13.1033	12.4562	10.142	9.63465	11.2819	10.7629	10.5238	11.2403	12.4547	10.4198	11.2559	10.0956	11.3436	10.8069	12.543	10.8624	13.1382	14.8972	13.3579	12.7692	15.6943	15.4362	11.1007	12.1558
ENSMUSG00000002280	Narfl	chr17	+	25910721	25920277	678.027	0.00164769	0.232992	-0.00707186	0.994358	0.999995	16.9916	13.4886	14.1981	14.848	12.7477	14.7041	15.0872	17.1438	14.616	14.1628	17.6283	14.4879	17.2534	18.5312	20.3743	15.9803	12.8647	15.2224	11.1792	11.7057	13.6877	13.6683	12.9173	13.281
ENSMUSG00000002289	Angptl4	chr17	-	33910695	33918520	59.73	-0.271112	0.355851	0.761869	0.446138	0.999995	0.97155	0.892129	0.820443	0.59604	0.898036	0.511193	1.16059	0.874512	1.04361	1.10842	1.29117	0.943238	1.73334	1.14112	0.674813	1.34139	1.39339	3.10431	3.15724	2.99716	2.75401	2.48621	1.86955	2.03297
ENSMUSG00000002290	Rab11b-ps2	chr19	-	7471991	7473611	506.591	0.0909977	0.21527	-0.422713	0.672504	0.999995	45.6038	37.0552	43.8169	39.498	34.7054	38.4474	46.5489	42.0213	31.3739	35.2426	44.5038	38.3641	39.7019	43.9567	42.4361	40.8327	42.4756	47.1728	39.412	36.9393	56.9874	39.238	40.0023	40.3995
ENSMUSG00000002297	Dbf4	chr5	-	8396973	8422716	10.6053	-0.62513	0.741821	0.842696	0.399399	0.999995	0.205002	0.362455	0.352035	0.660994	0.537053	0.326843	0.168987	0.366749	0.560189	0.33091	0	0.147056	0.163322	0.134643	0.534706	0.06314	0.323214	0.164296	0.431097	0.538964	0.731232	0.342045	0.234264	0.580342
ENSMUSG00000002307	Daxx	chr17	+	34046359	34052534	532.525	-0.0397221	0.156858	0.253236	0.800086	0.999995	12.8153	10.9572	11.1227	10.8986	12.4096	10.2103	10.8414	11.0481	11.3065	11.3212	10.2476	10.9509	10.6659	12.7071	11.1161	11.1195	8.1212	11.9818	7.78985	11.5042	8.97883	10.4802	15.4556	11.9894
ENSMUSG00000002308	Cd320	chr17	+	33980036	33986719	265.776	0.132422	0.26726	-0.495479	0.620262	0.999995	11.3764	7.00442	8.26888	6.51124	7.7384	7.63726	11.2114	10.1746	8.56863	6.56202	10.1823	7.04398	10.3917	8.38374	10.6767	9.71441	9.31922	8.42934	8.07561	8.25595	15.6109	11.4348	9.51593	8.14056
ENSMUSG00000002319	Ipo4	chr14	-	56244237	56256732	2383.23	-0.0282667	0.171085	0.16522	0.868771	0.999995	37.961	29.6346	32.4852	28.1604	41.5251	35.7736	40.3194	31.8213	40.4253	41.3189	39.1799	35.3184	35.4714	49.1198	49.423	46.175	36.9835	42.7377	40.6765	34.0984	44.2806	38.8727	40.0261	38.0551
ENSMUSG00000002320	Tm9sf1	chr14	-	56254802	56262643	606.503	0.103517	0.167634	-0.617519	0.536893	0.999995	14.8398	8.18922	11.3055	13.5179	9.88369	10.3393	20.4791	9.41548	14.1337	9.0961	23.8074	17.0576	19.3487	11.959	12.826	18.8642	18.167	12.7151	14.6672	15.3965	12.4458	15.6042	14.1481	14.3465
ENSMUSG00000002324	Rec8	chr14	+	56236874	56244232	44.4957	-0.371531	1.1016	0.337264	0.735918	0.999995	1.72007	0.392372	0.067466	2.00455	1.43688	2.41826	2.21019	0.038744	2.29494	0.3632	0.047204	2.27195	2.16874	0.9243	2.32601	0.251112	5.41019	0.851963	0.836098	6.04579	5.69913	6.36742	7.71582	1.20314
ENSMUSG00000002325	Irf9	chr14	+	56222408	56228867	281.754	-0.0623802	0.166951	0.373644	0.708669	0.999995	4.91359	4.93464	4.95736	5.00514	6.39231	6.84856	6.06559	4.88927	6.59386	6.49085	5.35617	6.06691	6.56801	6.71832	7.03731	7.24052	5.94384	8.3247	6.85822	8.14669	7.20799	7.40229	8.1147	8.60688
ENSMUSG00000002326	Gmpr2	chr14	+	56291072	56297587	223.076	0.129261	0.206412	-0.626225	0.531167	0.999995	8.7036	9.18298	10.3945	9.44496	9.97673	11.5144	10.2654	10.4693	11.2777	10.4989	11.0978	9.91478	12.1695	10.7291	14.3807	11.2427	10.3379	13.0496	11.7153	11.157	10.4371	12.5012	12.6092	11.9517
ENSMUSG00000002329	Mdp1	chr14	-	56276716	56279345	751.762	0.0122021	0.157391	-0.0775271	0.938204	0.999995	17.2204	15.9576	14.1352	18.8327	18.3168	17.0498	15.2751	14.9684	24.4433	24.2566	26.2967	21.9665	24.4349	25.0569	27.987	25.1005	19.2534	17.3936	19.7279	19.0404	17.7073	17.9915	20.5618	19.903
ENSMUSG00000002332	Dhrs1	chr14	-	56357857	56364527	1164.14	-0.0633064	0.189214	0.334576	0.737945	0.999995	43.7135	41.498	35.148	34.6614	34.713	35.8704	43.2585	53.1384	37.9878	37.3053	42.3143	36.6701	47.106	45.8997	44.8063	39.4616	56.4622	58.8097	54.6678	58.2378	67.0293	60.1743	60.469	55.3597
ENSMUSG00000002341	Ncan	chr8	-	72616984	72644772	4654.03	-0.0616762	0.185983	0.331623	0.740174	0.999995	36.9417	39.7716	39.6235	38.1835	38.7294	39.4626	45.7537	41.6975	36.2512	35.6936	43.0166	37.5843	41.2286	39.9781	33.4544	35.0816	13.2591	11.0684	10.1037	11.6283	13.8222	10.9002	12.2108	10.8944
ENSMUSG00000002342	Tmem161a	chr8	+	72696255	72707580	711.451	0.101972	0.165991	-0.61432	0.539004	0.999995	20.4396	16.8548	14.8913	15.9517	17.3248	17.5824	17.4578	17.9364	19.1384	18.3093	22.6003	20.4434	20.3023	21.3644	23.2247	17.2314	19.5163	21.7226	21.1269	17.5061	21.2004	19.7146	20.2073	18.1006
ENSMUSG00000002343	Armc6	chr8	-	72744071	72758365	781.254	0.120735	0.232853	-0.518506	0.604105	0.999995	25.8897	28.694	25.6233	25.6244	19.0559	24.3123	35.2368	34.5923	19.2974	24.3904	31.2119	25.7905	32.6871	33.583	29.7317	25.5194	21.0421	25.2433	21.7296	20.2439	21.6552	26.267	24.413	16.7996
ENSMUSG00000002345	2310045N01Rik	chr8	+	72663398	72691387	471.685	0.0426596	0.167168	-0.25519	0.798576	0.999995	19.1203	20.227	17.8391	17.4994	17.7321	17.7939	20.5788	17.5983	19.6463	19.0975	23.6263	18.685	21.2366	26.2153	23.2213	22.7636	18.5035	21.4146	20.1081	21.7483	22.8806	21.7597	19.2612	22.2464
ENSMUSG00000002346	Slc25a42	chr8	-	72708239	72736204	976.829	0.0571268	0.127243	-0.448958	0.653462	0.999995	7.03337	14.8801	6.1217	14.6346	17.8963	17.589	14.6608	15.9068	9.0368	18.7202	16.0666	17.0443	16.2236	15.9841	8.69511	19.6738	9.8341	10.2601	12.0331	10.2158	11.6641	11.3422	4.20437	11.0341
ENSMUSG00000002365	Snx9	chr17	+	5841346	5931946	121.157	0.2613	0.229355	-1.13928	0.254586	0.999995	2.49976	2.67511	2.93253	3.77775	3.02591	2.8453	1.91871	3.04033	3.96397	3.53843	3.10974	4.29624	2.68611	2.34602	3.74849	3.92091	5.4736	6.16643	6.17644	5.89008	4.76466	7.41974	5.92727	5.56377
ENSMUSG00000002372	Ranbp3	chr17	+	56812680	56851192	2047.28	-0.0701916	0.193047	0.363598	0.716158	0.999995	50.767	48.2253	43.2249	39.55	41.7724	46.0792	50.9168	49.3802	42.871	42.2565	48.8266	41.7848	53.7704	51.7341	51.6829	43.6591	39.5406	42.3861	38.7733	36.6536	46.864	39.8122	41.0738	37.7564
ENSMUSG00000002379	Ndufa11	chr17	+	56857185	56863671	1865.25	0.155975	0.242602	-0.642925	0.520273	0.999995	43.711	38.0623	38.4452	29.9815	32.0016	36.1309	48.3952	49.4487	32.3674	28.2029	46.3138	38.4335	46.3617	43.2073	45.6306	42.0358	49.905	57.8508	48.6084	49.0404	63.6802	53.9109	54.0848	47.0741
ENSMUSG00000002384	Bmp8b	chr4	+	122782408	122809342	5.63559	0.216343	0.978083	-0.221191	0.824943	0.999995	0.066254	0.058855	0.033412	0.157452	0.033076	0.059045	0	0.14733	0.11305	0.196469	0.180595	0.045857	0.017772	0.021472	0.032762	0.077378	0.066276	0.186518	0.163259	0.081918	0.066938	0.106553	0.121565	0.02793
ENSMUSG00000002393	Nr2f6	chr8	-	73898022	73905859	409.562	0.139714	0.290408	-0.481095	0.630449	0.999995	21.8605	20.4073	24.1472	17.3929	20.5315	16.9995	24.9725	20.8624	17.1955	13.8422	24.2784	19.9285	31.7835	25.1199	26.1181	20.7551	15.3685	19.1446	16.2294	20.9288	24.2022	21.3562	18.4133	13.1481
ENSMUSG00000002395	Use1	chr8	+	73890747	73893631	1120.67	0.12861	0.225913	-0.569289	0.56916	0.999995	62.8711	64.806	59.7926	43.3809	52.9048	52.2146	64.8121	64.6981	42.2923	44.9777	61.469	50.0296	65.9694	55.4573	60.0512	53.8943	59.2518	75.0479	63.2765	65.1739	78.0011	64.7489	70.7779	56.8041
ENSMUSG00000002396	Ocel1	chr8	+	73895197	73903260	304.763	-0.189497	0.155522	1.21845	0.223052	0.999995	11.6286	8.71981	8.40622	8.07267	6.89786	8.87074	9.34248	9.43326	8.82684	9.70017	7.51094	8.70436	9.9737	8.98502	7.07946	7.75362	5.28555	6.33714	5.51565	5.37397	6.0343	6.08668	5.51485	4.55997
ENSMUSG00000002409	Dyrk1b	chr7	+	28964488	28972313	657.83	0.0921405	0.191832	-0.480318	0.631002	0.999995	17.5247	16.5217	17.6197	16.7936	17.4836	16.9931	18.2949	17.7313	16.036	13.3805	18.5681	14.2561	18.2909	16.7585	19.8361	16.2877	12.0658	15.9664	13.6616	12.1127	15.4709	12.2342	15.0818	11.1287
ENSMUSG00000002413	Braf	chr6	-	39553236	39675462	744.38	-0.3053	0.4586	0.665722	0.505589	0.999995	6.62783	7.25136	8.79063	10.41	11.103	7.86359	4.35758	5.36518	9.01046	10.5902	3.31701	6.15851	2.52672	2.39961	5.24557	5.68094	5.86261	3.61447	6.52614	5.40935	2.44381	4.91018	4.03605	5.56084
ENSMUSG00000002416	Ndufb2	chr6	+	39542573	39553381	174.06	0.0783114	0.237959	-0.329097	0.742082	0.999995	38.9338	31.5592	33.3926	25.3972	29.5358	26.7174	37.417	40.1107	25.2218	23.5367	34.9515	29.8499	34.1954	34.8938	37.3398	28.588	32.3003	34.633	30.9743	29.5352	47.2291	37.9568	39.0412	26.9265
ENSMUSG00000002428	Hltf	chr3	+	19957811	20018376	131.01	-0.374717	0.54906	0.682471	0.494941	0.999995	1.82026	2.42336	2.87592	3.46506	4.17687	1.9548	0.868687	1.18992	3.67213	2.93317	0.370066	2.06113	0.392277	0.675749	2.00856	0.81841	1.60284	1.29669	2.30431	2.04486	0.375497	1.99968	0.989507	3.35102
ENSMUSG00000002455	Prpf6	chr2	+	181326573	181390365	1168.51	0.00204748	0.12389	-0.0165266	0.986814	0.999995	20.1388	19.7945	19.8642	19.0832	20.0841	22.8549	18.9307	20.4449	21.8019	24.2922	20.2201	22.335	20.9246	22.7729	25.4194	23.1598	23.851	22.2448	22.1246	22.5328	21.9259	24.3329	22.0014	22.4898
ENSMUSG00000002458	Rgs19	chr2	-	181423124	181428682	482.735	-0.0585757	0.185602	0.315599	0.752307	0.999995	11.4213	9.72804	8.29899	11.6863	12.0625	12.2446	13.1712	12.6125	18.2533	15.1005	17.0839	16.2019	20.5527	18.6252	19.1182	18.9583	6.95351	8.0775	8.9868	10.1814	8.99138	9.50229	9.53046	6.99487
ENSMUSG00000002459	Rgs20	chr1	-	4899657	5060366	225.42	0.0192917	0.224274	-0.0860181	0.931452	0.999995	7.87159	7.50707	8.29536	18.4203	18.9701	12.5961	8.33742	10.5613	6.29796	5.74705	3.62012	4.8364	3.09447	9.54485	7.20889	4.34188	4.46999	2.63635	4.02169	4.02045	2.89937	4.15713	3.60252	5.88539
ENSMUSG00000002475	Abhd3	chr18	-	10644409	10706769	701.389	-0.0532666	0.185842	0.286623	0.774401	0.999995	16.3586	17.4261	15.8643	23.9249	19.6897	18.1403	14.956	15.894	26.7947	27.3852	18.746	25.7235	17.7046	17.0962	20.5933	21.7163	37.973	24.8594	24.9786	33.6892	25.8162	30.2707	29.0677	25.3479
ENSMUSG00000002477	Snrpd1	chr18	+	10617794	10628228	296.958	-0.0288187	0.176449	0.163326	0.870262	0.999995	20.0447	18.7226	11.236	22.7453	15.5122	20.9756	13.617	24.5912	23.0383	23.8339	15.786	20.6884	15.9271	20.2395	23.6656	22.8597	18.2117	13.8093	15.4203	15.5942	11.8785	18.0737	16.7414	24.7894
ENSMUSG00000002486	Tchp	chr5	+	115157769	115172336	218.645	0.212037	0.208507	-1.01693	0.309187	0.999995	3.44647	3.08027	3.57551	4.32168	3.44741	4.23445	3.424	3.46566	5.52598	4.73012	3.78644	5.81151	4.70522	4.17796	5.21512	8.74406	5.59169	5.3798	5.03871	6.74533	4.72332	4.62125	4.16879	5.11011
ENSMUSG00000002489	Tiam1	chr16	-	89787356	90144014	1912.65	-0.164985	0.158273	1.0424	0.297224	0.999995	11.7602	15.0267	17.7951	15.5276	18.8652	14.3967	19.5964	14.2156	24.9246	19.6198	15.2317	21.8174	21.3016	15.8418	9.60861	16.8113	8.65342	6.65155	9.76994	6.51886	8.52768	7.92201	8.52484	7.68677
ENSMUSG00000002496	Tsc2	chr17	-	24732882	24769574	3578.39	-0.0969653	0.156529	0.619472	0.535605	0.999995	29.7432	29.515	28.4456	26.148	24.4219	27.3333	30.3901	29.4012	33.7924	33.9322	36.1548	32.7873	35.8744	37.9123	32.459	34.725	23.3651	26.0634	22.6188	23.5947	23.9076	23.7194	24.0864	23.2906
ENSMUSG00000002500	Rpl3l	chr17	+	24864774	24873094	4.99348	0.84002	0.862216	-0.974258	0.329928	0.999995	0.123907	0.126118	0.089496	0.284913	0.212631	0.385392	0	0.211775	0.143011	0.041425	0.43601	0.08496	0.057126	0.079036	0	0	0.557666	0.535126	0.60287	0.45921	0.239423	1.03632	0.262208	0.12429
ENSMUSG00000002504	Slc9a3r2	chr17	-	24776227	24787250	872.594	-0.0708886	0.241504	0.293529	0.769118	0.999995	16.0568	18.2146	16.708	15.5031	14.2824	16.9541	19.4861	17.9008	11.9297	21.7626	15.7645	13.5567	20.7214	17.1638	13.3088	25.6196	32.636	44.5612	36.811	39.1038	44.3609	40.7049	38.2952	37.9344
ENSMUSG00000002524	Puf60	chr15	-	75900614	75911376	3218.17	-0.0119887	0.228454	0.0524778	0.958148	0.999995	104.02	91.0446	88.8672	79.7951	76.8885	84.1767	109.56	105.327	82.9288	79.4189	107.574	90.0543	123.172	106.154	105.719	99.4916	96.8927	112.117	98.104	99.6933	125.209	100.777	109.397	100.67
ENSMUSG00000002546	Golga2	chr2	+	32142904	32163441	2387.86	-0.0907066	0.127635	0.710674	0.477286	0.999995	32.6153	39.3914	34.3013	35.9509	35.7662	41.729	32.9642	30.3383	40.3351	42.597	35.2509	37.5724	38.1726	38.8086	33.5405	39.728	40.3646	42.4349	37.944	37.0104	38.581	39.4332	36.9891	34.8485
ENSMUSG00000002550	Uck1	chr2	-	32110522	32115679	920.903	0.081319	0.230452	-0.352868	0.724187	0.999995	17.0836	16.1592	15.4693	15.2117	14.8239	26.0503	14.7605	18.1039	14.7606	15.4915	35.4609	17.6765	21.8052	20.0638	18.5514	21.5185	12.3049	16.1269	14.5828	14.9874	20.0299	15.3303	14.4404	12.179
ENSMUSG00000002565	Scin	chr12	-	40786356	40860815	14.9406	0.353187	0.480526	-0.735002	0.462338	0.999995	0	0	0.032798	0	0	0	0	0	0.150478	0.075433	0.323049	0.137498	0.180652	0.216637	0.147507	0.340921	0.231884	0.673395	0.733475	0.681745	0.257863	0.476162	0.365335	0.576069
ENSMUSG00000002578	Ikzf4	chr10	-	128067899	128083047	297.514	-0.245701	0.165218	1.48714	0.136979	0.999995	2.3234	4.03651	4.98033	2.74364	2.76788	3.41345	2.3767	2.86814	5.47904	4.53319	2.79859	3.53046	4.55669	3.07559	3.01526	5.26446	2.15072	2.30563	2.11991	2.62823	1.16423	1.73811	1.73026	1.83366
ENSMUSG00000002580	1810046J19Rik	chr11	-	98299022	98300305	199.044	0.0641879	0.296621	-0.216397	0.828678	0.999995	80.3017	71.6058	76.3421	56.5254	63.8862	65.9992	94.3911	90.9288	48.7765	43.1375	68.5944	57.8345	80.257	73.7875	75.489	68.6328	67.7555	83.3847	65.742	69.3258	92.1217	83.0142	76.9004	71.9916
ENSMUSG00000002588	Pon1	chr6	-	5118090	5143946	2.37825	1.44953	1.50172	-0.96524	0.334424	0.999995	0	0	0.032462	0	0	0	0	0	0.056497	0	0	0.247471	0	0	0	0.274403	0	0	0	0	0	0	0	0
ENSMUSG00000002602	Axl	chr7	-	26542292	26573724	1169.77	0.0636047	0.205746	-0.309142	0.757213	0.999995	16.4867	17.3772	18.1701	14.7132	12.9374	13.4047	18.5627	11.9704	14.8733	15.0677	19.2486	16.2664	20.8233	11.0023	15.6803	18.4248	17.7882	27.3018	27.2335	19.8463	35.6161	19.9194	26.7411	29.3082
ENSMUSG00000002603	Tgfb1	chr7	+	26472021	26490096	170.08	-0.0497958	0.258895	0.19234	0.847476	0.999995	4.60859	5.01888	5.42183	3.64758	3.74268	4.54377	5.99672	6.22894	4.12451	3.39126	4.51967	5.24532	5.5662	5.25497	4.32698	4.20593	6.3251	6.14106	6.30216	6.43398	6.34151	6.70631	5.51967	4.71193
ENSMUSG00000002608	Ccdc97	chr7	-	26496125	26504107	1431.03	0.023411	0.215335	-0.108719	0.913425	0.999995	29.5295	28.8756	27.1122	23.4963	26.3223	30.4711	30.7958	26.8585	24.2758	24.5514	32.9661	25.8607	32.6782	32.3935	30.631	33.9677	23.8119	29.6393	27.2038	25.5526	28.7171	25.0852	31.2727	24.5524
ENSMUSG00000002617	Zfp40	chr17	-	23310836	23330219	51.5636	-1.33188	0.758158	1.75673	0.0789642	0.999995	2.13832	1.86979	1.89453	2.48788	2.0334	1.44256	0.696657	1.05205	3.05906	2.3922	0.096679	0.434744	0.056687	0.283316	0.665344	0.508155	0.399752	0.538549	1.45056	0.583644	0.128944	0.386348	0.245659	0.832862
ENSMUSG00000002625	Akap8l	chr17	-	32458370	32487540	1736.63	-0.117107	0.258425	0.453157	0.650435	0.999995	44.4942	41.2669	40.3761	42.0094	44.254	51.1894	33.6209	33.9259	58.1131	55.0446	30.0473	41.2956	27.9447	36.0642	55.3403	40.997	21.4203	21.7163	26.2347	21.3195	20.8601	23.6921	22.4295	22.761
ENSMUSG00000002633	Shh	chr5	-	28783355	28793641	14.8923	-0.743676	0.449097	1.65594	0.0977346	0.999995	0.510772	1.29411	1.02871	1.50718	1.67774	1.43435	0.874771	0.891291	0.631887	0.627788	0.582497	0.57823	0.85946	0.568469	0.669454	0.279716	2.66181	3.78498	3.75473	4.00974	3.20515	4.13846	2.72229	2.5136
ENSMUSG00000002635	Pdcd2l	chr7	-	34969518	34981680	324.131	0.0213767	0.214988	-0.0994319	0.920795	0.999995	12.5899	10.9589	10.341	8.68847	9.04472	9.14268	11.0592	13.3507	9.77615	9.12692	11.5613	8.94315	12.7609	11.1196	11.6855	9.64541	11.3595	10.46	9.5252	9.31366	12.4057	11.339	10.5391	10.3563
ENSMUSG00000002658	Gtf2f1	chr17	-	57142826	57150723	1137.18	0.00247964	0.155328	-0.0159639	0.987263	0.999995	33.6264	32.8736	31.7048	36.4968	32.8029	37.889	31.439	31.2279	37.2372	37.1536	36.0341	36.094	39.0145	40.2449	45.3857	38.7819	38.0836	36.6361	36.9687	32.083	36.3182	39.3517	36.9388	36.054
ENSMUSG00000002660	Clpp	chr17	+	57129687	57135794	1068.37	-0.0761296	0.240215	0.316923	0.751302	0.999995	41.0788	40.6507	39.5383	33.5378	33.0832	41.3853	44.3151	49.2797	41.8548	40.5764	55.1754	45.7569	63.7418	58.8755	53.7019	45.6412	41.3717	46.6447	39.74	40.8981	55.068	48.8189	48.3845	43.562
ENSMUSG00000002661	Alkbh7	chr17	+	57136762	57138745	273.386	-0.0162117	0.283878	0.0571077	0.954459	0.999995	18.9783	20.6131	17.4543	13.9248	15.1731	17.3436	23.2945	22.6384	12.6456	12.4263	16.6855	14.8114	23.64	19.8509	18.8752	18.9005	18.8221	23.959	18.5561	19.0099	29.4044	23.9049	22.5812	17.8005
ENSMUSG00000002664	Pspn	chr17	-	57138880	57139441	9.03217	-0.284492	0.693666	0.410128	0.681712	0.999995	0.465455	0.845783	0.366133	0.260692	0.574795	0.626399	0.961946	0.768062	0.526005	0.976497	0.679467	1.06617	0.35938	1.77793	0.807562	0	0.825979	0.531675	0.68242	1.1014	0.642244	0.416141	0.406684	0.177007
ENSMUSG00000002668	Dennd1c	chr17	-	57205479	57217933	28.4673	-0.115538	0.471221	0.245189	0.80631	0.999995	0.60195	0.594786	0.544276	0.504557	0.275067	0.541298	0.531168	0.204267	0.852764	0.7722	0.297869	0.314017	0.170098	0.214079	0.453381	0.396183	1.08851	0.388113	0.695043	0.747881	0.367645	1.07804	0.683058	0.766728
ENSMUSG00000002679	Med6	chr12	-	82674544	82695995	193.16	0.133404	0.21804	-0.611833	0.540648	0.999995	6.91783	7.89983	4.93253	10.8714	10.5869	11.3621	5.52242	8.09032	13.3465	9.77701	10.3138	11.8906	5.87552	7.9237	13.4354	7.21356	6.0172	4.91745	7.68792	11.2684	5.0987	6.42659	9.80297	9.46572
ENSMUSG00000002688	Prkd1	chr12	-	51442218	51750210	206.879	-0.152525	0.188099	0.810879	0.417435	0.999995	1.93015	2.33849	1.93892	2.67104	2.81669	2.44093	2.47623	2.09669	3.26276	4.05115	2.98493	2.84108	2.59678	3.53863	3.37874	2.93196	3.28073	2.89362	3.65516	3.15819	2.57562	3.14218	3.05537	2.97042
ENSMUSG00000002699	Lcp2	chr11	+	33946920	33992295	45.7241	0.197337	0.286474	-0.688849	0.490918	0.999995	1.08979	0.717777	1.26532	0.758561	0.7086	0.661424	0.830032	0.776854	0.59768	0.912609	0.964096	0.902718	0.703701	0.834514	0.943599	1.00647	0.879082	0.775284	0.856605	1.1502	0.628085	0.895711	0.956676	1.01856
ENSMUSG00000002718	Cse1l	chr2	+	166731540	166771889	827.494	0.0646212	0.242826	-0.266121	0.790146	0.999995	16.1358	16.5832	16.5316	20.7901	18.0077	16.4989	13.5076	15.6258	19.2123	20.0202	10.7124	16.0967	9.49171	10.3339	16.3085	17.3539	19.7963	14.6451	18.2375	17.8492	11.0304	14.5519	13.5853	20.9924
ENSMUSG00000002728	Naa20	chr2	+	145727835	145742161	524.965	0.196227	0.150718	-1.30194	0.192936	0.999995	23.5202	22.7421	19.6446	25.124	22.681	22.1471	23.2612	26.325	21.416	26.5345	21.0649	25.0874	18.1394	20.1695	34.2848	24.2482	22.2471	18.5378	22.0792	23.3703	22.0077	21.5148	24.4873	28.9917
ENSMUSG00000002731	Prkra	chr2	-	76467955	76486072	278.292	0.0134316	0.206757	-0.0649635	0.948203	0.999995	7.50569	6.66341	6.13945	7.97577	7.41734	6.21644	9.05347	8.2482	9.99483	8.44602	9.06135	9.3503	10.6004	10.9741	13.0629	10.998	14.9893	14.6091	17.7189	14.8477	15.1531	15.1832	14.8681	16.9186
ENSMUSG00000002732	Fkbp7	chr2	-	76501101	76511173	30.1382	-0.189104	0.306211	0.61756	0.536865	0.999995	1.59148	1.90816	0.383326	2.20205	0.980468	2.21422	1.52768	1.41823	2.61106	2.13339	1.87088	2.003	1.98107	1.66279	2.11918	1.67748	4.34042	4.03978	6.36566	4.68223	2.80897	4.76598	5.06386	6.6012
ENSMUSG00000002733	Plekha3	chr2	+	76513338	76534885	650.547	0.0397818	0.151313	-0.262911	0.792619	0.999995	8.65605	10.1804	9.89705	13.4129	13.0913	12.5068	10.1174	8.92651	15.4512	18.6853	13.7204	15.9413	12.5851	12.6288	16.0373	17.1435	15.3117	11.5005	17.2847	14.1968	11.7001	13.2187	15.4276	17.2142
ENSMUSG00000002741	Ykt6	chr11	+	5855696	5867783	1793.13	0.0741885	0.186615	-0.397548	0.690964	0.999995	41.2817	45.1539	39.019	43.0563	38.4396	41.2596	40.7306	43.5496	37.26	35.3143	44.981	41.6435	42.9	46.6351	46.2448	43.4201	33.9124	39.008	36.1361	33.7711	35.648	36.4683	36.6943	35.2969
ENSMUSG00000002748	Baz1b	chr5	+	135663134	135721999	1888.03	0.0378019	0.223029	-0.169493	0.865409	0.999995	16.1164	17.6296	18.803	22.4046	24.8377	22.5577	14.3703	14.6534	23.5661	23.4529	14.627	22.5329	13.28	14.4926	19.4649	19.1472	16.1669	12.9187	15.6807	15.8708	12.6384	15.332	13.4861	16.5653
ENSMUSG00000002763	Pex6	chr17	+	46848412	46862490	2109.4	0.138111	0.213344	-0.647364	0.517396	0.999995	35.1255	33.0715	33.8571	27.8759	27.1631	31.6393	36.2383	36.8211	31.0081	29.2494	41.3216	38.3615	42.369	42.2396	45.0296	38.6473	19.8007	24.1546	20.1785	25.4966	27.3423	23.8966	24.4898	19.3481
ENSMUSG00000002767	Mrpl2	chr17	+	46783178	46787088	576.252	-0.0863346	0.239044	0.361166	0.717975	0.999995	39.6294	30.823	28.2331	23.4983	26.2286	30.0683	32.6378	31.4481	26.135	25.5831	31.4238	28.0045	37.6657	38.0856	36.4302	30.6682	32.3265	30.2548	30.3078	32.0662	40.1185	35.4619	30.0147	29.6853
ENSMUSG00000002768	Mea1	chr17	+	46818086	46820054	892.989	0.0548699	0.266406	-0.205964	0.836819	0.999995	83.3617	68.6729	73.3444	62.0095	67.4143	64.7352	88.7035	91.273	52.3003	58.8112	84.6375	58.5328	89.0903	78.9147	83.6565	70.8586	73.3568	83.7289	72.2144	76.2342	94.9388	84.7861	87.499	76.7287
ENSMUSG00000002769	Gnmt	chr17	-	46862613	46866117	20.2532	-0.0181748	0.426747	0.0425891	0.966029	0.999995	0.876601	0.427356	0.470517	0.646811	0.895986	0.794544	0.716945	0.30708	1.39545	0.676289	0.574217	0.915533	1.03751	0.662661	0.508244	1.67946	1.162	0.764313	0.623933	1.03723	1.3857	1.63772	0.758723	1.72473
ENSMUSG00000002771	Grin2d	chr7	-	53087253	53126298	660.394	0.0568652	0.242849	-0.234159	0.814862	0.999995	6.1389	6.79206	7.53273	5.5365	6.97578	5.699	7.3727	5.43716	6.17983	5.87447	8.84829	6.65337	8.7442	7.58092	6.31876	6.5259	11.9169	15.1205	14.7547	13.5157	17.8127	11.7797	12.7907	11.0664
ENSMUSG00000002778	Kdelr1	chr7	+	53128142	53139101	1261.22	0.014556	0.196796	-0.0739647	0.941039	0.999995	39.2033	38.9181	34.0135	30.5397	26.4809	29.569	35.8715	39.099	30.9594	37.0313	43.7373	43.5524	50.0119	48.6705	46.6566	39.1117	31.3542	39.0727	35.947	41.291	36.7126	38.792	42.7618	34.9865
ENSMUSG00000002781	Tmem143	chr7	+	53152311	53172783	549.883	-0.0244586	0.202127	0.121006	0.903686	0.999995	16.0955	14.7343	13.5815	12.688	13.4118	16.0333	17.8697	13.3061	11.3832	13.4594	17.2963	14.5093	17.3654	16.7143	14.3334	15.1662	20.8112	21.8821	20.7594	19.364	25.4781	21.762	20.2703	17.2368
ENSMUSG00000002791	Pdxk-ps	chr17	-	32213028	32237231	0.729339	2.17781	2.32695	-0.935907	0.349321	0.999995	0	0.031717	0	0	0	0.076839	0	0	0	0	0	0.075286	0	0	0.054401	0	0.029328	0.024124	0	0.096936	0	0	0	0.043252
ENSMUSG00000002797	Ggct	chr6	-	54932574	54942944	191.643	-0.155406	0.230218	0.675039	0.499651	0.999995	1.94271	1.85911	2.75126	3.12876	2.54197	2.68594	1.71681	2.18101	3.82296	4.25547	1.42257	3.45634	2.71572	2.26023	3.99801	2.67697	4.13805	2.83715	4.05672	3.41243	2.25921	3.8108	2.37874	3.43059
ENSMUSG00000002799	Jag2	chr12	-	114146801	114167706	1017.47	-0.0764672	0.153598	0.49784	0.618597	0.999995	13.9785	14.0965	12.3426	12.8771	11.6799	13.3316	13.2187	11.7178	14.0492	13.5235	13.8642	11.9549	14.6151	14.3325	13.4595	15.7193	11.8895	13.7602	12.6962	11.8924	13.8503	14.3861	12.846	11.4939
ENSMUSG00000002803	Btbd6	chr12	+	114214693	114217141	1228.8	-0.0177279	0.249124	0.0711608	0.94327	0.999995	40.2165	39.943	37.5014	31.3243	27.6579	31.3697	42.1224	42.7741	27.4528	25.8052	38.983	32.0878	40.608	40.3731	34.4744	31.7204	19.3246	24.0181	18.2112	20.1591	24.5165	20.726	19.2683	17.9783
ENSMUSG00000002804	Nudt14	chr12	-	114172944	114180329	140.829	0.167722	0.267169	-0.627777	0.53015	0.999995	9.98968	6.89736	8.57355	5.98727	6.082	8.02748	9.95195	10.0287	8.46718	6.47177	9.85244	9.43652	12.0407	9.10382	12.0221	9.35068	10.4309	12.8987	9.66197	11.5068	17.1896	11.3592	13.8348	10.3376
ENSMUSG00000002808	Epdr1	chr13	-	19683578	19711699	2677.98	0.0664198	0.135099	-0.491638	0.622975	0.999995	64.688	66.7186	53.9267	67.0999	60.4425	66.6744	65.1243	65.3596	65.7743	61.2259	64.4033	72.7815	60.6023	68.4298	70.5794	65.1294	83.5244	89.5108	91.9069	91.9361	84.9905	86.682	91.0547	89.7292
ENSMUSG00000002812	Flii	chr11	-	60527625	60540765	1410.21	-0.0288728	0.155316	0.185897	0.852525	0.999995	22.9642	23.0881	24.3172	20.6598	21.5969	23.8649	23.8258	23.6989	21.3738	23.2139	22.5162	21.3101	23.1045	22.2428	21.1491	24.4155	37.214	45.6521	41.9673	40.3136	42.2051	45.4723	44.0294	41.0023
ENSMUSG00000002814	Top3a	chr11	-	60553560	60590867	150.587	-0.17405	0.18234	0.954534	0.339813	0.999995	2.03608	2.05361	1.89989	2.12509	2.35399	1.49306	2.63705	1.70071	2.7247	2.78616	2.42563	2.42326	2.76065	2.69973	2.35587	2.45358	2.50651	3.43249	2.86548	2.81027	3.4878	2.97048	2.72795	2.59155
ENSMUSG00000002820	Atg4d	chr9	+	21069743	21078812	512.323	0.0183142	0.230703	-0.0793846	0.936727	0.999995	21.1989	17.2729	19.472	16.4855	16.048	18.6236	21.2407	20.9032	14.007	13.437	17.8799	14.7386	19.4441	16.2827	20.4593	16.9507	17.7363	21.1198	20.813	20.4587	25.6889	21.165	22.8884	17.0232
ENSMUSG00000002825	Qtrt1	chr9	+	21216281	21224721	285.918	0.0617005	0.197389	-0.312583	0.754597	0.999995	9.1919	8.11035	8.66729	7.23766	8.68812	10.539	10.3762	10.3865	12.5636	9.98425	10.5393	9.30396	10.8149	9.66951	14.3912	11.9434	5.63586	5.87905	6.84917	6.20505	6.53377	6.96276	6.64843	4.91221
ENSMUSG00000002831	Plin4	chr17	-	56240014	56249225	86.9457	-0.107708	0.353618	0.304587	0.760681	0.999995	0.370323	0.515615	0.538006	0.605741	1.23518	0.637863	0.440149	0.405195	0.844985	0.962016	0.555742	0.678846	1.35934	0.575378	0.82171	1.42443	0.926201	1.03356	0.881681	1.0681	2.18763	1.18656	1.17768	1.41366
ENSMUSG00000002833	Hdgfrp2	chr17	+	56219057	56240019	1535.81	-0.0223292	0.151495	0.147392	0.882822	0.999995	35.9699	33.4579	31.937	33.1197	32.2123	35.6159	35.0442	34.2472	39.839	36.8512	34.4244	36.072	35.4401	39.1117	46.192	36.7447	24.6533	26.113	25.445	23.1376	26.3127	24.4671	24.282	26.1226
ENSMUSG00000002835	Chaf1a	chr17	+	56179827	56206973	69.8901	0.217694	0.237945	-0.914895	0.360247	0.999995	1.66897	1.36122	1.9328	1.52011	1.34994	1.10672	1.40793	1.40281	1.5399	1.6015	1.29728	2.07913	1.41092	1.33852	1.34989	1.69819	1.55495	1.53055	1.84118	1.8007	1.76649	1.28722	1.86712	1.30859
ENSMUSG00000002844	Adprh	chr16	-	38445479	38452769	1999.66	-0.0133419	0.250547	0.0532513	0.957532	0.999995	87.6834	80.7932	79.8227	63.1572	64.6196	69.1822	95.9585	90.4332	60.1918	56.9011	81.5575	64.6072	92.4394	82.9218	83.9352	67.4331	76.36	91.0362	76.5343	78.8891	93.914	87.8971	85.4942	77.8586
ENSMUSG00000002845	Tmem39a	chr16	+	38558811	38592275	154.768	-0.000597819	0.21782	0.00274455	0.99781	0.999995	4.85349	5.18745	3.4937	5.7222	5.07925	4.68407	4.68642	3.73869	6.43316	8.65681	5.12691	7.43321	3.60396	4.56256	6.12027	6.10904	9.18854	6.34034	12.2264	8.81574	6.92889	8.28471	10.6425	11.4829
ENSMUSG00000002846	4930455C21Rik	chr16	-	38498429	38522747	304.502	0.006776	0.177413	-0.0381935	0.969533	0.999995	9.07385	9.70966	8.6608	11.0298	10.3267	11.6325	11.0869	9.80561	10.2703	11.2229	11.2838	11.4569	12.3286	10.7451	11.8786	10.5658	13.4453	14.9545	13.5602	12.8803	12.7345	17.3573	14.5615	12.251
ENSMUSG00000002847	Pla1a	chr16	-	38396205	38433225	21.2138	-0.239789	0.400703	0.598422	0.549558	0.999995	0.374294	0.809306	0.655663	0.635812	0.574238	0.721983	0.794295	0.592122	0.729231	0.655252	0.401426	0.625734	0.489255	0.810253	0.370526	0.861686	1.33318	1.19414	0.937481	2.36463	1.86488	2.50994	1.64128	2.19139
ENSMUSG00000002870	Mcm2	chr6	-	88833469	88848774	137.917	0.151712	0.257821	-0.588438	0.556238	0.999995	1.95247	2.35085	2.23217	1.81049	1.95799	2.07547	2.3354	2.90662	2.19902	1.50159	2.36461	2.41731	2.34082	2.77826	2.81146	2.46213	2.88101	3.7179	3.54249	3.65235	3.62675	3.53574	3.02325	3.30832
ENSMUSG00000002871	Tpra1	chr6	+	88852245	88862232	674.964	0.0140751	0.182221	-0.0772418	0.938431	0.999995	20.2074	20.4571	20.6263	18.2613	20.2999	23.7266	20.2995	17.8251	21.4859	18.2988	19.1968	19.0051	21.9732	21.2107	28.3305	20.6793	25.4488	29.252	29.4736	32.1977	30.8572	29.2191	29.8994	25.7965
ENSMUSG00000002881	Nab1	chr1	-	52514138	52557523	218.654	-0.0858426	0.372646	0.23036	0.817812	0.999995	2.70809	3.17616	4.58727	4.6557	5.06937	2.80033	2.17455	1.93319	5.10685	5.7268	1.97505	3.86587	1.61053	2.1702	3.62247	4.20895	6.56545	4.13587	7.90892	6.26988	3.53173	4.89006	4.03495	6.392
ENSMUSG00000002885	Cd97	chr8	-	86247150	86265225	183.817	-0.195805	0.212221	0.922646	0.356192	0.999995	6.07333	5.2062	5.37834	5.05824	5.18053	4.52393	5.76671	5.02638	5.55144	4.83685	5.49833	4.2462	5.41554	5.14792	6.28005	4.94712	8.04634	9.13458	8.00494	7.7235	10.4996	9.50197	8.2346	9.32824
ENSMUSG00000002897	Il17ra	chr6	+	120413215	120433745	240.398	-0.0784914	0.177221	0.442901	0.657838	0.999995	7.03822	6.91762	8.03143	8.87964	7.72282	9.22392	6.32715	7.41763	3.42749	3.60977	3.75156	3.42931	3.73462	3.45448	3.04148	3.52813	5.62134	4.18008	4.45359	4.78764	5.50672	4.93295	5.14439	5.196
ENSMUSG00000002900	Lamb1	chr12	+	31950099	32014509	835.017	0.0490407	0.166822	-0.293971	0.76878	0.999995	2.74213	2.86608	3.54834	4.40784	3.59569	3.73597	4.01035	3.18895	11.8896	8.75213	7.20763	10.2641	7.42323	7.14486	8.12609	10.7339	7.88492	8.4172	9.11482	9.16919	6.69986	9.33532	6.99149	8.03093
ENSMUSG00000002908	Kcnn1	chr8	-	73365948	73380907	501.139	0.0195186	0.263145	-0.0741746	0.940871	0.999995	5.59194	6.93968	6.80092	5.35224	6.61946	6.51851	7.48664	6.76891	5.45836	5.51766	8.38861	7.12313	9.10427	8.08621	6.95718	6.77883	6.26026	8.53131	8.41585	6.90979	7.29953	8.15124	8.25111	7.28744
ENSMUSG00000002910	Arrdc2	chr8	-	73359054	73363619	282.014	-0.0199353	0.19797	0.100699	0.91979	0.999995	7.34011	7.07924	6.3826	6.16557	5.81925	6.88918	6.4626	7.30501	6.78125	6.1981	6.70493	6.6312	7.55315	6.37446	5.63566	7.9749	9.21341	10.4963	8.94473	8.84025	10.3988	10.8624	10.1482	10.2164
ENSMUSG00000002930	Ppp1r17	chr6	+	55967509	55982682	11.4742	-6.13535	2.49504	2.45902	NA	NA	0	0	0.113039	0.03021	0	0.032961	0	0.135428	0	0.065404	0	0	2.6647	0.093588	0	0	0.544101	0.497853	0.479738	0.649016	0.621955	0.932653	0.845926	0.667188
ENSMUSG00000002944	Cd36	chr5	-	17287508	17394777	15.2077	0.0362815	0.525893	-0.0689901	0.944997	0.999995	0.013467	0	0.082433	0.029448	0.181654	0.024259	0	0.026481	0.322119	0.323179	0.069541	0.28569	0.043958	0.105965	0.140591	0.23806	0.390895	0.195827	0.783412	0.40122	0.146333	0.419303	0.031724	0.586756
ENSMUSG00000002948	Map2k7	chr8	+	4238740	4251423	2167.14	-0.127848	0.169386	0.754773	0.450385	0.999995	26.2348	19.7627	22.1755	22.2831	24.464	22.5359	28.0995	25.7964	28.4119	20.4772	21.3894	20.6896	30.0217	23.7279	21.3736	24.9923	28.655	29.3309	25.3453	26.3031	33.2059	23.9263	26.0038	22.9708
ENSMUSG00000002949	Timm44	chr8	-	4259731	4275913	851.921	-0.0900141	0.250818	0.358883	0.719683	0.999995	19.7135	19.5772	17.6206	20.6317	19.3338	21.1455	14.5635	14.2435	24.9687	29.1499	15.4339	17.5823	14.7506	14.6057	28.1642	20.89	15.0004	13.8142	17.9325	12.91	13.2472	12.1907	14.8803	16.6534
ENSMUSG00000002957	Ap2a2	chr7	+	148748079	148818910	6710.54	-0.0875784	0.217886	0.401947	0.687723	0.999995	77.5913	74.2139	71.1841	61.7097	62.9092	68.3063	81.5965	79.9387	82.7841	82.326	102.706	93.2226	110.85	118.861	90.2025	91.7903	44.4218	59.8291	49.2371	54.3171	52.7797	55.6614	50.8513	47.569
ENSMUSG00000002963	Pnkp	chr7	+	52112509	52118295	479.315	0.0444889	0.225358	-0.197415	0.843503	0.999995	14.571	14.3411	11.2904	9.02305	10.5109	12.5211	12.8555	13.1112	12.8523	12.9249	13.5447	12.3099	12.784	15.9367	18.4258	15.3195	10.1124	14.9208	13.54	11.4908	15.3517	16.544	13.6372	10.1062
ENSMUSG00000002968	Med25	chr7	-	52134761	52147779	2598.89	-0.00766928	0.215048	0.0356631	0.971551	0.999995	51.9297	51.1892	56.847	47.7496	53.9756	55.7392	58.822	49.7097	57.4386	49.6192	69.2559	58.2062	72.5423	70.968	71.3294	57.8609	35.3886	41.53	38.2108	39.3706	44.5511	37.0366	39.3924	33.6326
ENSMUSG00000002980	Bcam	chr7	-	20341480	20356365	545.317	0.262346	0.240217	-1.09212	0.27478	0.999995	14.9718	14.241	12.2742	10.1655	9.99651	11.9389	15.4917	14.8246	12.9319	9.38717	15.1153	10.6776	13.8567	12.1117	14.1942	19.4734	36.0315	95.7275	79.3438	74.8097	44.0649	87.872	60.7648	49.6636
ENSMUSG00000002981	Clptm1	chr7	-	20216930	20250379	4384.1	0.0164488	0.227405	-0.0723326	0.942337	0.999995	72.9847	66.8561	71.0756	56.3882	56.8371	62.4296	82.9472	80.2382	51.3005	50.972	71.6594	55.5402	72.7792	68.4285	64.0261	61.4222	58.8612	69.0664	60.9506	61.4027	72.7231	65.4963	67.5557	65.5779
ENSMUSG00000002983	Relb	chr7	-	20191566	20214787	253.385	0.146696	0.229834	-0.63827	0.523298	0.999995	4.79436	4.11498	5.54885	4.63545	3.26515	4.68322	4.98967	5.59197	5.97979	4.93838	7.75658	6.98992	6.70867	8.03009	7.98293	6.62771	5.3706	6.97088	5.78464	6.57627	6.22035	6.12186	5.5675	4.70766
ENSMUSG00000002984	Tomm40	chr7	-	20286662	20300787	1325.85	0.0167828	0.203925	-0.082299	0.934409	0.999995	67.2736	61.4294	60.5409	53.3516	51.3486	59.1703	67.5641	62.1638	47.6324	48.0927	59.6931	50.7702	62.9566	61.9903	59.5105	55.5724	47.9837	57.6958	49.4661	51.8348	59.7603	52.8341	51.0291	42.5117
ENSMUSG00000002985	Apoe	chr7	-	20281458	20284515	38648.4	0.00495382	0.22009	-0.0225081	0.982043	0.999995	818.807	678.613	646.778	307.519	519.972	349.707	767.483	405.856	778.042	638.775	549.399	637.743	1045.94	1900.71	929.17	981.099	528.143	1129.19	506.283	1667.23	1999.1	1921.17	532.442	903.677
ENSMUSG00000002992	Apoc2	chr7	-	20256928	20266772	0.492104	0.0972662	3.13166	-0.031059	0.975223	0.999995	0	0.159773	0	0	0	0	0	0	0	0	0	0	0	0	0	0	0	0	0	0	0	0.147141	0	0
ENSMUSG00000002996	Hbp1	chr12	-	32611119	32635400	487.515	-0.12049	0.2702	0.445928	0.655649	0.999995	7.98145	8.58649	6.10094	10.6261	10.6407	8.90983	7.25322	6.49724	16.4476	15.092	6.56603	11.7901	6.22944	7.3784	10.2512	10.5984	14.9224	11.6505	16.0074	13.9042	12.3938	13.0181	12.7145	16.7187
ENSMUSG00000002997	Prkar2b	chr12	-	32643341	32746161	265.505	-0.124501	0.373959	0.332927	0.73919	0.999995	10.4348	11.1171	10.4825	13.2836	12.6268	9.668	8.30642	6.98847	6.95611	7.82531	2.43283	5.34724	2.35415	2.82312	5.32059	5.22973	9.70209	8.76993	11.2517	14.4812	5.50935	14.0408	9.28207	6.29505
ENSMUSG00000003031	Cdkn1b	chr6	+	134870419	134875531	500.949	-0.339105	0.225708	1.5024	0.132993	0.999995	9.08066	9.15055	6.99091	9.8009	9.97239	10.9902	7.86837	7.53046	12.734	10.622	6.62575	10.1282	8.48923	7.85591	8.94518	9.09734	18.6751	15.134	19.3275	12.8351	11.9007	16.0266	15.9278	14.5131
ENSMUSG00000003032	Klf4	chr4	-	55540013	55545347	131.094	0.12294	0.256642	-0.479033	0.631915	0.999995	2.7498	1.90342	2.82439	3.26286	3.62517	4.10067	3.32324	3.29715	3.19231	2.64565	2.03188	2.17894	2.08611	2.14078	2.56437	4.3395	5.5539	3.52141	4.8466	5.85046	4.83759	6.58941	5.35356	5.68756
ENSMUSG00000003033	Ap1m1	chr8	+	74763917	74781284	1567.42	-0.00110731	0.163183	0.0067857	0.994586	0.999995	42.5988	43.1879	37.5998	37.8844	36.8988	40.5314	43.2548	42.391	47.603	42.2277	47.3911	47.3598	47.7495	49.7424	51.5769	46.8966	47.513	57.6996	55.3836	54.5171	56.6438	59.0353	57.4882	53.9922
ENSMUSG00000003037	Rab8a	chr8	+	74685099	74707803	716.706	0.0139077	0.200088	-0.0695079	0.944585	0.999995	11.0118	10.0315	8.70985	9.06057	10.0839	8.06452	10.1343	9.58898	12.0129	8.54313	8.82846	11.0135	11.1109	10.1986	15.572	16.0173	13.0786	12.0438	9.57099	13.7346	14.0975	9.3367	10.3266	11.4453
ENSMUSG00000003038	Hmgn2	chr4	-	133520653	133524565	362.04	-0.235017	0.151612	1.55012	0.121112	0.999995	13.342	15.7128	17.1582	14.1462	23.0405	14.6582	17.8799	16.6093	14.9213	18.4867	13.9533	20.3546	13.9881	14.5435	17.3969	19.4727	17.4371	16.02	19.6519	14.5221	15.5898	18.1125	12.9889	20.0196
ENSMUSG00000003039	Fam32a	chr8	+	74743629	74747663	1341.85	0.0139244	0.210021	-0.0663004	0.947139	0.999995	32.1371	34.9182	32.7435	33.4	31.3044	36.6816	34.6231	36.6208	33.3038	34.4668	41.3874	39.561	42.8818	48.2856	45.6296	38.4568	42.9997	41.2964	39.055	41.879	38.2894	46.1467	45.1899	41.0466
ENSMUSG00000003051	Elf3	chr1	-	137150151	137155049	1.03643	1.67032	2.28222	-0.731884	0.464239	0.999995	0	0.057678	0	0.046336	0	0	0.148893	0.041787	0	0	0	0	0	0	0	0.183131	0	0.084041	0.082856	0.113561	0.169071	0.076337	0.090503	0.367317
ENSMUSG00000003053	Cyp2c29	chr19	+	39315441	39405203	0	NA	NA	NA	NA	NA	0	0	0	0	0	0	0	0	0	0	0	0	0	0	0	0	0	0	0	0	0	0	0	0
ENSMUSG00000003062	Stard3nl	chr13	-	19449546	19487621	493.687	0.0324736	0.141798	-0.229013	0.818859	0.999995	21.9402	18.5406	18.9276	20.9678	20.6165	21.9673	18.3515	18.8906	22.9653	23.8357	21.7205	22.6349	18.7819	21.9912	25.181	22.1342	32.8085	31.5032	32.27	30.5704	26.708	32.1171	32.2159	32.5242
ENSMUSG00000003068	Stk11	chr10	+	79578548	79593427	1454.81	0.0409475	0.222305	-0.184195	0.85386	0.999995	21.0864	29.0947	19.9332	27.9144	22.0772	29.3183	22.9555	24.7449	20.3535	21.7185	31.4898	23.445	29.6656	22.9407	30.1482	22.8434	22.6932	31.1002	22.5033	32.85	25.9234	27.9035	26.8072	25.7152
ENSMUSG00000003070	Efna2	chr10	+	79642227	79652755	174.817	-0.0308168	0.236272	0.13043	0.896227	0.999995	3.54806	3.1275	3.84639	3.13996	4.63001	4.00393	4.30621	3.14186	4.80234	3.62617	4.69964	4.62602	6.16148	4.17032	5.1453	4.67242	4.68642	4.88175	4.11218	4.74249	5.27492	4.64383	5.3498	3.53324
ENSMUSG00000003072	Atp5d	chr10	+	79601377	79608563	4314.85	0.0783099	0.273017	-0.286832	0.774241	0.999995	164.757	150.436	163.464	121.936	124.874	139.432	198.513	169.275	108.715	107.916	172.293	134.02	185.953	168.81	198.142	144.979	136.823	157.379	151.937	143.344	187.971	164.387	155.37	135.307
ENSMUSG00000003099	Ppp5c	chr7	-	17589989	17613273	2521.69	-0.02432	0.185935	0.130799	0.895935	0.999995	77.6914	78.5025	67.1443	64.0736	69.0549	70.2108	91.0403	79.5007	63.5499	61.0346	80.8142	67.9034	76.0032	78.6361	73.3183	70.9836	56.3607	74.5167	64.7158	57.7088	68.0686	68.4286	62.4263	59.1297
ENSMUSG00000003119	Cdk12	chr11	+	98064373	98139818	309.326	-0.0483038	0.239697	0.20152	0.840292	0.999995	3.35213	4.53812	3.93894	5.16256	5.00874	4.37663	3.00644	3.57352	4.92192	5.85798	3.14345	4.64851	3.13517	3.16135	3.3566	4.90899	4.89788	3.7182	4.60974	4.40388	3.42245	3.88358	3.88826	3.37326
ENSMUSG00000003123	Lipe	chr7	-	26164546	26183729	214.127	0.0387955	0.186877	-0.207599	0.835542	0.999995	5.35662	4.41259	4.48132	4.62679	4.06219	4.64617	5.32995	4.90885	5.07424	4.16682	4.73676	5.03026	5.44051	4.55252	5.17479	5.45452	7.79403	9.75545	8.34229	8.17401	11.575	7.65501	8.60775	9.19723
ENSMUSG00000003131	Pafah1b2	chr9	-	45773394	45792954	2959.57	0.00935104	0.129262	-0.0723418	0.94233	0.999995	38.4699	43.7392	46.0756	55.6398	49.7173	50.3977	38.3259	40.8841	53.6422	59.8794	46.0784	51.5808	40.9527	45.0969	50.0201	53.8324	74.8401	69.4609	77.0037	71.5814	58.6921	67.2699	77.6653	89.4595
ENSMUSG00000003134	Tbc1d8	chr1	-	39428344	39535592	246.07	-0.0830432	0.173818	0.477759	0.632822	0.999995	6.94195	8.83212	7.97181	9.74965	9.49138	10.986	8.3615	8.17952	3.65621	3.84329	2.70246	3.34612	3.30316	2.38724	3.47067	3.35042	3.66445	3.72044	4.35246	4.08517	3.59448	3.84478	3.40815	3.8988
ENSMUSG00000003135	D1Bwg0212e	chr1	+	39591837	39603726	624.48	0.000803437	0.134138	-0.00598964	0.995221	0.999995	11.6053	11.5732	12.1816	12.7474	11.8326	12.1804	11.7259	12.3736	12.1825	10.8036	11.4117	11.8449	11.4987	11.2598	12.441	11.5564	9.75121	9.80476	9.32597	8.67384	9.30481	10.0001	9.29225	9.40676
ENSMUSG00000003153	Slc2a3	chr6	-	122677827	122751658	2851.32	-0.0598612	0.176986	0.338226	0.735193	0.999995	34.1401	32.1504	33.822	33.4494	32.6528	32.351	34.6992	34.5163	29.0622	36.3962	31.5681	30.2556	34.9072	32.1681	26.7002	35.3608	26.2538	24.3466	17.9359	24.8728	24.839	24.8609	21.0355	25.6896
ENSMUSG00000003154	Foxj2	chr6	+	122769932	122795384	906.47	-0.116483	0.179208	0.649987	0.5157	0.999995	10.386	10.5339	9.98219	10.0404	10.6837	10.1256	11.2408	10.3405	10.1346	10.2756	11.3229	9.97262	11.5635	11.0822	9.14555	10.338	7.94928	8.19812	9.26318	8.89417	9.08568	8.45219	8.95389	8.55378
ENSMUSG00000003161	Sri	chr5	+	8046078	8069379	656.151	-0.0326851	0.158269	0.206516	0.836388	0.999995	14.9276	12.8703	11.7193	12.1382	13.9686	12.1394	12.5088	10.1138	13.9302	13.9766	13.8035	12.6237	12.7236	11.5744	15.9784	13.1551	16.8478	15.9026	19.7618	17.4885	14.7868	20.2383	19.2012	21.2335
ENSMUSG00000003166	Dgcr2	chr16	-	17839575	17894238	2004.28	0.0230949	0.234616	-0.0984372	0.921585	0.999995	18.8822	32.9688	20.5264	27.9251	29.8557	31.6612	32.0442	33.2944	32.8377	17.2962	44.0246	33.8664	42.3387	22.5171	36.1886	37.2663	37.949	40.7698	36.7133	22.6779	46.2574	38.7649	41.0387	38.6517
ENSMUSG00000003178	Mical3	chr6	-	120951381	121031627	256.732	-0.132118	0.285898	0.462117	0.643997	0.999995	6.37988	8.86956	6.54302	8.59164	8.17381	8.38429	8.91834	7.99993	5.77295	4.48707	6.065	5.48354	5.60131	5.61569	2.6878	5.64374	8.29605	6.55766	7.5964	9.27748	7.47028	7.66245	8.97251	8.28612
ENSMUSG00000003184	Irf3	chr7	+	52253018	52258218	410.617	0.0224264	0.219494	-0.102173	0.91862	0.999995	11.8259	12.6393	15.0795	11.1529	15.9	17.2282	13.794	11.1224	15.5492	14.6904	14.1672	12.5475	14.635	17.3952	22.2691	19.0176	13.3069	17.1734	19.6825	13.2468	18.7212	19.1073	17.8	14.0651
ENSMUSG00000003190	Bcl2l12	chr7	-	52246592	52254082	23.2323	0.215156	0.365104	-0.589301	0.55566	0.999995	2.29762	2.06073	1.72877	1.54916	2.04377	1.32513	2.30369	2.1948	1.819	2.34348	1.84687	1.22382	1.9908	2.82846	3.2487	1.46667	3.59632	2.90877	4.72104	4.61607	3.07027	4.63015	3.64212	3.96725
ENSMUSG00000003198	Zfp959	chr17	+	56031607	56038007	21.1892	-0.495114	0.826438	0.599095	0.54911	0.999995	0.736156	0.586957	0.78297	1.36302	1.01505	1.17293	0.528844	0.593997	1.08764	1.96048	0.153077	0.299809	0	0.416197	0.510806	0.865706	0.053649	0.276757	0.898769	0.324215	0.28958	0.667195	0.293215	0.702903
ENSMUSG00000003199	Mpnd	chr17	+	56145134	56156213	1579.95	0.0627348	0.248906	-0.252042	0.801008	0.999995	60.3498	49.2513	50.3048	45.7041	47.0461	47.0593	64.4458	53.9446	39.6922	43.7649	60.7048	49.4209	72.791	52.3848	62.8133	51.3733	55.2342	72.4948	55.4917	56.0471	68.3741	62.5604	58.1618	51.242
ENSMUSG00000003200	Sh3gl1	chr17	-	56156176	56176058	1193.86	-0.0198465	0.187825	0.105665	0.915848	0.999995	29.925	26.3674	27.76	22.4216	22.5733	26.5671	28.396	30.8566	28.8605	31.3187	30.3439	29.4311	34.025	37.7981	40.9362	34.053	20.0865	23.6947	22.4671	20.3565	26.4673	24.3887	23.6133	21.8072
ENSMUSG00000003206	Ebi3	chr17	+	56092046	56096444	4.39801	0.0494259	0.841975	-0.0587024	0.953189	0.999995	0.591458	0.638156	1.28057	0.74629	0.575736	0.88874	0.924661	0.577696	0.461756	0.623734	0.681237	0.677778	0.796267	0.615172	0.353908	1.06331	1.1421	1.07105	0.941321	1.24975	0.631763	0.853547	0.9197	0.967444
ENSMUSG00000003208	Ccdc94	chr17	+	56098610	56107372	135.021	0.0511528	0.220973	-0.231489	0.816935	0.999995	5.50044	5.55069	4.43071	4.63234	5.04389	4.85777	5.43191	4.89849	4.51574	5.1087	5.98768	6.55648	6.54191	6.36375	5.32222	6.30388	5.04005	5.82651	6.3811	4.63218	5.14659	5.04871	6.86883	4.84744
ENSMUSG00000003226	Ranbp2	chr10	+	57909600	57956903	374.156	-0.694607	0.77469	0.896625	0.369919	0.999995	5.19771	5.71401	6.42226	6.54646	8.66912	4.52451	2.87945	3.38959	4.37549	5.59908	0.687951	2.44272	0.526468	0.856281	1.83526	2.04624	2.50869	1.62366	3.18161	2.21545	0.841426	2.18517	1.47621	2.52876
ENSMUSG00000003227	Edar	chr10	-	58063537	58138402	4.2926	0.213429	0.846009	-0.252277	0.800827	0.999995	0.064927	0.095152	0.065429	0.043309	0.093514	0.039775	0.048171	0.075881	0.103674	0	0.068184	0.105214	0.028733	0	0.042738	0.036487	0.05087	0.075496	0.026111	0.03035	0.043043	0	0.03546	0
ENSMUSG00000003228	Grk5	chr19	+	60965652	61168456	161.101	0.231705	0.187048	-1.23874	0.21544	0.999995	3.41249	4.36084	5.05805	4.91366	4.64456	4.09886	4.31864	4.5828	2.44031	3.10153	2.89992	3.14874	2.71209	2.71958	2.97041	3.7257	4.82557	4.50387	5.63371	5.582	3.71847	4.63574	6.08496	4.97307
ENSMUSG00000003233	Dvl3	chr16	+	20517055	20532593	908.918	-0.241732	0.181477	1.33203	0.182851	0.999995	15.802	16.5993	18.0684	17.0832	19.4978	19.9308	14.876	14.2691	19.6008	19.657	19.2928	17.2379	20.9206	18.4568	14.0998	17.2313	16.9458	15.9654	17.7776	17.3377	20.3975	16.3471	16.9411	16.4135
ENSMUSG00000003234	Abcf3	chr16	+	20548650	20561452	1441.32	0.045142	0.185807	-0.242951	0.808043	0.999995	34.0855	32.7325	30.958	27.0689	27.937	31.9553	29.7939	30.4882	25.2955	28.6828	31.9278	27.4489	32.3176	29.8483	36.212	30.1391	37.3006	38.4431	38.1457	34.7145	39.4073	40.7724	35.6574	41.9203
ENSMUSG00000003235	Eif2b5	chr16	+	20498890	20510028	1088.12	-0.0632338	0.23019	0.274702	0.783545	0.999995	28.6725	22.1595	22.9797	17.6826	17.6028	19.6422	24.021	29.8033	17.3105	16.4819	22.6196	17.8053	24.5065	26.6484	19.5091	19.6649	20.7773	26.5572	21.2689	21.4666	27.779	25.0993	23.3002	22.6611
ENSMUSG00000003269	Cyth2	chr7	-	53062007	53069951	1485.56	-0.0029024	0.203469	0.0142646	0.988619	0.999995	64.8775	54.4145	48.9275	43.673	47.0542	52.2391	59.7427	60.9913	34.1568	38.0221	45.9204	36.2848	42.3926	41.388	46.0358	38.7479	20.2794	30.3817	27.2453	26.1699	27.8872	26.0711	22.6844	25.1085
ENSMUSG00000003271	Sult2b1	chr7	-	52985353	53014982	159.92	-0.202387	0.431101	0.469465	0.638737	0.999995	10.9658	6.68517	11.3605	4.60927	6.2088	8.2015	12.657	11.7194	5.31838	4.66145	10.7648	5.24327	13.332	9.73416	9.4346	5.59971	3.2909	2.84233	3.03568	1.98788	4.78245	3.11374	4.0104	2.26281
ENSMUSG00000003273	Car11	chr7	+	52955213	52960052	2628.31	0.0434726	0.177325	-0.245158	0.806334	0.999995	165.121	138.348	149.267	125.222	130.579	157.26	165.366	148.964	97.0928	95.8612	99.585	88.6098	99.8035	98.2132	128.367	91.6101	38.6473	44.6946	45.7405	43.0251	36.6037	42.6782	40.8371	46.782
ENSMUSG00000003279	Dlgap1	chr17	+	70318413	71170753	5760.23	-0.212795	0.2667	0.79788	0.42494	0.999995	61.6398	67.6409	58.9985	83.7036	84.0691	68.4316	48.6083	54.2109	84.5373	85.6185	45.9948	71.1383	43.0638	46.2432	44.7131	50.9751	14.6491	7.13893	9.98597	11.8574	8.16946	11.8411	8.13251	8.80618
ENSMUSG00000003282	Plag1	chr4	-	3828143	3865570	16.6019	-0.509416	0.563113	0.904643	0.365654	0.999995	0.15122	0.379728	0.254367	0.418714	0.428465	0.257835	0.112153	0.183508	0.341174	0.43359	0.104978	0.262542	0.095685	0.071549	0.098678	0.196486	0.171386	0.253845	0.409485	0.249708	0.098375	0.187073	0.046588	0.246751
ENSMUSG00000003283	Hck	chr2	+	152934204	152977177	47.7826	0.234085	0.282806	-0.827724	0.407827	0.999995	1.31477	0.974256	1.17718	1.11473	1.15256	0.920379	1.79701	1.3129	0.863084	1.13885	1.6465	1.32039	1.22803	1.21365	1.47626	1.38612	1.70089	1.8474	1.07595	1.89558	1.67001	1.42591	1.91248	1.77796
ENSMUSG00000003299	Mrpl4	chr9	+	20807181	20813279	1080.26	0.139846	0.225595	-0.619901	0.535323	0.999995	54.1308	44.7465	47.8557	41.3495	38.2303	42.0264	56.7157	52.5468	36.286	36.6977	53.0845	44.3413	54.8641	49.2862	55.7356	45.9987	47.4973	55.0347	50.0085	50.9771	64.7501	55.2994	53.5573	46.5
ENSMUSG00000003308	Keap1	chr9	-	21034174	21043776	1356.39	-0.0428565	0.221504	0.19348	0.846583	0.999995	28.5074	28.1632	26.0642	22.5647	27.2383	25.1487	31.0059	27.615	25.425	23.9648	31.7893	26.0113	34.9858	33.6634	27.0425	28.4899	21.9913	26.3354	22.1822	24.0158	28.9796	24.5881	23.9477	20.1741
ENSMUSG00000003309	Ap1m2	chr9	-	21099901	21116777	9.44803	-0.271623	0.637251	0.426242	0.669931	0.999995	0.872058	0.570558	0.467691	0.458598	0.549347	0.422188	0.53463	0.644471	0.118843	0.248436	0.300596	0.067746	0.235455	0.483317	0.384121	0.131127	0.392133	0.241126	0.327766	0.338462	0.060248	0.195476	0.270934	0.201908
ENSMUSG00000003316	Glg1	chr8	-	113678321	113783116	4311.09	-0.0429751	0.188949	0.227443	0.820079	0.999995	37.0069	39.2521	41.1602	40.699	39.0946	37.2904	41.8022	42.3688	38.949	36.9604	33.946	42.5659	33.8373	34.4565	24.9253	39.9191	41.3444	40.6052	40.5295	45.5265	36.7763	42.2526	42.3838	40.0711
ENSMUSG00000003341	Atp8b3	chr10	-	79982330	80001869	8.50914	0.73666	0.636978	-1.15649	0.24748	0.999995	0.085572	0.064564	0.038156	0.017086	0	0.020619	0.053738	0.064226	0.07535	0.02577	0.055825	0.127811	0.0414	0.104172	0.165577	0.059997	0.333849	0.540348	0.513714	0.374353	0.481228	0.398134	0.614403	0.354969
ENSMUSG00000003344	Btbd2	chr10	-	80105362	80119816	2629.71	0.00245758	0.248008	-0.00990927	0.992094	0.999995	56.0033	49.7321	50.6429	40.1155	42.7554	43.7798	58.6291	53.1308	46.0581	45.0478	62.9088	55.4606	27.6744	63.4202	24.6536	54.6613	49.609	62.5443	49.1591	50.9902	60.112	58.3507	57.6311	45.0545
ENSMUSG00000003345	Csnk1g2	chr10	+	80085525	80103516	4120.45	0.100458	0.203251	-0.494258	0.621124	0.999995	114.497	106.886	104.544	96.5128	87.3075	98.2884	109.207	116.178	81.743	77.7811	106.626	95.9174	107.663	102.471	106.741	95.8178	76.2846	86.3139	74.5621	81.3405	89.6795	82.6016	81.6579	70.4239
ENSMUSG00000003346	Fam108a	chr10	-	80046394	80053086	3499.42	0.00538205	0.276984	-0.0194309	0.984497	0.999995	193.102	172.859	177.263	132.722	142.404	152.591	198.504	190.535	103.759	97.6201	160.28	122.627	176.805	158.743	147.241	123.589	126.622	152.049	117.173	129.517	186.861	144.736	127.469	96.202
ENSMUSG00000003348	Mob3a	chr10	-	80148001	80164565	73.8155	0.1077	0.294311	-0.365938	0.714411	0.999995	5.26429	5.25489	6.23194	3.61323	5.09098	5.34676	5.86211	6.78904	4.4467	4.74719	6.91895	5.412	6.41631	7.49149	6.23155	5.67643	12.5919	14.064	13.8852	14.1793	16.437	14.9788	13.3961	14.061
ENSMUSG00000003352	Cacnb3	chr15	+	98462651	98474961	6635.16	0.0742761	0.230014	-0.32292	0.746756	0.999995	166.307	159.851	161.861	139.985	142.769	145.291	181.859	180.038	116.886	109.143	167.436	127.844	156.103	153.165	148.788	128.601	26.2825	52.0393	41.9375	40.7425	30.9267	48.569	35.3325	33.0012
ENSMUSG00000003354	Ccdc65	chr15	+	98538625	98553757	100.087	0.0780558	0.251093	-0.310864	0.755904	0.999995	4.58474	3.18381	3.3986	3.46787	4.16439	3.88311	4.31259	3.76864	2.40359	2.84238	3.32068	2.52578	3.64259	3.12433	3.25764	3.62297	3.23615	3.51013	3.76064	4.23643	4.02158	4.13804	4.48139	4.14019
ENSMUSG00000003355	Fkbp11	chr15	-	98554804	98558629	10.4087	-0.110056	0.564863	0.194837	0.84552	0.999995	1.07673	0.810727	1.87089	0.62884	0.451453	0.726272	0.995604	1.01554	0.869376	0.37446	1.02143	0.557508	1.06253	0.358613	0.802611	0.496979	1.86864	2.73139	2.18736	2.1718	3.3981	2.17107	2.24617	2.7666
ENSMUSG00000003360	Ddx23	chr15	-	98475565	98493320	1461.3	-0.0191051	0.162168	0.117811	0.906218	0.999995	24.5991	25.5082	26.0541	24.2975	24.3476	23.646	26.3044	25.5204	25.7031	23.964	29.7342	25.8036	28.5674	28.2759	27.6952	28.2065	22.4012	26.119	25.0649	24.1651	27.4633	26.4488	26.0627	24.2197
ENSMUSG00000003363	Pld3	chr7	-	28317019	28338237	14149.2	0.0277401	0.224939	-0.123322	0.901852	0.999995	408.259	364.438	353.241	297.228	305.85	328.193	392.182	423.547	225.269	214.794	309.983	232.382	294.271	279.806	267.894	246.243	106.109	116.763	107.346	105.772	127.188	104.478	109.697	103.881
ENSMUSG00000003378	Grik5	chr7	-	25794872	25857388	6980.79	0.0310069	0.225281	-0.137637	0.890527	0.999995	102.319	101.151	107.506	79.9119	85.7051	88.9002	102.296	98.3082	88.4828	85.2771	126.174	100.72	117.518	116.185	107.616	92.7033	30.4689	36.4065	32.4247	32.9801	40.1686	32.5091	32.6506	26.8926
ENSMUSG00000003379	Cd79a	chr7	+	25682400	25687216	6.34676	-0.162492	0.761503	0.213384	0.831028	0.999995	0.403512	0.407608	0.185406	0.215858	0.050057	0.099287	0.163506	0.146553	0.274769	0.256534	0.199161	0	0.098351	0.186575	0.454619	0.174728	1.18369	0.909612	0.591081	0.387434	0.381554	0.438837	0.252346	0.41731
ENSMUSG00000003380	Rabac1	chr7	-	25754769	25757747	2977.44	0.022568	0.255765	-0.0882373	0.929688	0.999995	252.045	209.935	199.746	162.557	174.194	191.628	237.963	244.581	162.403	146.833	222.619	187.989	262.334	239.775	244.952	197.783	250.39	330.656	262.206	259.791	352.163	302.396	286.291	229.124
ENSMUSG00000003382	Etv3	chr3	+	87329329	87344078	438.352	0.0226315	0.175085	-0.12926	0.897152	0.999995	3.46923	5.53421	5.57755	5.89331	7.54291	6.18923	5.11642	3.54036	5.70366	5.48601	3.65649	5.58064	4.2256	3.81847	4.56494	5.13739	6.95585	4.39259	5.10555	7.47203	4.12274	4.64573	5.13184	6.06782
ENSMUSG00000003402	Prkcsh	chr9	+	21807479	21818663	2000.14	0.0838725	0.21051	-0.398425	0.690317	0.999995	52.4322	48.6075	53.8441	40.6094	45.3197	49.8491	61.5202	57.31	46.51	47.6369	60.3354	53.6394	64.3672	62.8176	66.5621	60.9565	46.056	54.9733	51.5231	53.265	62.6661	55.0285	54.4207	50.5576
ENSMUSG00000003410	Elavl3	chr9	-	21819449	21856467	3401.09	-0.0534383	0.207915	0.257021	0.797163	0.999995	44.7344	46.8568	46.0219	58.1917	57.9662	55.6042	38.7076	40.9194	50.4609	51.1531	31.4886	44.9282	29.5856	28.6057	40.9517	37.6854	57.0891	35.5758	44.5577	52.229	36.7807	52.9726	41.0749	34.2654
ENSMUSG00000003411	Rab3b	chr4	+	108551668	108615929	985.904	-0.0582016	0.275632	0.211157	0.832765	0.999995	22.1111	24.7622	22.0662	20.6941	19.8402	16.4232	29.1631	22.9209	13.2086	16.5978	20.2496	15.4787	25.6398	19.3203	21.5791	18.0892	11.2341	14.4486	10.8602	11.4908	14.3004	10.9802	11.0991	10.8583
ENSMUSG00000003418	St8sia6	chr2	-	13572647	13715435	26.2324	-0.546291	0.407853	1.33943	0.180431	0.999995	0.190136	0.129253	0.190045	0.196029	0.229703	0.172854	0.056621	0.13457	0.354682	0.352344	0.10797	0.139435	0.180155	0.108625	0.185928	0.185379	0.302376	0.135778	0.354648	0.229559	0.165803	0.196731	0.098332	0.320158
ENSMUSG00000003420	Fcgrt	chr7	-	52348363	52359192	488.739	0.107354	0.264973	-0.405152	0.685366	0.999995	14.9627	12.7536	12.9967	10.7312	9.25378	11.9309	16.2255	13.8278	13.0577	12.3137	18.7104	12.0436	18.2183	17.9224	18.1837	19.2004	27.9439	34.421	29.8141	29.3603	36.8846	32.8491	31.5225	27.4723
ENSMUSG00000003421	Nosip	chr7	+	52317799	52333873	1038.4	0.0062983	0.225775	-0.0278964	0.977745	0.999995	30.8771	30.5155	27.4314	22.3194	26.6469	29.7462	33.6171	31.7788	24.9587	23.2325	32.3328	24.0979	33.7831	36.9048	33.2218	29.737	32.0824	38.2838	32.4647	32.0925	38.458	39.1896	35.2541	28.718
ENSMUSG00000003423	Pih1d1	chr7	+	52409673	52415439	519.81	-0.000850672	0.175541	0.004846	0.996133	0.999995	39.2889	37.8105	34.0322	25.0632	30.3543	31.0306	38.4878	37.5803	27.816	32.1874	30.526	30.4758	35.708	33.5767	36.7441	33.6522	27.1864	31.7902	25.9732	28.2082	38.2477	33.6908	31.8284	24.0875
ENSMUSG00000003429	Rps11	chr7	-	52377757	52379766	2535.42	0.137972	0.284237	-0.485412	0.627384	0.999995	293.559	263.199	288.132	194.546	221.213	207.411	318.693	292.776	192.085	201.19	339.272	212.581	293.381	290.062	315.172	243.585	302.841	345.968	304.957	308.782	365.691	365.232	370.529	338.57
ENSMUSG00000003435	Supt5h	chr7	-	29099917	29123738	3414.31	-0.0629384	0.148295	0.424414	0.671264	0.999995	60.9423	57.1072	57.3587	52.9534	51.4825	54.7544	60.9876	62.1632	56.4251	53.2051	58.2372	53.9576	60.179	57.7712	54.1328	56.7319	55.2979	63.3683	54.3138	53.5998	60.6087	57.2237	57.7253	54.7735
ENSMUSG00000003436	Dll3	chr7	-	29076673	29087257	44.7936	-0.317727	0.26231	1.21127	0.225793	0.999995	0.794357	1.0232	0.939116	0.918108	0.67912	0.634011	1.18494	0.57904	1.12711	1.30467	0.92642	1.01462	0.908479	1.10211	1.30727	1.21135	1.01006	2.2458	1.2826	1.78298	2.60771	1.74	1.81511	1.7013
ENSMUSG00000003437	Paf1	chr7	+	29177970	29184407	963.332	-0.0342336	0.122258	0.280012	0.779468	0.999995	21.2947	21.9306	30.7633	21.6173	20.5366	22.3435	17.9822	20.1151	40.5023	26.8837	24.5517	23.2987	23.887	35.5664	33.3512	28.08	21.8856	22.5404	29.4631	32.2301	21.4366	20.9879	26.137	29.6301
ENSMUSG00000003438	Timm50	chr7	-	29090535	29097091	714.236	0.072031	0.262415	-0.274493	0.783706	0.999995	37.4319	23.6875	28.0642	25.2159	25.6601	24.7229	39.196	35.2014	21.3594	24.3524	33.8191	30.1589	33.8576	32.9356	31.3911	30.0768	30.4775	34.1548	35.5886	28.8984	50.9854	32.3924	36.4834	25.9312
ENSMUSG00000003444	Med29	chr7	-	29171165	29177727	323.587	0.0437003	0.233737	-0.186964	0.851689	0.999995	16.017	13.769	14.4624	12.9467	13.0561	13.5682	15.5825	16.788	11.99	13.1545	16.9681	15.0738	19.2349	16.1265	17.7157	16.4296	14.7998	16.5077	15.1368	17.0349	22.2854	16.5777	18.6224	14.5692
ENSMUSG00000003452	Bicd1	chr6	+	149357506	149511851	119.202	-0.716004	0.607644	1.17833	0.238665	0.999995	1.47226	1.24086	1.25493	1.65196	1.81813	1.08603	0.68668	0.784383	2.1927	2.30749	0.232084	1.44695	0.358002	0.590576	0.965602	1.16497	1.13252	0.957219	1.90115	1.80309	0.64843	1.53198	1.12414	1.43295
ENSMUSG00000003458	Ncstn	chr1	-	173996144	174012926	1383.38	-0.0178935	0.14582	0.12271	0.902337	0.999995	35.3464	33.609	24.8216	31.0878	25.6335	29.7687	30.8483	33.4496	31.3728	30.7745	27.9482	29.5012	28.3048	33.8372	30.6937	33.667	29.4878	33.3499	24.7902	29.5578	28.3249	31.9864	28.0456	31.091
ENSMUSG00000003464	Pex19	chr1	+	174056886	174066624	1733.44	-0.0267363	0.186245	0.143555	0.885852	0.999995	45.5507	51.4323	39.4882	41.3606	36.9205	40.383	44.1008	50.8748	44.8629	30.436	47.6904	52.4642	50.8349	52.3712	48.6703	53.1531	50.5939	48.1133	49.2079	52.0865	50.0057	53.4122	47.7927	49.8036
ENSMUSG00000003469	Phyhip	chr14	+	70857283	70868639	17616	-0.0415315	0.26013	0.159657	0.873151	0.999995	329.77	321.081	340.196	259.68	287.739	300.087	346.145	337.353	291.7	285.62	445.735	330.373	453.935	425.44	345.103	332.31	71.2955	70.8344	62.8125	64.6528	93.6775	65.3061	77.4628	69.0699
ENSMUSG00000003476	Crhr2	chr6	-	55040043	55083010	82.0454	0.140427	0.404193	-0.347426	0.728271	0.999995	0.287394	0.44396	0.514782	0.347378	1.06297	0.26197	0.647077	0.604612	1.91802	1.11205	1.20551	2.0038	1.24416	1.32124	1.54639	3.60928	0.386673	0.699339	0.696516	0.324519	0.604472	0.642517	0.615138	0.655864
ENSMUSG00000003477	Inmt	chr6	-	55120620	55125037	23.0673	0.500667	0.54151	-0.924574	0.355187	0.999995	0.765233	1.29348	0.787807	0.908706	0.487223	1.1673	0.428563	1.10741	2.09064	0.589691	1.34319	2.04113	1.25845	0.299634	0.593264	2.01731	1.42521	1.313	0.788415	1.33205	1.18744	1.49655	1.15531	1.57477
ENSMUSG00000003484	Cyp4f18	chr8	-	74512381	74533525	2.91801	-0.39187	1.16113	0.33749	0.735747	0.999995	0.107783	0	0.026012	0.078763	0.030419	0	0	0.022698	0.035457	0.014498	0	0.283864	0	0	0.014517	0.034556	0.46087	0.927177	0.343422	0.635531	0.249138	0.675881	0.016138	0.269021
ENSMUSG00000003500	Impdh1	chr6	-	29150434	29166364	1002.33	-0.0841021	0.171699	0.489822	0.62426	0.999995	34.705	35.1106	28.7962	18.5161	23.6497	26.3334	33.7172	30.3359	21.7715	15.1645	20.5103	18.1806	26.6067	23.5862	13.9697	21.1075	28.2337	49.8096	33.8261	26.9671	24.4239	42.5203	31.1145	27.9326
ENSMUSG00000003505	Psg18	chr7	-	18931157	18940356	0	NA	NA	NA	NA	NA	0	0	0	0	0	0	0	0	0	0	0	0	0	0	0	0	0	0	0	0	0	0	0	0
ENSMUSG00000003518	Dusp3	chr11	-	101832457	101848327	2197.69	-0.118092	0.187372	0.630255	0.528528	0.999995	54.7615	48.082	45.1135	46.0757	45.4616	48.1993	50.2704	51.8375	31.9887	34.0265	33.169	36.1424	36.0414	29.8117	31.5124	42.5202	31.9068	30.3622	30.2553	44.5531	33.2621	30.1004	28.8562	25.4034
ENSMUSG00000003526	Prodh	chr16	-	18060450	18090296	654.675	-0.0132493	0.202075	0.0655662	0.947723	0.999995	18.5746	16.4567	16.0465	15.0297	14.7253	16.94	17.5386	17.5887	14.0664	14.6555	16.1448	16.3868	18.1159	18.9615	15.3649	21.1169	11.0253	11.8744	12.0546	11.8865	15.7965	12.6527	14.7316	14.3388
ENSMUSG00000003527	Dgcr14	chr16	-	17900804	17911441	664.826	-0.126777	0.22174	0.571736	0.567501	0.999995	13.8024	12.9471	11.5375	10.7097	11.3602	12.5407	13.8644	13.2091	12.8978	11.3313	14.7395	10.8853	15.0095	15.5899	14.5496	11.1132	11.0011	14.7002	12.0024	11.9182	15.3109	12.748	13.148	11.2061
ENSMUSG00000003528	Slc25a1	chr16	-	17925304	17928312	858.596	-0.0138916	0.215398	0.0644928	0.948578	0.999995	33.3593	32.4626	34.8584	25.4792	27.06	28.5488	38.3987	36.1824	26.9104	26.0362	31.9388	23.3759	36.1772	35.6054	34.4383	32.5923	76.2455	94.8223	83.3286	70.8266	89.8115	74.9509	77.417	72.8131
ENSMUSG00000003531	Dgcr6	chr16	+	18052953	18071725	676.289	0.114052	0.214767	-0.531049	0.595385	0.999995	49.0697	43.785	48.7237	36.5942	39.4191	42.4698	53.8002	50.1625	41.2251	39.6797	57.3954	44.7633	59.5862	52.0605	57.4208	47.8085	47.1944	56.3152	47.93	48.6255	63.4654	54.3042	52.7916	45.8922
ENSMUSG00000003534	Ddr1	chr17	-	35818512	35841566	2464.01	-0.0661866	0.222885	0.296954	0.766502	0.999995	36.9257	37.7162	36.3182	30.2613	31.7584	33.3152	41.6211	34.9403	39.2074	31.6836	43.2623	40.1945	48.6612	44.8614	34.0232	45.6812	71.2616	77.3135	77.5032	77.4525	98.18	71.1064	85.6331	68.8006
ENSMUSG00000003541	Ier3	chr17	+	35958629	35959868	96.2214	0.322823	0.276918	-1.16577	0.243707	0.999995	10.9456	11.5336	12.148	11.0945	11.7883	12.1794	11.6694	12.1174	3.69786	4.11769	5.15998	3.99869	5.5256	3.91538	6.44046	7.27028	15.9837	17.209	14.9314	15.9819	16.9399	14.0809	15.2266	13.639
ENSMUSG00000003545	Fosb	chr7	-	19888070	19895394	279.199	-0.0679373	0.216555	0.313718	0.753735	0.999995	10.1436	8.87736	10.8837	8.0312	7.64252	8.99341	9.91225	9.53859	3.94308	3.59817	4.34628	3.94813	4.42746	5.24818	4.15533	4.55387	1.61775	1.52309	1.8484	3.12836	1.58626	1.36273	1.3599	1.63932
ENSMUSG00000003546	Klc4	chr17	-	46767574	46782104	492.065	0.197953	0.188195	-1.05185	0.292867	0.999995	13.4666	12.1033	12.7283	11.1161	11.6213	12.5863	12.8407	12.229	10.101	9.50175	12.8319	11.2429	11.7988	12.7554	13.8973	13.1945	14.7011	17.3897	17.2228	15.9677	17.1353	16.8781	16.7271	15.6838
ENSMUSG00000003549	Ercc1	chr7	+	19930127	19941873	496.429	0.0875175	0.150024	-0.583356	0.559654	0.999995	19.8766	18.7653	17.2615	17.2509	16.8111	19.1622	19.6637	18.5735	24.168	20.6969	23.0692	18.7676	19.1148	18.0028	21.4783	19.825	16.7077	18.9991	15.9292	15.7318	17.6999	17.7075	17.0409	18.0681
ENSMUSG00000003555	Cyp17a1	chr19	-	46741655	46747464	0.829524	0.508536	2.02743	-0.250828	0.801947	0.999995	0	0	0	0	0.074048	0	0	0	0	0	0	0.156158	0	0	0	0	0.089066	0	0	0	0.057501	0	0	0.105144
ENSMUSG00000003559	As3mt	chr19	+	46781933	46815585	179.484	0.0639705	0.180679	-0.354056	0.723297	0.999995	5.33282	5.26399	4.78036	5.38214	5.53526	6.5579	6.51675	5.36694	6.00139	5.4247	5.17658	5.62793	4.84528	6.29334	6.93134	6.61124	10.4041	10.6119	11.4395	10.5433	12.1548	10.9199	12.303	12.7281
ENSMUSG00000003573	Homer3	chr8	+	72806726	72818260	818.876	-0.149387	0.243791	0.612765	0.540032	0.999995	8.80627	6.95786	6.17316	6.60646	5.2313	8.43565	7.96213	6.80399	36.7512	39.8106	50.5133	41.0676	60.5904	59.1967	47.7625	46.2761	15.5057	16.909	12.3021	12.1441	17.0676	16.284	14.2078	12.7564
ENSMUSG00000003575	Crtc1	chr8	-	72906254	72963478	9303.76	0.0200357	0.216327	-0.0926177	0.926207	0.999995	62.0315	65.047	63.0242	55.1493	56.2019	57.3967	65.5077	62.6936	73.7682	71.3888	104.396	80.6663	91.5558	97.6198	78.6134	82.7565	25.1933	29.1451	26.6778	28.1987	31.2316	26.7586	29.7118	29.5595
ENSMUSG00000003581	Rnf215	chr11	+	4035205	4041175	507.278	-0.0619018	0.152885	0.404891	0.685558	0.999995	16.2203	14.2188	12.3184	13.1225	13.9364	17.737	16.3401	15.463	16.7337	16.3439	16.6256	15.8403	16.3797	17.7414	17.9918	16.0919	13.4503	18.42	15.6941	17.3991	15.4707	17.3394	16.8055	13.1619
ENSMUSG00000003585	Sec14l2	chr11	-	3997042	4023418	1354.75	-0.0381162	0.164629	0.231528	0.816904	0.999995	18.6456	19.5755	17.0097	17.7981	16.8778	20.5809	19.7949	20.5252	28.7736	28.7177	31.9723	28.6177	30.5453	32.755	28.0179	30.3612	18.6293	19.6867	18.4898	18.0138	21.175	20.4329	19.1156	18.1063
ENSMUSG00000003604	Aven	chr2	+	112333121	112474730	132.361	0.168137	0.257086	-0.654012	0.513104	0.999995	2.03507	2.32621	2.55269	2.28598	2.19393	2.13386	2.12646	1.96195	1.75524	2.32048	2.41461	2.64896	2.40805	1.69694	3.43171	1.87392	4.81414	4.73074	4.41696	4.45377	5.23516	4.45545	5.97697	4.29649
ENSMUSG00000003617	Cp	chr3	+	19857054	19909145	151.567	-0.0954435	0.435458	0.21918	0.82651	0.999995	2.62856	2.44899	2.80889	3.86763	3.17779	2.64668	4.94585	2.04398	3.39071	5.95656	1.4866	2.41186	1.33756	2.30353	2.98086	3.89721	14.066	10.0832	12.9022	14.3041	6.41993	12.4512	9.24367	12.3381
ENSMUSG00000003623	Crot	chr5	-	8966033	8997324	320.157	-0.0125944	0.265294	0.0474735	0.962136	0.999995	6.20619	6.47431	7.32002	9.66497	8.34032	8.29396	6.16717	6.11552	7.93942	8.96917	5.02167	6.91349	3.65991	5.6473	6.44165	7.04195	9.93633	9.08253	13.0929	10.6239	6.02236	11.4829	8.89767	10.5372
ENSMUSG00000003644	Rps6ka1	chr4	-	133403205	133443712	360.988	-0.280187	0.292728	0.957156	0.338488	0.999995	9.51372	7.68085	7.94994	7.76848	6.27634	6.61916	8.74653	7.15148	6.29665	5.76262	7.36905	5.91614	11.5641	8.05316	6.99279	6.94884	13.0001	13.4724	11.2937	12.2504	15.3106	12.8539	13.2293	12.2213
ENSMUSG00000003657	Calb2	chr8	-	112661402	112692110	978.392	-0.280516	0.298386	0.940113	0.34716	0.999995	8.7774	6.62793	9.90987	6.83049	7.25527	6.96676	28.0559	10.6865	33.8548	34.5735	41.67	31.8286	68.6576	38.9268	42.1596	32.5365	190.342	203.043	172.297	183.342	210.683	184.388	193.496	193.031
ENSMUSG00000003660	Snrnp200	chr2	+	127034122	127066187	2912.18	-0.00472924	0.158443	0.0298482	0.976188	0.999995	24.3868	25.0586	26.1164	25.5938	23.5882	24.5802	26.1557	28.0326	27.0236	24.9104	27.4023	27.6124	24.5051	28.2983	23.2872	29.8168	22.29	23.6037	21.2547	23.5054	22.5392	23.355	22.3428	24.1639
ENSMUSG00000003662	Ciao1	chr2	-	127066674	127073552	904.497	-0.00389707	0.152916	0.025485	0.979668	0.999995	16.4479	16.7102	14.9837	16.4876	17.1404	17.3332	17.3508	16.6727	15.8104	18.6732	18.012	17.1208	17.2853	18.453	18.9231	16.1552	18.2644	17.6979	17.0175	16.1529	18.3574	15.0306	19.7397	18.1171
ENSMUSG00000003665	Has1	chr17	-	17980292	17992152	12.4879	0.0294257	0.501798	-0.0586406	0.953238	0.999995	0.619239	0.75768	0.788011	0.375826	0.618387	0.571444	0.575908	0.720786	0.464352	0.326329	0.422351	0.253514	0.237379	0.232209	0.46151	0.207173	0.542092	0.513214	0.862515	0.558785	0.991215	0.60917	1.16712	0.677328
ENSMUSG00000003680	Taf6l	chr19	-	8848844	8860907	318.858	0.0711097	0.239223	-0.297253	0.766273	0.999995	12.6774	11.7338	8.62771	8.04204	7.80297	8.56799	12.7352	9.89017	8.99295	9.02273	11.0198	9.87322	10.4885	12.9226	10.8925	9.24737	7.4296	8.24764	7.34895	7.93501	9.38623	8.26128	8.83724	6.21686
ENSMUSG00000003721	Insig2	chr1	-	123200930	123229166	697.396	0.0831959	0.16786	-0.495625	0.620159	0.999995	10.3006	13.8729	9.58001	12.6533	12.0531	11.8424	9.91253	8.61327	15.561	18.2142	12.4048	17.7967	11.6244	14.0244	16.0031	16.5496	17.1669	15.0799	14.5734	19.6717	11.2874	13.4243	13.5297	15.8573
ENSMUSG00000003731	Kpna6	chr4	-	129321224	129350011	2157.84	0.00925838	0.135389	-0.0683836	0.94548	0.999995	19.5479	21.2035	21.7456	22.6648	22.7544	22.5277	22.6686	23.3664	23.1497	22.5786	21.7978	25.1044	21.0811	21.5762	20.0208	24.4661	22.4219	20.6768	21.7823	23.576	21.8332	20.3377	24.8854	23.6351
ENSMUSG00000003746	Man1a	chr10	-	53624594	53795602	568.509	-0.146394	0.390903	0.374502	0.708031	0.999995	2.67162	3.15732	4.16274	5.41893	4.4737	4.02381	2.71091	2.74465	11.6343	10.2825	3.57366	9.24987	3.64348	3.57469	6.4597	6.96863	3.78653	2.08589	3.48156	3.04403	1.53124	2.39392	2.30313	3.17251
ENSMUSG00000003752	Itpkc	chr7	-	27992191	28013647	299.793	0.169122	0.195343	-0.86577	0.386616	0.999995	4.52567	5.0752	5.72271	3.87453	5.51983	4.89483	6.44997	5.27636	4.87824	4.30405	6.14939	5.77235	6.06076	5.19436	5.71637	5.46572	4.42793	5.15273	4.55637	4.14519	6.39286	4.96572	4.98395	4.58036
ENSMUSG00000003762	Adck4	chr7	+	28018042	28047271	470.478	0.0681972	0.165115	-0.413027	0.679586	0.999995	11.4098	13.5024	15.8911	15.8597	9.08448	13.3326	16.8681	15.0657	18.1612	15.9061	19.5272	12.9473	17.6621	16.0521	24.2376	23.0432	12.7286	12.6158	11.606	11.6848	13.6951	9.82092	9.32859	12.5686
ENSMUSG00000003778	Brd8	chr18	-	34758269	34784255	674.783	-0.030578	0.257551	0.118726	0.905492	0.999995	9.8665	11.2118	8.95718	14.5331	11.6813	14.4983	10.0825	9.62695	14.7625	13.4192	8.9513	12.638	6.46112	7.81447	11.1102	10.1463	12.322	10.9436	13.679	10.7775	10.3806	10.8089	11.9645	12.7845
ENSMUSG00000003779	Kif20a	chr18	+	34784278	34792919	24.9269	-0.34036	0.351452	0.96844	0.332825	0.999995	0.341123	0.40218	0.342627	0.472037	0.432375	0.521991	0.385722	0.240741	0.45895	0.421724	0.260788	0.343836	0.288242	0.370374	0.311507	0.174923	0.450305	0.358979	0.376813	0.412889	0.127576	0.396414	0.305944	0.19527
ENSMUSG00000003808	Farsa	chr8	+	87380888	87393156	799.116	-0.0881536	0.168197	0.524109	0.600203	0.999995	19.6566	19.3366	20.1362	18.2821	17.3434	19.1806	19.8557	20.6282	19.3553	21.7418	20.1951	17.9955	22.5488	21.0651	25.3157	21.3548	18.9771	19.1276	18.1127	17.4945	18.6451	16.9606	19.9071	18.8483
ENSMUSG00000003809	Gcdh	chr8	-	87410292	87417820	534.608	0.0776352	0.133019	-0.583642	0.559461	0.999995	16.6065	15.3958	15.8263	13.3712	15.7508	17.9623	13.9371	13.7145	16.6066	18.3727	14.3116	19.0757	14.4483	15.8931	16.8183	18.232	12.278	13.6791	13.1065	12.9782	14.5512	15.0825	15.5763	16.5207
ENSMUSG00000003810	Mast2	chr4	-	115979367	116136788	2828.5	0.0404513	0.174814	-0.231397	0.817007	0.999995	28.94	30.1715	29.6255	29.1144	29.7171	26.4475	29.1208	27.6944	24.5369	23.9208	29.3515	23.5399	27.855	27.3213	26.2455	25.5719	23.8665	29.6293	27.5378	28.3637	31.8283	28.1859	29.7763	29.5522
ENSMUSG00000003812	Dnase2a	chr8	+	87432459	87446814	108.589	0.098169	0.250341	-0.392141	0.694954	0.999995	2.84009	5.59318	8.58392	2.99397	2.12507	3.70958	7.49427	5.69639	7.69769	7.40994	5.22287	3.46019	7.25771	2.8843	9.25222	8.45333	10.8743	10.7247	13.7915	4.5203	4.71348	5.68167	9.62283	11.2196
ENSMUSG00000003813	Rad23a	chr8	-	87357918	87364564	920.702	-0.138165	0.175774	0.786039	0.431845	0.999995	30.0886	30.2853	29.4955	29.706	30.2176	31.8322	29.3613	34.8898	27.3916	25.365	27.4041	28.4112	32.0788	30.1889	21.9807	28.1245	31.2822	34.1423	34.8429	29.1526	30.6576	30.7584	33.7012	32.9265
ENSMUSG00000003814	Calr	chr8	-	87365749	87370833	6364.1	0.210987	0.190812	-1.10573	0.268842	0.999995	174.778	172.67	189.334	163.304	145.364	152.09	206.778	213.839	147.052	146.14	196.86	203.192	175.889	178.777	165.796	192.427	139.733	170.821	162.979	172.939	153.64	162.968	161.225	174.128
ENSMUSG00000003824	Syce2	chr8	+	87396010	87412120	101.27	-0.142047	0.240844	0.589789	0.555332	0.999995	0.801001	1.31969	0.996673	1.31194	1.35415	1.21312	1.69242	1.38721	4.53047	5.37188	4.95368	5.75563	5.25378	5.87035	4.02501	4.33528	1.12797	1.90161	1.21814	1.23478	0.910912	1.17151	0.758081	1.12434
ENSMUSG00000003847	Nfat5	chr8	+	109817370	109903417	723.755	-0.239307	0.448212	0.533915	0.593401	0.999995	1.96697	1.93851	2.39073	3.43363	2.7111	3.70836	2.56634	1.64239	2.40808	6.35639	1.75275	3.89663	1.37119	0.866494	3.0556	3.45563	3.23493	2.60771	2.41183	3.21139	1.33601	1.82588	3.66357	4.68513
ENSMUSG00000003848	Nob1	chr8	-	109936386	109948951	615.484	-0.0428931	0.175205	0.244816	0.806599	0.999995	16.1931	14.9241	15.9624	14.8922	14.25	16.7621	19.6239	17.0481	18.326	14.6094	16.5602	16.2253	19.7731	20.6998	23.1996	19.6453	12.2141	14.0915	14.0585	14.3011	16.5187	15.4927	14.5459	13.7246
ENSMUSG00000003849	Nqo1	chr8	-	109912125	109927106	107.127	0.361618	0.278056	-1.30052	0.193422	0.999995	2.45447	3.20702	2.90203	2.9008	2.78674	2.56887	3.75654	3.689	4.36111	2.60408	3.56828	5.37994	3.57933	3.42139	3.24772	6.54618	8.20786	9.18904	7.89706	9.4467	7.89489	7.6404	8.76983	8.41098
ENSMUSG00000003863	Ppfia3	chr7	-	52594496	52622389	5088.92	-0.0132089	0.229993	0.0574319	0.954201	0.999995	76.4026	63.4016	74.3857	61.7109	68.6802	80.5298	76.1852	85.4279	52.5557	52.0181	67.6409	74.9497	74.8093	75.5756	64.922	55.3021	38.0437	47.7165	29.0519	29.3971	40.6364	39.079	28.6062	27.3508
ENSMUSG00000003865	Gys1	chr7	+	52690214	52711989	465.451	0.0347564	0.228692	-0.151979	0.879203	0.999995	7.62757	6.77606	7.27093	6.08325	6.26346	6.81646	8.47416	8.08424	5.9756	6.48107	7.62041	5.5222	7.2765	7.98027	8.00246	7.04591	8.72665	10.3186	11.3256	10.0057	8.64252	12.4914	12.9952	10.5566
ENSMUSG00000003868	Ruvbl2	chr7	-	52677222	52693466	620.78	-0.0124975	0.226839	0.0550941	0.956063	0.999995	17.8305	18.7008	19.0389	16.4141	16.7254	16.845	19.2073	19.1276	17.8533	15.9239	22.3997	16.8019	22.6161	21.9312	20.6653	19.3889	21.519	22.6204	19.8543	23.8348	23.0706	22.8648	23.0292	21.8975
ENSMUSG00000003872	Lin7b	chr7	-	52623261	52625953	1083.73	0.151351	0.228511	-0.662335	0.507757	0.999995	103.011	84.9073	84.6571	72.9135	89.5293	88.7013	112.372	91.0915	72.554	71.3613	89.0973	77.7173	89.4014	87.2359	113.143	71.8248	42.354	46.6567	41.3931	36.8864	54.1375	39.551	45.8483	42.687
ENSMUSG00000003873	Bax	chr7	-	52717065	52722268	815.504	0.0643547	0.226549	-0.284066	0.77636	0.999995	49.3103	40.4619	42.9424	34.1733	41.7164	40.7294	48.8684	48.1371	43.546	37.142	51.5928	43.3893	54.2842	50.5515	61.2803	42.4918	30.5889	38.1972	36.0925	36.3542	40.6899	32.741	37.5423	32.3758
ENSMUSG00000003882	Il7r	chr15	-	9435916	9459631	1.6312	-2.33517	1.68988	1.38186	0.167015	0.999995	0.059879	0	0.091862	0.032734	0.015156	0	0.08345	0	0.064578	0	0	0	0	0.045464	0.049644	0	0.115128	0	0.029232	0.042479	0.024055	0.046926	0.056423	0.083384
ENSMUSG00000003923	Tfam	chr10	-	70688212	70701028	357.417	-0.0111705	0.25217	0.0442975	0.964667	0.999995	4.14282	4.96729	4.38083	6.0231	6.31464	6.1681	3.78668	3.98433	6.5466	6.99714	3.85706	5.93956	3.53835	4.49684	6.63819	5.25374	6.64299	3.97531	6.654	5.70887	3.96656	6.27056	5.51023	7.95151
ENSMUSG00000003929	Zfp81	chr17	-	33466287	33495823	112.434	-0.501599	0.8608	0.582712	0.560087	0.999995	1.44252	1.54221	1.78975	1.80703	2.40674	1.79975	0.961396	0.823367	2.1673	2.34957	0.196174	1.02164	0.179915	0.440665	1.37089	1.26995	0.592185	0.55793	1.01719	0.644845	0.363491	0.527355	0.385224	0.617799
ENSMUSG00000003934	Efnb3	chr11	-	69367594	69373707	4086.66	-0.120472	0.18924	0.636607	0.524381	0.999995	48.1728	44.3588	41.5413	37.573	40.6887	46.7483	51.7453	44.4705	67.6384	69.9121	77.5149	70.6105	83.9743	84.4197	65.4534	73.5112	100.963	94.7797	86.1928	87.8294	122.536	97.5466	106.056	99.1757
ENSMUSG00000003948	Mmd	chr11	+	90048998	90139903	7201.44	0.02276	0.131678	-0.172846	0.862772	0.999995	88.3568	94.249	86.7379	96.0589	83.0087	92.539	86.8072	91.9514	157.485	159.427	158.889	168.484	152.218	173.163	169.33	163.395	18.3614	18.5774	19.2919	19.1426	19.392	17.3592	20.381	22.5904
ENSMUSG00000003949	Hlf	chr11	-	90197849	90252231	1670.68	-0.120654	0.199525	0.60471	0.545372	0.999995	30.3166	20.8787	34.6336	25.7032	38.7772	34.8214	13.9328	15.6247	16.2275	15.8695	10.0839	11.9829	13.1359	15.0667	11.1325	18.8396	12.4004	4.69914	11.0879	10.884	5.45883	6.32551	5.32628	10.1142
ENSMUSG00000003955	Fam162a	chr16	-	36043930	36071601	483.651	0.265195	0.180204	-1.47164	0.141118	0.999995	29.4273	24.857	28.6901	32.2935	26.8116	31.3788	27.2532	28.5537	36.5851	37.8431	46.3127	37.6328	38.355	39.6615	59.7618	46.6925	41.1297	39.2893	43.2969	38.3936	42.0244	46.5758	43.9577	44.945
ENSMUSG00000003970	Rpl8	chr15	+	76734501	76736748	5624.51	0.0916861	0.253346	-0.3619	0.717426	0.999995	411.266	354	395.932	288.575	289.38	300.468	395.394	383.369	306.277	278.871	431.705	345.199	470.086	405.816	457.179	362.118	412.284	471.413	403.218	398.409	528.65	426.344	448.434	386.27
ENSMUSG00000003974	Grm3	chr5	-	9485236	9725352	532.732	-0.10954	0.144966	0.755628	0.449872	0.999995	17.0255	16.3621	13.724	17.7425	17.0946	18.1153	14.8547	15.4482	10.1612	9.49472	8.16271	10.0321	7.93227	9.25931	7.95401	8.59173	7.7705	4.71851	5.94713	6.2298	4.97761	5.32833	5.21805	6.31218
ENSMUSG00000003992	Ssbp2	chr13	+	91599888	91843034	763.644	-0.0301406	0.132191	0.228008	0.81964	0.999995	16.6375	16.3403	15.0896	15.3941	15.7379	16.3431	14.2676	16.9154	14.1341	14.3361	15.8207	13.9608	13.3298	15.4397	12.7644	14.0953	15.4061	14.6487	14.019	14.1575	14.5237	14.2042	15.2237	19.1398
ENSMUSG00000004018	Fancl	chr11	+	26286135	26371876	75.507	0.103872	0.255337	-0.406805	0.684152	0.999995	1.77971	2.12459	1.61521	2.08068	1.6235	1.69594	1.60545	1.86726	2.6973	2.69013	1.67688	2.21956	1.91929	1.58347	2.95243	1.87962	1.31699	1.27009	1.18905	1.22115	0.831282	1.10302	1.25277	1.69112
ENSMUSG00000004031	Fam5b	chr1	-	160175402	160286391	2194.28	0.0388828	0.173769	-0.223761	0.822943	0.999995	40.9044	39.3124	37.0864	36.4022	33.9557	39.6613	40.1715	41.1693	29.4884	26.9169	34.1775	31.3641	32.5128	33.5081	30.8382	31.4127	12.7623	13.5171	13.1524	12.1238	14.0087	13.0182	13.1249	13.2793
ENSMUSG00000004032	Gstm5	chr3	+	107698739	107701604	2321.39	0.0758921	0.22741	-0.333724	0.738588	0.999995	209.286	165.281	171.467	123.325	139.235	142.62	174.567	191.15	162.052	149.742	229.395	181.223	211.413	206.012	223.218	165.018	162.223	144.266	150.034	153.984	158.104	166.838	150.818	155.326
ENSMUSG00000004035	Gstm7	chr3	-	107729252	107734735	546.977	-0.0530305	0.217115	0.244251	0.807036	0.999995	15.5231	13.0055	12.6575	13.3274	11.2317	11.3723	14.4498	16.7814	19.8593	21.815	23.2227	24.0471	25.9182	26.4427	24.5565	22.6154	46.6256	47.8167	37.8315	37.0191	55.0461	41.4812	51.4239	47.1457
ENSMUSG00000004038	Gstm3	chr3	-	107745251	107772201	3.02782	-1.58408	1.08366	1.46179	0.143797	0.999995	1.21803	0.963509	1.08841	0.774572	0.756463	1.05188	1.23831	1.11991	0.973439	0.448707	1.72943	1.06868	2.11732	1.66217	1.64906	0.62616	1.86969	1.25012	1.34214	1.16009	2.0114	2.45237	1.72573	1.41521
ENSMUSG00000004040	Stat3	chr11	-	100746412	100800854	1212.5	0.0085179	0.181817	-0.0468488	0.962634	0.999995	17.372	18.0487	16.8438	17.8021	18.1743	16.8058	18.5624	17.7912	17.1761	16.6244	18.4422	19.7984	19.3712	21.4344	16.7872	22.4227	38.4367	51.8611	43.544	46.7969	40.684	48.2543	43.6259	35.0771
ENSMUSG00000004043	Stat5a	chr11	+	100720665	100746483	43.6038	0.128597	0.324894	-0.395811	0.692244	0.999995	0.766825	1.08575	0.959414	0.877855	0.679211	0.753381	1.82864	1.61574	0.979488	1.08966	0.976861	0.8215	0.863047	0.600982	0.496174	1.1686	2.40123	3.10196	2.79291	2.80656	2.90055	2.67635	2.83821	2.92722
ENSMUSG00000004044	Ptrf	chr11	-	100818047	100832201	611.239	0.213749	0.236714	-0.902985	0.366534	0.999995	11.6153	10.2763	10.1269	8.89331	8.35774	9.39399	12.9387	9.07723	8.56095	8.64101	11.3338	8.15854	10.5459	9.81981	10.9059	14.9487	28.189	37.3223	31.1062	33.7612	33.3407	35.9775	32.0299	31.9076
ENSMUSG00000004054	Map3k11	chr19	+	5689131	5702862	802.833	-0.0157741	0.243094	0.064889	0.948262	0.999995	13.7616	12.7422	13.3649	10.4377	12.018	12.7185	15.2492	13.7996	10.0836	9.13531	13.2782	10.9788	15.1934	13.5748	12.5182	11.8795	16.98	20.7112	18.3447	17.8428	22.0151	17.9168	18.5463	16.6861
ENSMUSG00000004056	Akt2	chr7	+	28376571	28425845	1913.76	-0.00945583	0.203633	0.0464357	0.962963	0.999995	68.4964	62.09	58.1194	51.0036	39.9552	55.5689	59.4277	66.8874	36.4342	40.2419	35.0551	41.3106	49.8171	47.7712	36.7006	44.2673	29.256	24.2225	20.4065	27.9777	21.7037	27.2945	29.0218	26.8558
ENSMUSG00000004069	Dnaja3	chr16	+	4639989	4707695	1326.52	-0.0102795	0.186113	0.0552326	0.955953	0.999995	28.4493	28.3824	26.01	27.0059	27.4698	27.5116	31.5685	29.423	26.1155	26.3712	32.8591	28.8636	30.993	35.5029	30.1585	30.556	30.3402	27.9981	27.8854	25.1921	29.5124	29.0348	28.9333	30.3613
ENSMUSG00000004070	Hmox2	chr16	+	4726361	4766742	934.326	-0.0329354	0.178599	0.18441	0.853692	0.999995	27.6884	34.4082	25.3501	48.4519	38.7901	31.6281	32.9746	30.1901	39.5798	26.7392	39.6437	35.6136	74.0657	33.5271	40.0068	38.1951	36.5688	46.9911	40.8761	42.3139	40.1846	53.2739	41.7989	60.5112
ENSMUSG00000004071	5730403B10Rik	chr16	-	4750348	4790292	6336.7	-0.0842006	0.230644	0.365068	0.715061	0.999995	86.8204	84.6169	87.2517	75.5512	84.1402	76.9845	94.5192	97.1727	102.753	85.3723	116.171	91.4949	141.84	118.155	124.787	122.386	87.1652	94.9802	83.7316	81.7086	104.021	60.355	102.621	90.7006
ENSMUSG00000004085	B230120H23Rik	chr2	+	72123694	72280667	88.7836	0.0131026	0.319319	-0.041033	0.96727	0.999995	0.989577	0.664093	0.833251	0.948981	1.72187	1.00605	0.659253	0.576023	1.2606	1.10637	0.88187	0.967062	0.616808	0.589417	1.0163	0.922017	2.22101	1.57138	2.66488	2.25904	1.4074	2.20489	1.9727	1.94498
ENSMUSG00000004096	Cwc15	chr9	+	14305061	14315021	605.16	-0.00685637	0.194631	0.0352275	0.971898	0.999995	29.9158	27.3785	27.1727	37.228	37.6278	35.0514	26.4994	29.1223	39.9242	37.0204	24.4982	37.6994	23.5927	28.4271	36.1958	31.6132	47.266	33.1779	44.463	39.8529	27.6438	39.0108	38.7562	42.3316
ENSMUSG00000004098	Col5a3	chr9	-	20574494	20619511	71.845	-0.57358	0.293848	1.95196	0.0509425	0.999995	0.643808	0.470511	0.467944	0.638745	0.591519	0.595032	0.326182	0.296155	1.10861	1.05739	0.448703	0.356925	0.359283	0.55204	0.539392	0.507032	4.95509	7.52052	8.45896	7.0694	4.28945	7.32413	4.49506	5.20261
ENSMUSG00000004099	Dnmt1	chr9	-	20711650	20757317	1043.71	0.1185	0.123588	-0.958826	0.337646	0.999995	13.4925	12.3098	12.1511	13.861	11.2873	13.8864	12.6344	14.5329	11.4233	11.9288	11.0233	11.6588	10.2522	10.6065	13.6411	12.1091	11.2974	10.4903	11.1496	11.6912	10.7138	10.8388	11.2475	12.4703
ENSMUSG00000004100	Ppan	chr9	+	20692619	20696622	429.939	-0.155023	0.200261	0.774106	0.438868	0.999995	19.2932	13.5828	13.87	13.4426	12.9779	14.4726	15.0992	13.6125	14.9893	16.0382	14.008	16.1881	18.8925	17.8329	19.7165	13.5365	8.268	11.8645	10.9424	11.3085	14.1924	11.6236	10.8976	10.6818
ENSMUSG00000004105	Angptl2	chr2	+	33071589	33103237	153.019	0.7085	0.479617	-1.47722	0.139617	0.999995	1.07411	1.4913	1.10252	1.18819	1.23396	1.16413	1.50317	1.50829	3.47935	1.88823	1.68466	3.34229	1.32579	1.29239	1.74266	6.96303	5.19604	6.519	4.93973	4.92847	6.15465	5.02764	5.32944	5.33806
ENSMUSG00000004110	Cacna1e	chr1	-	156239649	156573049	2289.25	-0.193715	0.348277	0.556211	0.578066	0.999995	8.44423	9.45054	9.16213	13.5066	12.6182	10.0653	6.52352	8.37726	16.0233	15.3783	8.25811	14.0473	6.03499	7.34521	5.65843	11.4752	3.45229	2.00178	3.19249	3.34041	1.82493	2.19682	2.45792	3.14354
ENSMUSG00000004113	Cacna1b	chr2	-	24459407	24618672	2223.43	-0.0648545	0.148039	0.438091	0.661321	0.999995	13.7216	14.4537	12.9578	25.5705	15.3765	15.5969	11.6677	13.2332	16.4243	21.4307	13.4678	14.6911	10.7578	12.3907	11.2658	13.0737	11.4505	9.58429	9.75895	11.5167	8.82894	7.08498	9.10724	9.9286
ENSMUSG00000004127	Rg9mtd2	chr3	+	137806412	137822785	53.4875	0.266111	0.338628	-0.78585	0.431955	0.999995	0.680884	0.935779	0.539483	1.43542	1.6806	0.66393	0.847471	0.840225	1.26213	1.46157	0.456981	1.39487	0.522838	0.761316	1.07141	1.5312	1.82564	2.00623	2.18605	1.63002	1.04151	1.69536	1.95332	1.73714
ENSMUSG00000004151	Etv1	chr12	+	39505967	39594802	635.576	-0.261866	0.303033	0.864153	0.387504	0.999995	6.05206	8.33518	7.86956	10.8045	8.59403	7.27346	5.45039	6.16765	14.9895	15.9423	10.2343	12.2995	9.93147	5.79312	8.99825	14.4159	7.93027	7.92156	9.83151	8.01319	4.12749	8.15524	7.124	10.4952
ENSMUSG00000004187	Kifc2	chr15	+	76490996	76498625	13680.3	0.0403495	0.191386	-0.210827	0.833022	0.999995	287.217	271.398	237.175	246.465	234.561	251.6	243.88	249.967	229.446	224.453	298.098	229.346	264.897	248.311	254.989	233.028	66.3585	62.8561	69.8198	61.2686	64.3135	56.9455	60.9084	62.7836
ENSMUSG00000004207	Psap	chr10	+	59740375	59765345	36183.5	0.0723887	0.213217	-0.339507	0.734228	0.999995	945.988	869.472	847.387	687.369	686.561	739.576	1009.03	996.438	725.401	621.044	916.148	773.996	922.317	851.639	794.12	878.678	785.494	932.695	790.061	846.529	992.558	858.907	883.121	851.205
ENSMUSG00000004221	Ikbkg	chrX	+	71638629	71699193	587.888	-0.0329047	0.150829	0.218159	0.827305	0.999995	3.85666	4.62572	5.16858	4.75291	3.68361	4.47902	4.06149	5.42725	4.65207	4.45934	3.50412	3.97415	3.93478	3.50168	6.40722	6.54474	5.04554	5.60443	3.74349	4.66038	5.14086	5.5457	3.11706	6.34017
ENSMUSG00000004231	Pax2	chr19	+	44830539	44912758	9.85572	-1.01284	0.690599	1.46662	0.142481	0.999995	0.070459	0.079064	0.092343	0.055025	0.116994	0.059975	0.074899	0.074175	0.128373	0.070166	0.041624	0.024062	0.266894	0.088584	0.159559	0.114596	11.3065	11.1794	8.83143	10.778	13.6315	11.3771	10.6852	9.05807
ENSMUSG00000004233	Wars2	chr3	+	98944991	99043109	103.065	-0.174231	0.253272	0.687921	0.491502	0.999995	1.23072	1.17929	1.47566	1.88622	1.57505	1.4754	1.10764	1.05374	1.7377	1.88206	1.97738	1.69262	1.16553	1.31112	1.89113	1.45825	1.50269	1.36056	1.57061	1.35691	1.21294	1.52932	1.80695	1.92235
ENSMUSG00000004263	Atn1	chr6	-	124689207	124706542	6025.01	-0.00190663	0.215782	0.00883594	0.99295	0.999995	75.2093	73.4322	85.5441	69.6369	70.2244	70.5803	81.7854	77.2316	70.8356	66.6967	92.0059	73.9692	93.9535	82.7753	72.8405	81.8028	62.4022	67.6206	68.9984	63.2961	78.1219	59.271	67.9891	59.9233
ENSMUSG00000004264	Phb2	chr6	+	124662340	124666968	1134.39	-0.0116727	0.221567	0.0526823	0.957985	0.999995	75.9255	59.0492	63.2362	50.9951	56.6083	58.8459	72.1898	72.3104	43.6545	42.3271	57.4043	45.447	64.291	68.7433	68.6179	44.4243	52.5407	66.8706	61.296	44.2138	49.3532	46.3307	51.6179	37.8168
ENSMUSG00000004266	Ptpn6	chr6	-	124670725	124688732	70.7057	-0.00699952	0.289057	0.024215	0.980681	0.999995	2.45151	2.99518	2.08499	2.39137	3.12105	2.09553	3.35274	3.10909	2.28045	1.96633	2.64845	3.55791	2.23899	2.64544	1.9636	2.24897	3.91561	3.20302	2.42041	3.62071	2.33663	2.8171	2.9557	3.44938
ENSMUSG00000004267	Eno2	chr6	-	124710071	124719691	22325.6	-0.0275249	0.250803	0.109747	0.91261	0.999995	491.948	461.708	513.119	374.071	421.916	500.084	592.368	543.186	350.817	363.571	515.921	382.243	521.891	476.593	447.297	434.605	458.881	499.016	423.666	417.018	513.603	449.221	461.465	425.517
ENSMUSG00000004268	Emg1	chr6	-	124654399	124662196	535.219	0.118779	0.188162	-0.63126	0.527871	0.999995	25.1008	22.5585	22.9679	20.7397	19.4617	22.5706	24.5081	24.7881	25.5776	25.2132	32.1461	27.699	30.8461	30.0599	35.4503	29.4584	21.0133	22.8569	19.7806	18.7785	23.6194	21.9418	23.2475	22.3419
ENSMUSG00000004270	Lpcat3	chr6	+	124613045	124654436	436.736	0.0500752	0.149908	-0.334039	0.73835	0.999995	9.85505	10.378	8.3261	10.0157	9.45812	11.3719	11.576	9.94033	13.1324	12.6113	13.1207	13.3102	12.216	11.8769	12.7076	15.4535	12.1489	14.6039	13.7442	12.9035	14.6528	12.4047	12.6654	15.7266
ENSMUSG00000004285	Atp6v1f	chr6	+	29417718	29420512	1836.42	0.117457	0.260091	-0.4516	0.651557	0.999995	154.002	131.678	135.753	117.563	123.272	123.253	157.766	162.021	117.61	110.281	181.48	136.069	182.57	163.47	184.952	139.357	143.196	155.812	142.329	136.937	170.862	170.117	166.579	145.017
ENSMUSG00000004296	Il12b	chr11	+	44213565	44227535	0	NA	NA	NA	NA	NA	0	0	0	0	0	0	0	0	0	0	0	0	0	0	0	0	0	0	0	0	0	0	0	0
ENSMUSG00000004317	Clcn5	chrX	-	6730936	6896484	108.168	-0.0213101	0.305681	0.0697136	0.944422	0.999995	0.758082	1.18455	1.44255	1.60587	1.15406	1.16776	0.745606	0.758284	1.08002	1.02155	0.53782	1.07884	0.75741	0.418761	0.547249	0.835205	4.66482	3.27671	4.33799	4.47375	2.95683	3.61714	4.33565	4.15467
ENSMUSG00000004319	Clcn3	chr8	-	63389186	63462097	1599	-0.154468	0.318077	0.485632	0.627228	0.999995	19.6024	17.3629	18.8165	33.3268	33.0841	17.8663	13.7876	19.31	27.4331	30.118	10.0211	19.23	9.07003	12.1877	14.1208	18.1711	30.064	17.5379	23.8916	26.3559	16.0014	21.3617	17.021	25.0059
ENSMUSG00000004328	Hif3a	chr7	-	17616856	17647776	68.0814	-0.267442	0.272483	0.9815	0.326346	0.999995	0.492776	0.415783	0.317196	0.724526	1.00368	0.559081	0.490601	0.306798	0.818314	0.930329	0.469146	0.908702	0.93249	0.763886	0.506433	0.724981	0.824407	0.470802	0.616115	0.511269	0.808343	0.713109	0.549726	0.827283
ENSMUSG00000004341	Gpx6	chr13	+	21404086	21411493	0.366615	-1.89675	2.77826	0.682711	0.494789	0.999995	1.30267	1.38237	0.432945	0.461961	0.656277	0.937606	0.406107	1.30339	0	0	0	0	0.042002	0	0	0	0	0	0	0	0	0	0	0
ENSMUSG00000004344	Gpx5	chr13	-	21378298	21384600	0	NA	NA	NA	NA	NA	0	0	0	0	0	0	0	0	0	0	0	0	0	0	0	0	0	0	0	0	0	0	0	0
ENSMUSG00000004347	Pde1c	chr6	-	56019815	56319628	59.1276	-0.41627	0.345522	1.20476	0.228297	0.999995	0.649843	1.08368	1.24934	1.50683	1.75727	1.11719	1.02111	0.741822	0.978891	0.679073	0.221127	0.495576	0.398063	0.246315	0.363699	0.560897	3.09388	2.06311	2.48375	3.01412	1.43226	2.12811	2.32785	2.60681
ENSMUSG00000004356	Utp20	chr10	-	88209352	88289559	335.389	0.0582182	0.226634	-0.256883	0.797269	0.999995	2.16465	2.20448	2.67744	2.70831	2.72923	2.60907	2.55137	2.2672	2.6349	2.69218	1.59767	2.50299	1.45398	1.80404	2.17269	2.72501	2.30504	1.81958	2.31758	2.16552	2.02357	2.34231	2.34279	2.19547
ENSMUSG00000004359	Spic	chr10	-	88137517	88147760	0.405449	-0.57352	2.75569	0.208123	0.835133	0.999995	0	0	0	0	0.110316	0	0	0	0	0.024819	0	0	0	0	0	0	0	0	0	0	0	0.151245	0	0
ENSMUSG00000004360	9330159F19Rik	chr10	+	28931449	28950585	598.25	-0.235424	0.479633	0.490843	0.623538	0.999995	5.75476	7.03116	7.82852	10.4706	11.6129	6.74384	4.13533	5.03769	10.0495	12.8425	2.71516	6.5968	2.2248	2.77802	7.23977	6.67599	5.34674	3.03853	6.96755	5.44266	3.09997	4.70871	3.81238	6.6475
ENSMUSG00000004364	Cul3	chr1	-	80261498	80337055	778.457	-0.397233	0.495882	0.801064	0.423094	0.999995	12.2744	13.1536	15.5613	19.278	19.4998	14.8873	9.96893	10.0178	18.4739	21.4227	3.96097	11.9669	4.3468	4.08435	11.2231	9.93016	14.2671	8.76028	15.8357	13.3989	5.0946	12.0204	8.84778	12.6175
ENSMUSG00000004366	Sst	chr16	-	23889667	23890930	6193.46	0.128792	0.257194	-0.500757	0.616542	0.999995	656.042	536.78	524.077	501.655	491.216	538.645	689.009	702.288	460.962	427.841	604.244	584.057	723.492	654.539	809.319	563.269	235.969	222.485	206.249	222.349	327.205	226.614	281.849	214.185
ENSMUSG00000004371	Il11	chr7	-	4724657	4734459	4.08982	-0.892342	0.855794	1.04271	0.297085	0.999995	0	0.159104	0.038765	0.140428	0.042943	0.252828	0.11211	0	0.212449	0.31827	0.078	0.069698	0.04124	0.222128	0.200613	0.058316	0.269597	0.178368	0.317047	0.358161	0.381792	0.298281	0.405434	0.563874
ENSMUSG00000004383	Large	chr8	-	75338498	75877439	3511.7	0.0120076	0.148596	-0.0808071	0.935595	0.999995	38.8194	40.691	37.0033	43.061	34.7609	39.5494	38.9857	42.8226	43.9826	47.0165	49.179	48.5677	41.1694	48.5347	43.4831	44.8172	17.0344	19.6206	18.3974	18.8311	15.8561	17.6725	18.1431	18.9217
ENSMUSG00000004393	Ddx56	chr11	-	6158922	6167775	823.325	0.0177045	0.233978	-0.0756675	0.939684	0.999995	30.0066	23.294	24.6943	21.5332	20.3485	23.1349	26.3896	31.5194	22.4876	20.3624	28.8701	22.4636	27.6869	27.0888	24.6819	24.6541	25.0665	32.3556	27.1721	24.7973	30.9365	29.805	25.8646	26.655
ENSMUSG00000004394	Tmed4	chr11	-	6170372	6174873	1498.42	-0.000197454	0.187502	0.00105308	0.99916	0.999995	39.4489	37.7051	37.58	34.9997	35.233	36.9124	42.1222	40.5681	42.3538	38.3057	46.1977	41.7073	49.2381	48.305	48.5082	46.0002	48.1651	50.2767	47.6195	50.7007	53.336	49.8185	54.8449	49.8786
ENSMUSG00000004415	Emid2	chr5	-	137217629	137359079	73.258	0.264662	0.302967	-0.873565	0.382355	0.999995	2.4005	3.42145	3.21604	3.22083	3.7696	2.25239	2.68012	2.17146	2.83157	1.80426	1.61678	1.96305	1.07786	1.26021	2.63273	2.61155	3.20708	3.34927	3.23333	2.86901	3.04378	2.64726	2.58544	2.89927
ENSMUSG00000004446	Bid	chr6	-	120841948	120866871	237.603	-0.0108334	0.19497	0.0555648	0.955689	0.999995	3.65803	4.3585	3.0688	4.17236	3.9323	4.38961	3.86894	4.65153	6.31089	7.11191	7.3764	6.46493	5.79338	7.15815	6.99404	5.67497	6.00591	6.08997	5.49427	6.45793	4.44712	6.20115	5.75612	5.9486
ENSMUSG00000004451	Ralb	chr1	-	121366882	121401371	299.789	0.0124188	0.188538	-0.065869	0.947482	0.999995	6.58103	7.7861	5.49656	7.41751	7.14088	7.5774	5.87848	5.82249	7.99762	6.65246	6.86555	6.4105	7.48844	8.1884	9.03642	8.77257	11.4251	12.0141	10.3742	10.6364	11.6536	11.8749	11.8725	11.1767
ENSMUSG00000004455	Ppp1cc	chr5	+	122608287	122625282	1467.65	-0.0370195	0.125589	0.294767	0.768172	0.999995	27.994	26.0836	32.8368	35.1114	37.231	32.4714	32.8616	29.7779	31.311	29.8872	25.0685	37.3194	28.0879	31.0656	34.0006	31.6051	27.5462	30.6937	24.7697	24.9796	27.3809	24.6627	23.3535	28.5429
ENSMUSG00000004460	Dnajb11	chr16	+	22857918	22879707	743.793	0.112119	0.134408	-0.834168	0.404186	0.999995	17.2641	19.2899	19.7763	22.6034	23.9397	23.1858	19.4293	20.0138	22.9203	22.5784	21.1828	26.0551	17.8743	21.2632	22.0377	23.8036	22.5659	18.2907	22.6602	21.3856	18.2736	21.3612	21.638	23.4114
ENSMUSG00000004462	Tbccd1	chr16	-	22813288	22857642	261.392	0.150482	0.16551	-0.909203	0.363243	0.999995	4.7742	4.9402	4.69052	5.63089	3.8613	5.13561	4.33662	5.07468	5.77725	5.4222	5.14499	5.51295	4.11519	5.49359	5.61543	6.61131	6.02319	5.85034	5.50648	6.14465	4.87264	5.89654	5.99611	5.83153
ENSMUSG00000004473	Clec11a	chr7	-	51559140	51562329	127.4	-0.0431102	0.247163	0.17442	0.861535	0.999995	3.80597	3.4694	2.77861	3.76869	3.18873	3.79527	3.70738	4.25706	3.1789	2.4723	3.04173	3.10832	4.18985	2.90353	4.26304	3.31613	1.36454	3.17845	2.10835	2.44322	1.70714	2.79423	2.53461	2.38687
ENSMUSG00000004500	Zfp324	chr7	+	13551187	13559585	290.672	0.0561898	0.173872	-0.323168	0.746568	0.999995	4.22215	3.89533	3.58081	3.5284	3.35336	3.90432	4.07141	3.90035	3.67849	3.286	4.00872	3.61784	3.56166	4.19545	4.01077	3.97928	3.44156	3.44397	3.28403	3.1922	3.44688	2.96055	3.70449	3.36124
ENSMUSG00000004508	Gab2	chr7	+	104230261	104457450	427.023	-0.0461615	0.164231	0.281078	0.778651	0.999995	4.15063	4.74074	4.9177	4.83555	4.42626	4.4489	4.56902	4.51966	4.05538	4.78923	4.18899	4.29113	4.03476	3.98832	3.47596	4.39142	10.6207	9.51952	10.4302	10.1364	8.63632	10.3658	9.81657	9.17122
ENSMUSG00000004530	Coro1c	chr5	-	114292445	114358767	1749.59	-0.0789272	0.1994	0.395823	0.692235	0.999995	32.2058	32.0262	35.0911	30.9564	27.2432	33.0843	38.314	32.5711	31.0361	33.6066	37.2066	37.8401	39.3222	41.7709	36.0708	34.7262	37.6659	42.7835	37.2303	39.0721	42.2756	39.3894	40.6232	39.0517
ENSMUSG00000004535	Tax1bp1	chr6	+	52663723	52716774	888.617	-0.187375	0.456248	0.410687	0.681302	0.999995	20.5025	20.886	21.835	30.2726	30.7269	23.4184	13.863	15.7436	26.8176	29.1642	7.46252	20.3815	7.01017	6.94239	19.0168	14.8496	29.1446	16.6416	28.2127	23.6737	11.7169	25.4757	15.9333	24.0773
ENSMUSG00000004540	Psg17	chr7	-	19399286	19406956	0.34185	0.886975	3.43965	-0.257868	0.796509	0.999995	0	0	0	0.074882	0	0	0	0	0.022626	0	0	0.042564	0	0	0	0	0.019007	0	0.106156	0	0	0	0	0
ENSMUSG00000004542	Psg19	chr7	-	19374474	19383859	0	NA	NA	NA	NA	NA	0	0	0	0	0	0	0	0	0	0	0	0	0	0	0	0	0	0	0	0	0	0	0	0
ENSMUSG00000004552	Ctse	chr1	+	133534883	133572080	3.92289	0.791864	1.04016	-0.761288	0.446485	0.999995	0	0	0	0	0	0	0	0.11115	0.134223	0	0	0.079826	0.07294	0	0.209196	0.195646	1.477	0	0.476036	0.361428	0.620416	0.770577	0.880321	0.621191
ENSMUSG00000004558	Ndrg2	chr14	-	52524946	52533163	15394.7	-0.0994337	0.257987	0.385422	0.699925	0.999995	341.246	344.048	356.341	305.119	314.866	356.108	367.241	351.252	321.344	339.458	461.312	388.296	516.714	540.635	397.84	400.566	552.611	543.411	517.449	554.465	635.38	628.43	642.141	624.251
ENSMUSG00000004561	Mettl17	chr14	+	52504517	52512714	454.331	-0.0210326	0.194475	0.108151	0.913876	0.999995	11.1053	9.06677	10.3426	9.89645	8.31755	12.3417	9.64559	9.69823	11.579	12.4948	9.82653	10.9671	8.01035	11.1498	12.9852	11.4388	7.91725	7.13685	7.74231	7.34267	7.85607	6.94744	7.42864	7.85677
ENSMUSG00000004562	Arhgef40	chr14	+	52604508	52625922	558.997	0.0648005	0.126133	-0.513749	0.607427	0.999995	5.63526	5.11273	4.96242	4.93088	4.3076	5.01084	6.1603	5.05932	5.93853	5.7763	5.34251	6.19404	5.67963	5.42469	6.15674	6.41664	13.1764	16.3467	15.3954	14.5922	15.5708	15.7264	16.0332	14.0415
ENSMUSG00000004565	Pnpla6	chr8	+	3515384	3544266	1334.81	0.0518111	0.12501	-0.414456	0.67854	0.999995	15.9762	15.9715	15.0883	13.5487	13.2232	14.2005	16.1237	15.4818	16.6983	15.58	15.9276	16.7883	16.0161	16.2268	18.1967	16.8655	24.1606	30.32	28.0496	27.9452	28.3219	27.3959	28.2206	26.7491
ENSMUSG00000004567	Mcoln1	chr8	+	3500457	3515232	1340.02	-0.0239214	0.147921	0.161717	0.871528	0.999995	59.9635	44.363	43.3681	44.441	47.6748	47.7653	39.7798	42.6946	44.4926	50.335	37.9834	37.859	37.0549	43.3642	58.0758	36.6082	40.7205	47.2984	41.2785	39.6138	42.7361	43.5415	39.7315	40.6349
ENSMUSG00000004568	Arhgef18	chr8	+	3393006	3456601	1664.09	-0.0349293	0.213303	0.163754	0.869925	0.999995	16.5817	16.434	17.324	14.5553	15.1954	17.5542	19.9237	19.0285	16.7032	16.5065	19.5511	17.9627	20.032	21.3854	16.3974	21.4489	12.8587	16.3256	13.9377	14.6803	16.8302	14.9846	16.4411	14.6241
ENSMUSG00000004591	Pkn2	chr3	-	142453866	142544968	173.041	-0.421659	0.445847	0.945749	0.344277	0.999995	3.04781	2.41595	2.89672	3.97237	5.4264	2.36815	2.98339	1.96404	3.06437	3.70809	1.09858	2.49596	1.07098	0.810191	2.38283	1.50009	4.48991	1.67556	3.31526	2.60662	1.50079	1.83218	1.75671	2.5231
ENSMUSG00000004609	Cd33	chr7	-	50782826	50788541	49.6404	-0.414081	0.337719	1.22611	0.220157	0.999995	1.34142	0.868438	1.47023	1.47206	1.25403	1.2184	0.692979	0.732031	1.49793	1.6563	0.638684	0.894113	0.864476	0.560843	0.850843	0.980091	1.52667	0.797986	1.31643	1.48083	1.01593	0.865061	1.13087	0.925074
ENSMUSG00000004610	Etfb	chr7	+	50699478	50713170	711.067	0.202294	0.212038	-0.954046	0.340061	0.999995	41.7943	33.3738	33.8463	29.3837	26.5903	31.6739	39.8608	38.9963	38.7092	35.303	51.0439	51.1926	51.0616	51.6116	49.9981	55.264	51.0922	65.3542	48.7347	52.1917	58.014	59.531	54.532	47.7682
ENSMUSG00000004612	Nkg7	chr7	+	50692443	50693616	1.21489	0.623794	1.70333	-0.366221	0.7142	0.999995	0	0	0	0	0	0.065905	0	0	0	0	0	0.350368	0.119022	0.061752	0	0	0.490716	0	0	0.489392	0.148583	0	0.283208	0
ENSMUSG00000004613	Lim2	chr7	+	50683040	50691363	0	NA	NA	NA	NA	NA	0	0	0	0	0	0	0	0	0	0	0	0	0	0	0	0	0	0	0	0	0	0	0	0
ENSMUSG00000004626	Stxbp2	chr8	+	3630955	3643644	576.425	0.0112444	0.28942	-0.0388516	0.969009	0.999995	26.7392	21.7751	21.7757	17.2364	23.3142	24.4596	17.4932	16.2451	25.7648	28.9846	11.9416	19.6684	12.1488	16.0583	33.4679	20.1566	6.5964	6.3038	6.46681	4.90672	5.98004	8.03532	5.8577	6.39983
ENSMUSG00000004630	Pcp2	chr8	-	3623371	3625545	18.1244	-2.7389	0.874775	3.13098	NA	NA	0.063807	0.062588	0.117984	0	0.226273	0.090136	0.143482	0.239822	0.196361	0.445169	0.161808	0	24.9127	0.662375	0.099165	0.076683	0.019529	0.817362	0.6071	0.250503	0.494822	0.063986	0.105936	0.070799
ENSMUSG00000004631	Sgce	chr6	-	4624350	4697204	397.044	0.0729558	0.152512	-0.478359	0.632394	0.999995	15.9835	13.4919	13.3924	15.2945	11.2425	12.7493	13.5471	13.5238	13.9236	16.2796	12.8435	13.9368	11.3007	13.6962	15.8743	15.0195	18.9325	19.2971	19.5285	19.7965	15.8445	18.8007	20.1077	23.9384
ENSMUSG00000004633	Chn2	chr6	+	53989548	54251804	258.174	-0.38444	0.282931	1.35878	0.174216	0.999995	10.9873	14.66	13.1199	15.3283	14.6035	11.5361	13.0655	14.0284	7.06245	8.71049	4.53634	6.11341	11.3876	4.98189	6.60069	7.36175	15.4665	12.5377	14.7799	13.1273	10.6876	13.4479	15.1486	15.8347
ENSMUSG00000004637	Wwox	chr8	+	116963555	117876608	337.409	-0.0704703	0.186115	0.378639	0.704956	0.999995	15.48	13.7907	11.3171	8.86075	13.4832	12.9924	10.6633	13.1943	6.89342	7.86843	7.84091	6.47055	8.45612	3.48727	8.34769	7.75031	13.5312	15.6504	12.3864	15.5387	15.7176	13.3784	16.0905	15.0164
ENSMUSG00000004642	Slbp	chr5	-	33977601	33995223	214.35	0.00651009	0.224908	-0.0289455	0.976908	0.999995	5.30398	5.75681	6.98963	5.77305	5.49814	5.44924	4.17956	3.90889	6.38671	7.14013	4.23986	5.95717	4.00951	5.14917	4.99304	6.27042	9.16379	5.1983	6.697	7.72896	6.50357	6.54018	7.8533	8.02238
ENSMUSG00000004651	Tyr	chr7	-	94574910	94641943	0	NA	NA	NA	NA	NA	0	0	0	0	0	0	0	0	0	0	0	0	0	0	0	0	0.059702	0	0	0	0.01837	0	0.05756	0.027133
ENSMUSG00000004654	Ghrhr	chr6	+	55326289	55338524	0	NA	NA	NA	NA	NA	0	0	0	0	0	0	0	0	0	0	0	0	0	0	0	0	0	0	0	0	0	0	0	0
ENSMUSG00000004655	Aqp1	chr6	+	55286426	55298549	221.608	0.672671	1.4352	-0.468694	0.639289	0.999995	0.206477	0.109779	0.168268	0.169887	0.308951	0.326877	0.871477	0.215683	12.2443	0.53931	0.410854	7.39794	2.36998	0.389766	0.300762	17.1049	4.2098	19.8174	15.5288	17.5132	5.56108	22.721	13.6525	14.2571
ENSMUSG00000004661	Arid3b	chr9	-	57638160	57684600	103.629	0.184334	0.198646	-0.927949	0.353434	0.999995	2.45933	2.76109	3.46014	4.23833	4.43823	3.90149	3.56447	3.45055	2.30617	1.87657	1.86095	2.16616	1.92701	1.77864	2.22954	2.30726	1.85679	1.56933	1.74118	1.50006	1.81045	1.78793	2.35259	1.60654
ENSMUSG00000004665	Cnn2	chr10	+	79451329	79458807	174.103	0.26798	0.202905	-1.32072	0.186595	0.999995	3.35056	3.73418	3.16806	2.96366	2.88479	3.54642	3.44426	2.70871	3.53929	3.77391	4.54194	4.16181	3.74592	4.01052	3.90131	5.48831	8.82816	8.71524	7.55785	7.76166	7.69817	8.29909	9.18604	8.07114
ENSMUSG00000004667	Polr2e	chr10	-	79498694	79502540	1241.3	-0.0250861	0.255909	0.0980274	0.921911	0.999995	51.943	43.6379	45.3705	34.1493	35.8618	43.4067	58.2967	59.4011	39.8583	41.0939	53.447	41.7151	59.0212	52.3554	57.2194	43.9763	36.5654	41.595	38.0202	38.8433	44.9038	41.5672	41.1923	43.1832
ENSMUSG00000004668	Abca13	chr11	+	9091945	9584262	1.73374	0.0828472	1.65452	-0.0500734	0.960064	0.999995	0.002999	0	0.010411	0.009838	0.004555	0.003614	0.00372	0.005898	0	0.010667	0	0	0	0	0	0.009472	0.006385	0	0.011862	0	0.006518	0	0.005653	0.015639
ENSMUSG00000004677	Myo9b	chr8	+	73796613	73884611	1256.1	-0.125026	0.167728	0.745412	0.456023	0.999995	8.8306	8.04299	8.24504	8.37429	8.40365	9.79716	6.97925	7.21336	9.3176	8.67369	6.00892	7.0286	6.30351	7.14408	7.97095	8.13025	8.14133	8.76011	8.94908	8.51935	8.21211	8.78638	7.84533	8.10844
ENSMUSG00000004698	Hdac9	chr12	-	34732451	35213754	317.686	-0.414127	0.292847	1.41414	0.15732	0.999995	3.62886	3.78393	5.01445	6.5958	6.75194	4.53663	3.71891	3.49788	5.75578	6.79835	2.3713	4.09753	2.76952	2.45675	3.43106	3.17179	3.59313	2.16429	3.6898	3.40935	1.896	2.41001	2.66661	2.98914
ENSMUSG00000004707	Ly9	chr1	-	173518755	173537541	2.47498	0.170791	1.24231	-0.137479	0.890653	0.999995	0.038603	0	0.139466	0.116068	0	0	0.088928	0.315801	0.057293	0	0	0	0	0.042494	0	0.116173	0.324186	0.508741	0.2903	0.580585	0.175729	0.53747	0.435872	0.793753
ENSMUSG00000004709	Cd244	chr1	+	173489324	173515449	0.284887	1.65198	3.52529	-0.468609	0.639349	0.999995	0	0	0	0	0	0	0.031521	0	0	0	0	0	0	0	0	0	0	0	0	0	0	0	0.04814	0.040614
ENSMUSG00000004730	Emr1	chr17	+	57498109	57622952	99.68	0.231887	0.267887	-0.865614	0.386702	0.999995	2.14377	2.0142	2.54641	2.1154	1.0075	1.75346	2.3965	2.8005	1.87464	2.05055	2.5755	2.31731	1.352	2.49469	1.40884	2.02861	2.22678	2.07607	2.79606	2.4063	1.60865	2.45173	2.49141	2.99069
ENSMUSG00000004748	Mtfp1	chr11	-	3991483	3995448	1941.37	0.0941344	0.246982	-0.381139	0.7031	0.999995	49.2742	47.7783	52.0361	42.3836	41.8926	39.2717	61.217	63.3696	61.7481	64.4841	99.6596	73.3077	92.0507	89.8435	82.0066	81.249	30.0295	30.2759	29.8	29.0307	37.484	30.684	35.6699	32.12
ENSMUSG00000004768	Rab23	chr1	+	33776727	33799409	404.901	-0.0802748	0.180645	0.44438	0.656768	0.999995	6.54579	3.15187	3.04746	10.1137	3.85356	2.41047	3.03687	1.96309	2.6591	4.66995	6.35693	3.39976	2.24473	2.18172	2.1837	4.4214	2.51655	4.60102	3.65271	4.3035	6.88527	8.89672	3.02071	10.5571
ENSMUSG00000004771	Rab11a	chr9	-	64563106	64585565	1024.62	0.009532	0.248012	-0.0384336	0.969342	0.999995	17.1484	16.259	16.3161	24.585	22.2293	19.8101	13.9296	14.7954	28.4155	30.0108	16.7749	21.8497	14.2537	14.2167	24.8516	23.2392	34.2142	23.2657	30.8193	31.1798	16.8046	25.0664	23.354	35.6594
ENSMUSG00000004788	Eif2b2	chr12	+	86560431	86567578	674.064	-0.0315459	0.252551	0.124909	0.900596	0.999995	26.461	24.0054	23.5232	16.7163	21.5636	20.4937	25.6823	26.7764	19.1976	17.4263	28.1883	16.7029	24.4338	26.2479	22.3506	21.6146	19.9507	31.5978	28.8983	22.9265	32.6898	29.7003	33.0763	24.391
ENSMUSG00000004789	Dlst	chr12	+	86451783	86475041	2558.26	-0.0339361	0.154173	0.220117	0.82578	0.999995	57.8647	55.206	48.563	52.4303	51.0026	55.1229	55.2542	56.0962	53.1952	49.6984	54.6462	53.6496	55.5207	58.8899	53.5301	54.6244	65.7452	72.8062	63.6537	66.1734	68.3934	70.908	68.3564	74.4368
ENSMUSG00000004791	Pgf	chr12	-	86507589	86518246	94.3234	0.0930651	0.230696	-0.40341	0.686646	0.999995	1.21969	1.45208	1.01181	1.04894	1.56391	0.996956	1.65649	2.16437	3.1496	3.28475	3.69398	2.63713	3.54476	2.56931	4.24491	3.83682	8.34546	9.03756	8.46483	7.15039	7.63373	7.8258	9.76932	8.8478
ENSMUSG00000004798	Ulk2	chr11	-	61589151	61668575	1212.17	-0.0863974	0.303782	0.284406	0.776099	0.999995	12.0688	14.9151	15.5483	21.5845	20.5295	15.1823	9.54204	11.6996	17.5986	19.9196	9.09794	14.4763	7.71699	8.15358	13.0314	13.1429	13.9875	9.89028	12.7745	13.9534	7.70544	10.5284	10.2685	12.9646
ENSMUSG00000004814	Ccl24	chr5	-	136045807	136048913	6.23523	-0.151458	0.821267	0.184421	0.853684	0.999995	0.372557	0	0.133363	0.081466	0.150316	0	0.244881	0.603851	0	0.110232	0.255743	0.107741	0.283751	0.546602	0.415796	0.30891	0.636385	0.193514	0.25767	0.123164	0	0.331309	0.160609	0.621381
ENSMUSG00000004815	Dgkq	chr5	-	109075712	109098691	897.016	-0.133182	0.141319	0.942421	0.345977	0.999995	8.54254	9.01909	8.2474	7.91426	10.786	13.307	7.00821	8.95177	9.77891	11.8087	10.09	9.59563	10.0746	10.434	9.37212	11.869	10.1527	15.0437	16.7168	14.1911	12.8592	10.4427	16.705	11.4119
ENSMUSG00000004821	Tmed11	chr5	-	109206254	109224382	0	NA	NA	NA	NA	NA	0	0	0	0	0	0	0	0	0	0	0	0	0	0	0	0	0	0	0	0	0	0	0	0
ENSMUSG00000004837	Grap	chr11	+	61466767	61486286	108.805	-0.16209	0.247225	0.655638	0.512057	0.999995	3.95248	4.16072	4.26293	3.06343	3.29103	3.08714	4.22507	3.55786	3.13408	4.36701	3.94112	3.61925	4.72238	4.28153	3.3588	3.64666	5.38828	5.27775	4.22888	5.43371	6.66722	5.05814	5.80064	4.65678
ENSMUSG00000004842	Pou1f1	chr16	+	65520847	65535250	0.33124	-0.443622	3.47555	0.127641	0.898433	0.999995	0	0	0	0	0	0	0	0	0	0	0	0	0	0	0	0	0	0	0	0	0	0	0	0
ENSMUSG00000004843	Chmp2b	chr16	-	65539378	65562942	579.595	0.10158	0.272818	-0.372336	0.709643	0.999995	12.1922	14.093	13.9034	20.7192	19.4473	17.8092	10.7156	11.073	23.6375	25.4536	14.0461	22.4706	10.4983	12.8762	22.5657	19.1116	23.3114	15.6843	23.089	20.3028	13.371	19.3277	18.0344	21.535
ENSMUSG00000004846	Plod3	chr5	+	137462889	137472518	668.028	0.0193223	0.20988	-0.0920637	0.926647	0.999995	13.5415	11.9027	11.8897	10.8258	12.767	11.5226	13.5902	12.9527	12.891	13.5282	14.6018	12.0412	15.264	16.373	16.9216	15.9303	15.8967	17.6199	19.6219	15.4308	20.7161	19.1091	17.2326	18.5885
ENSMUSG00000004849	Ap1s1	chr5	-	137510863	137522005	4240.21	0.013436	0.242727	-0.0553545	0.955856	0.999995	221.504	204.603	205.849	161.164	173.799	203.858	231.695	222.418	150.538	141.529	207.163	153.565	196.683	194.736	208.316	147.957	80.0739	98.2615	76.7329	90.064	113.226	97.9234	100.678	84.6322
ENSMUSG00000004864	Mapk13	chr17	+	28906252	28915643	7.34352	-0.0273959	0.718022	0.0381547	0.969564	0.999995	0.553668	1.00688	0.709299	0.986544	0.582295	0.331514	0.340552	0.587532	0.068269	0	0.187779	0.16325	0.519083	0.076926	0.40524	0.376497	0.434613	0.40466	0.461395	0.112256	0.149762	0.207001	0.389666	0.386344
ENSMUSG00000004865	Srpk1	chr17	-	28724593	28759466	960.376	0.00757596	0.156101	-0.0485325	0.961292	0.999995	19.7095	19.3396	17.1691	20.8151	23.2566	19.8701	15.4504	16.9226	17.6328	18.4778	12.2058	15.5501	11.5121	14.4278	14.9241	14.5308	12.5153	9.81722	15.7842	11.442	10.1734	14.6653	12.9173	14.1606
ENSMUSG00000004872	Pax3	chr1	-	78097842	78193709	0.820363	-3.06999	2.62404	1.16995	0.242023	0.999995	0	0	0	0	0	0	0	0	0	0	0	0	0.040578	0	0	0	0.477199	0.244281	0.235965	0.20916	0.215389	0.364699	0.285765	0.21874
ENSMUSG00000004880	Lbr	chr1	-	183745447	183772532	176.928	-0.129541	0.239036	0.541929	0.587867	0.999995	2.16366	2.03359	2.25156	3.37261	3.29066	2.33681	2.06034	2.10274	3.7345	3.99658	1.94399	3.2805	2.31726	2.27257	3.32923	2.78855	5.21948	3.54215	4.8753	4.55818	3.40265	3.95458	4.38637	4.88324
ENSMUSG00000004885	Crabp2	chr3	+	87752588	87757298	39.9375	1.43846	0.565857	-2.54209	0.0110191	0.999995	1.61337	2.48738	1.10619	1.36512	1.69725	1.79412	3.1714	1.97473	0.597836	3.03055	3.84697	1.30323	1.10635	0.806781	4.27741	5.68937	5.13481	8.45854	9.62672	8.43422	6.7935	12.1517	9.20631	11.6575
ENSMUSG00000004891	Nes	chr3	+	87775000	87784373	149.701	0.0435866	0.235879	-0.184783	0.853399	0.999995	2.44561	2.77004	2.8315	2.29396	2.34514	2.24378	1.57832	1.91837	2.26741	2.06701	1.40838	1.36017	1.17717	1.00745	1.50804	1.75268	7.8123	6.89242	7.01315	7.67879	5.82453	6.70355	6.15876	5.4521
ENSMUSG00000004892	Bcan	chr3	-	87791453	87804278	6031.89	-0.0608285	0.160974	0.377879	0.705521	0.999995	115.822	113.646	109.191	88.4259	84.1911	97.7309	115.732	114.801	100.04	100.737	113.769	92.2833	104.803	108.385	106.272	93.2138	107.019	125.285	107.252	108.148	129.259	108.77	113.304	103.569
ENSMUSG00000004894	Hapln2	chr3	-	87825672	87831505	478.03	-0.0909201	0.161393	0.563347	0.573199	0.999995	18.1434	21.2831	16.1765	19.1771	18.5693	19.5767	17.2298	15.4805	16.2464	17.1245	13.1158	16.2871	13.5074	11.958	13.4837	14.0398	83.0259	74.8255	78.2504	75.2775	90.0741	81.1315	73.2885	61.535
ENSMUSG00000004895	Prcc	chr3	-	87662822	87689530	1002.78	0.0507285	0.223923	-0.226545	0.820778	0.999995	30.4232	26.7673	29.7672	25.9081	26.3451	26.7399	33.6391	31.6355	22.574	21.6374	29.3084	27.1062	32.0632	31.8046	28.1928	29.5808	26.6783	27.3146	25.0337	25.3148	26.7746	26.1096	25.8469	24.167
ENSMUSG00000004896	Rrnad1	chr3	-	87726523	87734639	488.246	-0.170305	0.194987	0.873416	0.382437	0.999995	7.60633	6.90604	5.96366	6.55175	8.26989	7.69487	6.57072	8.07956	8.29786	8.42097	5.91631	9.17671	5.80469	8.87007	8.43912	6.38583	7.2783	5.565	8.04064	5.50776	5.78105	6.06019	4.44222	5.89335
ENSMUSG00000004897	Hdgf	chr3	+	87710243	87720054	2484.88	-0.0112645	0.187383	0.0601146	0.952064	0.999995	75.8657	71.9595	76.9796	64.6435	67.9068	68.5972	79.6452	74.4416	65.2475	61.5093	71.1103	65.0514	75.0269	74.742	79.7437	61.4802	73.0041	71.9135	72.0033	66.1026	71.9286	72.7716	76.3855	65.2031
ENSMUSG00000004902	Slc25a18	chr6	+	120723786	120744000	1428.39	0.0483331	0.2542	-0.190138	0.849201	0.999995	55.9091	58.3291	51.6963	46.5134	47.5617	37.3448	62.3842	54.1073	43.434	45.0586	66.0625	48.5827	70.2215	49.8134	59.2389	48.4497	70.2913	69.601	66.4607	62.4923	84.832	51.9711	79.0588	64.4984
ENSMUSG00000004929	Thop1	chr10	+	80532780	80545304	1418.99	0.00839368	0.234895	-0.0357338	0.971495	0.999995	30.3328	27.6851	27.2852	23.74	23.3954	28.4169	30.524	28.3345	25.6307	25.6791	33.5289	26.0243	34.2636	34.5591	36.8393	28.616	20.5805	26.7195	21.9946	20.5253	27.8045	23.0757	24.8089	20.3794
ENSMUSG00000004931	Apba3	chr10	+	80730917	80735991	554.043	-0.00174799	0.20942	0.00834679	0.99334	0.999995	12.5165	12.8886	12.6804	11.0412	11.5244	14.5559	14.2094	13.9438	13.416	13.7474	15.5714	14.3305	17.1953	18.3872	19.3866	17.5194	13.7069	14.8276	15.1147	14.2291	17.1296	16.1415	16.8229	14.3141
ENSMUSG00000004933	Matk	chr10	+	80715680	80726110	4388.32	-0.00303808	0.190101	0.0159814	0.987249	0.999995	76.8039	65.6445	64.1167	57.125	60.5498	61.7015	68.3727	54.8366	74.9045	75.4147	72.5475	67.2324	75.307	74.2495	103.377	64.1301	23.7082	21.4449	23.4674	22.1566	26.5303	22.515	23.804	20.4321
ENSMUSG00000004934	Pias4	chr10	-	80616011	80630668	582.2	0.0558865	0.200576	-0.278631	0.780528	0.999995	15.7202	15.4746	14.9759	14.0889	15.6976	15.7422	18.0242	15.6646	13.415	11.6348	13.5754	14.2361	15.6781	15.1444	18.8331	14.3113	14.0404	14.587	13.6563	13.54	14.2799	15.6758	13.7006	11.5917
ENSMUSG00000004936	Map2k1	chr9	-	64033577	64101438	6067.39	0.0198496	0.111705	-0.177696	0.858962	0.999995	84.157	90.5976	88.8132	119.579	113.952	115.686	95.166	88.5517	150.759	156.584	147.609	153.839	136.231	150.801	157.893	152.846	70.221	52.6915	64.0482	62.284	57.2153	57.8263	66.3767	63.279
ENSMUSG00000004937	Sgta	chr10	-	80506820	80522923	3561.84	0.0314517	0.230431	-0.136491	0.891433	0.999995	106.653	94.4121	92.3305	86.8732	82.3999	94.3308	108.317	108.542	83.2973	78.7757	113.654	89.2515	119.506	111.17	105.559	103.516	81.1213	85.9463	80.7521	80.0066	97.6249	80.2663	90.9781	79.8835
ENSMUSG00000004939	Itgb1bp3	chr10	-	80660915	80664782	2.91127	-1.15642	1.01449	1.13991	0.254325	0.999995	0	0	0.077897	0.018723	0.026425	0	0	0	0.064558	0.118613	0.040068	0	0.126917	0	0	0	0.135644	0.046058	0.02719	0	0.114407	0.126783	0.081772	0.283048
ENSMUSG00000004945	5730437N04Rik	chr17	-	5410864	5440260	622.076	0.0728435	0.193323	-0.376798	0.706324	0.999995	40.4288	35.6751	35.1425	33.4737	35.2948	36.5775	43.6936	42.3828	32.3947	31.6667	37.0178	35.7449	39.0999	40.747	43.7601	39.1702	50.3438	54.9842	44.5056	45.944	52.6702	53.7724	51.397	51.06
ENSMUSG00000004947	Dtx2	chr5	+	136470670	136508742	236.816	0.0989527	0.262557	-0.376881	0.706262	0.999995	4.54492	3.50762	4.65308	4.6342	4.73547	4.75131	5.20391	5.54458	4.72723	2.93375	5.43294	4.24734	6.15116	4.98194	6.31202	5.46868	5.38237	6.30602	6.48716	6.68142	7.86557	5.86603	6.09096	6.39431
ENSMUSG00000004948	Zp3	chr5	+	136455969	136464494	1.09681	-0.278592	1.68293	0.16554	0.868519	0.999995	0	0	0	0	0	0	0	0.071378	0	0.04296	0	0.133496	0	0	0	0	0.034961	0.042705	0.071779	0.137166	0	0.100873	0.307662	0.075989
ENSMUSG00000004951	Hspb1	chr5	+	136363789	136365433	174.597	0.531401	0.292856	-1.81455	0.0695937	0.999995	12.2152	14.3229	18.9319	11.8433	11.9652	8.63302	14.0785	13.4621	8.73383	9.18025	18.9791	12.491	15.3034	10.6223	13.1057	18.62	60.1297	113.174	91.822	92.0972	91.2192	109.74	68.5963	60.6362
ENSMUSG00000004952	Rasa4	chr5	+	136559786	136587730	95.3548	0.0136496	0.256451	-0.0532251	0.957553	0.999995	4.76465	3.63713	3.44499	2.82111	3.68668	4.03254	4.37355	3.45538	2.52145	2.76786	2.01197	2.03308	3.08763	2.226	3.16535	2.4762	5.25779	7.85055	7.47134	7.08371	5.34804	7.47701	6.60332	5.59757
ENSMUSG00000004961	Syt5	chr7	-	4491370	4498169	3443.87	0.042543	0.224828	-0.189224	0.849917	0.999995	164.194	133.452	140.468	119.974	106.514	121.167	159.345	179.025	87.7433	88.1836	117.431	91.5675	120.513	121.152	123.172	111.256	25.5276	33.2676	27.4184	26.9495	31.219	30.5739	26.0579	29.55
ENSMUSG00000004980	Hnrnpa2b1	chr6	-	51410433	51419893	3148.33	-0.168883	0.383267	0.440641	0.659473	0.999995	36.9578	39.2195	38.5874	56.7146	57.4582	47.5424	25.4272	32.9054	71.678	83.8823	25.6422	57.8528	22.408	24.5721	51.8851	46.4887	47.9642	32.062	53.3015	46.448	23.9173	38.7559	35.6847	53.7862
ENSMUSG00000004988	Fxyd4	chr6	-	117883747	117887353	3.03105	0.399733	0.912408	-0.438108	0.661308	0.999995	0.058999	0.048389	0.032893	0.037106	0.035165	0.141903	0.096963	0.009451	0	0.023701	0.04327	0.104942	0.005883	0.067934	0.106261	0.063245	0.038577	0	0	0.113656	0	0.010017	0.036343	0
ENSMUSG00000004994	Ccdc130	chr8	-	86781694	86794279	267.511	-0.0217405	0.171646	0.126659	0.89921	0.999995	7.87626	8.01671	7.52921	7.45524	8.00271	7.43064	8.13176	8.24168	10.5672	9.94139	7.73484	10.8966	9.93407	10.3009	11.3848	9.84207	7.22756	6.99477	7.64644	7.20341	6.92253	6.56606	6.35258	6.66431
ENSMUSG00000004996	Mri1	chr8	-	86773805	86781225	323.351	-0.388195	0.159125	2.43957	0.0147049	0.999995	6.12272	7.53415	7.38099	6.48617	5.22686	6.04687	4.98791	5.49287	9.2189	9.3854	6.85802	5.90184	8.90457	8.5295	6.50027	7.32803	6.15965	6.96503	5.39155	6.17276	8.18322	5.30197	4.76242	5.26505
ENSMUSG00000005034	Prkacb	chr3	-	146392543	146475924	3612.15	-0.115052	0.247806	0.464283	0.642445	0.999995	76.8765	90.5529	59.7517	120.195	81.6063	102.452	48.9496	76.9488	24.7871	74.6708	17.8872	59.8885	23.7743	38.0617	16.7936	54.7178	51.277	59.8306	46.2564	82.4647	22.0242	46.4354	61.1993	27.5148
ENSMUSG00000005043	Sgsh	chr11	-	119204739	119216850	172.958	-0.258384	0.303584	0.851113	0.394707	0.999995	2.55726	2.09341	2.30858	1.65087	2.13709	2.95337	2.80835	2.68388	2.9218	2.70161	3.33937	3.65306	4.01267	4.25279	2.32144	3.35908	4.79034	5.25062	5.00352	4.98845	5.7587	5.58979	5.32411	5.35938
ENSMUSG00000005045	Chd5	chr4	+	151712760	151764303	5732.73	-0.0799028	0.149373	0.534921	0.592704	0.999995	40.148	44.4584	43.7567	44.2456	40.8912	45.6055	37.5745	42.8013	37.9829	36.7416	36.1464	37.4806	38.3474	38.2151	31.7411	39.1629	22.8364	23.1006	22.0029	22.1201	26.5375	21.2898	23.8152	22.3683
ENSMUSG00000005054	Cstb	chr10	+	77888415	77890364	277.279	0.118419	0.263826	-0.448854	0.653537	0.999995	31.6368	27.3171	25.388	23.6146	25.8417	23.8379	31.3788	32.7497	23.3962	19.2942	31.3879	24.4248	32.0156	29.1237	33.1173	25.8292	42.0082	45.3806	42.3197	41.6703	56.7655	45.7042	48.7631	46.4642
ENSMUSG00000005057	Sh2b2	chr5	-	136694019	136720773	136.208	-0.0496723	0.289294	0.171702	0.863672	0.999995	2.45311	2.15402	2.68963	2.17118	2.42869	1.98786	2.90424	2.75258	2.09797	2.26993	3.17228	1.94909	3.3059	3.18058	3.05745	2.32497	4.02487	4.0609	3.92102	4.58598	5.06066	4.35867	4.75799	3.79977
ENSMUSG00000005069	Pex5	chr6	-	124346834	124365085	1224.39	0.0420458	0.155149	-0.271003	0.786389	0.999995	25.1668	23.921	23.687	21.3532	20.3501	22.3621	25.6369	25.8643	22.4189	21.3722	23.7614	23.3999	23.6214	23.6648	23.9127	24.9013	15.8123	18.8803	16.0827	17.7561	18.5609	15.2875	20.2322	18.7654
ENSMUSG00000005078	Jkamp	chr12	+	73186576	73202448	564.332	0.0939892	0.189351	-0.496377	0.619629	0.999995	19.1668	19.5464	13.5537	18.5033	19.4878	21.7762	16.7801	16.098	22.8803	22.465	15.7271	23.7796	13.1317	17.5327	25.6582	19.7375	27.2776	23.2095	22.9195	23.2433	17.3665	25.7759	22.6673	24.726
ENSMUSG00000005087	Cd44	chr2	-	102651298	102741822	58.0899	0.161211	0.33549	-0.480524	0.630855	0.999995	0.20949	0.195051	0.803954	0.322382	0.364576	0.196639	0.333157	0.213627	0.599405	0.921156	0.606873	0.82434	0.456518	0.501478	0.299397	1.61633	5.00597	8.61804	9.1635	8.33483	3.62719	9.89714	7.07681	8.87933
ENSMUSG00000005089	Slc1a2	chr2	+	102498816	102630941	20532	-0.169338	0.292872	0.578198	0.563131	0.999995	135.31	153.813	193.191	207.964	193.419	152.674	116.223	115.754	153.181	166.815	80.702	133.526	65.8062	79.6254	93.7214	96.7919	128.07	64.7605	100.352	101.993	67.8232	89.5617	86.968	98.55
ENSMUSG00000005102	Eif2ak4	chr2	+	118214353	118300970	480.99	-0.106429	0.216711	0.491111	0.623348	0.999995	4.27165	4.56643	4.69693	5.57356	5.74603	5.06831	4.28445	4.17547	7.09558	7.31704	5.18829	7.35771	3.96994	5.01695	4.92447	5.87458	6.01116	4.29178	5.48143	5.17433	4.55197	4.42573	5.18642	5.67636
ENSMUSG00000005103	Wdr1	chr5	-	38918053	38952905	3885.22	-0.0399806	0.19704	0.202905	0.839209	0.999995	50.3071	51.096	51.2849	45.7017	46.5452	47.5039	55.3797	52.6054	65.3889	64.902	80.5399	71.8431	81.9207	80.7265	71.1725	72.3586	55.362	58.5958	59.048	57.1502	59.1672	60.7603	60.2401	61.0393
ENSMUSG00000005107	Slc2a9	chr5	-	38740512	38894382	61.765	0.0144709	0.247512	-0.0584654	0.953378	0.999995	0.217988	0.128022	0.108199	0.295164	0.294843	0.104419	0.358808	0.276008	1.38771	1.18949	1.27252	1.34299	1.12119	1.02705	1.53172	1.50273	0.340524	0.578292	0.243529	0.382983	0.216082	0.425729	0.292102	0.312232
ENSMUSG00000005124	Wisp1	chr15	+	66722882	66754763	11.2626	-0.360028	0.505597	0.712084	0.476413	0.999995	0.424685	0.443548	1.15859	1.15873	1.2101	1.14877	0.372392	0.666654	0.190545	0.080843	0.099303	0.135484	0.061508	0.145785	0.062491	0.103919	0.462078	0.465344	0.66323	0.667419	0.471241	0.319731	0.496477	0.634335
ENSMUSG00000005125	Ndrg1	chr15	-	66760883	66801202	1691.91	0.0193894	0.218562	-0.0887134	0.92931	0.999995	60.8598	61.0718	55.7978	47.2346	44.5201	40.9739	61.8402	55.0969	49.1085	54.033	67.6554	55.2077	68.2249	60.53	52.9439	59.1872	253.163	294.127	258.363	254.939	275.044	246.709	263.306	247.11
ENSMUSG00000005131	4930550C14Rik	chr9	+	53213391	53240908	2.49116	-1.5169	1.08691	1.39561	0.162833	0.999995	0	0	0.118124	0.084891	0	0.140334	0	0	0.146924	0.229502	0.118397	0	0.210989	0.043831	0	0	0.167888	0.130311	0.549095	0.091804	0.179225	0.428503	0.091454	0.230854
ENSMUSG00000005142	Man2b1	chr8	+	87607168	87622638	1120.58	-0.0841697	0.141794	0.593605	0.552776	0.999995	15.7102	14.526	14.8511	11.929	12.8071	13.0866	17.1762	16.1275	15.5584	14.8939	14.0884	13.8286	16.0238	14.3556	13.8934	16.5732	14.4502	16.6118	14.5985	14.9985	17.3589	16.2287	15.3049	15.8487
ENSMUSG00000005148	Klf5	chr14	+	99697910	99712624	60.9606	-0.219878	0.312845	0.702832	0.48216	0.999995	4.5422	5.99218	3.88986	4.60876	4.72825	3.57524	4.12002	3.99303	2.37134	2.77821	1.87739	2.06803	1.84593	1.84157	1.02095	2.47437	1.79302	3.52867	4.28911	5.25007	2.36579	5.10233	3.17877	3.15741
ENSMUSG00000005150	Wdr83	chr8	-	87598934	87605205	394.431	0.0826223	0.180254	-0.458367	0.646689	0.999995	10.124	13.5226	9.42767	8.66326	9.76961	9.65111	11.4631	9.27947	11.9954	10.228	12.8841	12.4056	13.0554	12.8379	13.7594	12.2693	14.771	13.237	11.6052	13.1205	11.79	14.6498	13.064	11.9406
ENSMUSG00000005161	Prdx2	chr8	+	87493486	87498733	3089.48	0.0914504	0.254439	-0.35942	0.719281	0.999995	139.152	127.498	128.042	108.605	111.775	117.704	151.863	144.348	112.022	107.183	158.227	127.364	160.309	147.317	161.954	134.272	122.162	157.287	130.456	130.635	160.358	148.034	143.46	124.114
ENSMUSG00000005198	Polr2a	chr11	-	69547499	69572139	2667.16	-0.0672899	0.169242	0.397595	0.690929	0.999995	15.4735	16.9376	16.5854	15.6871	14.5183	16.4294	19.0402	17.0032	22.0934	23.6735	22.9405	23.5772	22.3696	24.7706	18.4253	26.347	19.4481	21.0661	18.8183	19.6894	19.5396	18.8661	18.6177	20.4288
ENSMUSG00000005202	Shbg	chr11	-	69428306	69431407	0.564562	-2.53796	2.40356	1.05592	0.291006	0.999995	0	0	0	0	0	0	0	0	0.057362	0	0	0	0	0	0	0	0.081489	0	0.099548	0.096035	0	0	0	0
ENSMUSG00000005204	Senp3	chr11	-	69486612	69495586	1484.51	-0.0766518	0.1476	0.519321	0.603537	0.999995	37.9548	40.1532	42.2014	38.7921	41.5795	41.0837	36.0034	33.6584	43.5566	44.325	36.2147	42.4739	39.2147	46.2257	46.5865	38.3119	31.7393	31.6521	28.2942	25.9236	29.6396	32.2301	28.181	29.4445
ENSMUSG00000005220	Corin	chr5	-	72691264	72895712	4.30052	-0.792744	0.905269	0.8757	0.381193	0.999995	0.029631	0.023489	0.040408	0.010799	0.024951	0.023287	0.061248	0.019423	0.16125	0.046759	0.012049	0.036326	0.064141	0.022303	0.065512	0.046556	0.064928	0.069722	0.21217	0.060588	0.064289	0.059399	0.046489	0.05914
ENSMUSG00000005225	Plekha8	chr6	+	54545105	54595833	186.932	0.0297361	0.235445	-0.126297	0.899497	0.999995	1.58178	2.0804	2.41938	2.62601	3.25975	2.18936	2.12683	1.91823	2.38108	2.75649	1.59662	2.33874	1.67557	1.34595	2.27707	2.22588	3.11444	2.16209	3.22124	3.21724	2.56742	3.10899	3.03301	3.51484
ENSMUSG00000005232	G6pc2	chr2	+	69049130	69065898	0	NA	NA	NA	NA	NA	0	0.060971	0	0	0	0	0	0	0	0	0	0	0	0	0	0	0	0	0	0	0	0	0	0
ENSMUSG00000005233	Spc25	chr2	-	69031952	69044251	3.97518	-0.350335	0.803936	0.435775	0.663	0.999995	0.151862	0.1509	0.063204	0.206307	0	0.132552	0.117008	0.112856	0.100818	0.03722	0.065025	0.104848	0.034218	0.120765	0	0.200996	0.378774	0.147443	0.238419	0.089242	0.102007	0.149449	0.222256	0.128008
ENSMUSG00000005237	Dnahc2	chr11	-	69234311	69362612	125.747	-0.0603142	0.275383	0.219019	0.826635	0.999995	0.182121	0.117529	0.319905	0.576761	0.12353	0.105962	0.117518	0.213309	0.697699	0.682317	0.345939	0.597779	0.307713	0.332246	0.212203	0.457799	0.501225	0.375506	0.3565	0.17994	0.232739	0.1452	0.283164	0.308234
ENSMUSG00000005251	Ripk4	chr16	-	97963540	97985344	17.1873	0.434491	0.570414	-0.761712	0.446232	0.999995	0.137281	0.138609	0.149376	0.05611	0.06456	0.139134	0.143204	0.094269	0.287733	0.091107	0.178717	0.32932	0.379062	0.086839	0.1142	0.51175	0.217008	0.434793	0.479898	0.358526	0.255753	0.253315	0.441655	0.433026
ENSMUSG00000005262	Ufd1l	chr16	+	18811872	18835354	1100.93	0.0931627	0.12297	-0.757602	0.448689	0.999995	27.2616	13.9787	12.9916	19.4478	17.4689	17.506	15.0049	13.1992	18.3782	18.1996	13.6724	17.2532	12.3401	14.3383	14.1963	16.9312	16.5189	16.0559	15.0077	24.1522	12.7182	17.6165	12.9713	15.2459
ENSMUSG00000005267	Zfp287	chr11	-	62513858	62545407	141.546	-0.0450147	0.299395	0.150352	0.880487	0.999995	2.05307	2.78157	2.87025	3.41585	3.65895	3.42821	2.43275	2.24496	3.29394	3.70204	2.41857	3.12485	1.81583	1.86071	2.40819	2.32545	3.07447	2.57895	2.80774	3.11657	2.38158	2.98344	2.93283	2.68864
ENSMUSG00000005268	Prlr	chr15	+	10106993	10303504	99.6834	-0.115184	1.37806	0.083584	0.933387	0.999995	0.019403	0.020391	0.061498	0	0.027994	0.075457	0.006016	0.107049	2.7674	0.171167	0.376932	2.96801	0.122803	0.043183	0.115792	2.63092	0.522173	0.223483	0.368256	0.561856	0.089827	0.635365	0.144987	0.909503
ENSMUSG00000005299	Letm1	chr5	-	34082322	34125466	1972.15	-0.046138	0.176632	0.26121	0.793931	0.999995	18.4537	20.7816	21.2181	21.4969	20.2431	21.7253	21.3316	20.6536	20.7935	19.9827	21.6786	22.6934	24.7186	23.3848	20.5378	23.7707	21.4355	22.2372	20.8003	22.2728	24.0836	21.2189	22.6275	21.5993
ENSMUSG00000005312	Ubqln1	chr13	-	58277524	58316997	3082.8	-0.0341321	0.157678	0.216467	0.828623	0.999995	53.8931	59.7547	53.6979	59.7459	58.4224	58.1918	50.6601	49.9891	59.2096	61.7642	45.2881	55.6246	41.0759	42.8714	46.422	54.2441	73.8777	68.3407	75.0987	73.7481	59.2783	69.7837	68.9226	70.5397
ENSMUSG00000005320	Fgfr4	chr13	+	55254001	55270120	3.25711	0.80373	1.32389	-0.607097	0.543786	0.999995	0.129014	0	0.014776	0.070607	0.029255	0	0.161166	0.053433	0.070329	0.056169	0.082147	0.035422	0	0	0	0.102659	0.417318	0.309113	0.473978	0.153738	0.255653	0.098673	0.713096	0.406424
ENSMUSG00000005338	Cadm3	chr1	-	175264385	175297826	9979.86	-0.0966467	0.213182	0.453354	0.650294	0.999995	149.993	145.416	143.287	144.664	141.099	146.331	135.251	154.839	132.389	129.766	161.204	133.932	175.691	124.812	136.925	145.1	142.446	161.207	150.157	108.273	157.115	142.698	148.513	144.98
ENSMUSG00000005339	Fcer1a	chr1	-	175151402	175157360	0	NA	NA	NA	NA	NA	0	0	0	0	0	0	0	0	0	0	0	0	0	0	0	0	0	0	0.046279	0	0	0	0.044105	0.141894
ENSMUSG00000005354	Txn2	chr15	-	77745477	77759436	2387.47	0.0223878	0.257028	-0.0871029	0.93059	0.999995	42.0973	39.1491	35.1383	34.1613	40.4356	45.5529	40.2398	46.496	37.3027	40.2939	44.9723	42.1769	50.4926	46.1172	46.3101	45.527	32.3667	36.6266	33.3823	34.2349	41.1593	33.5984	39.6432	33.6177
ENSMUSG00000005355	Casp14	chr10	-	78174742	78181038	0.0990926	-0.527915	3.53381	0.14939	0.881246	0.999995	0	0	0	0	0	0	0	0	0	0	0	0	0	0	0	0	0	0	0	0	0	0.042747	0	0
ENSMUSG00000005357	Slc1a6	chr10	+	78243241	78277570	260.051	-0.382123	0.350983	1.08872	0.276277	0.999995	5.05376	5.47817	5.88347	4.00606	4.11521	5.32689	5.00732	6.59201	5.5232	5.28375	7.06113	5.78359	14.3443	6.3043	5.82799	5.45706	9.04572	11.9471	9.5571	9.69645	11.0546	9.25398	9.05142	10.2058
ENSMUSG00000005360	Slc1a3	chr15	-	8584124	8660764	8302.41	-0.109468	0.14887	0.735325	0.462142	0.999995	99.2949	101.944	104.355	106.139	97.5021	99.3874	111.462	103.216	122.825	133.19	104.977	126.822	96.4895	108.771	91.3606	110.464	28.5126	23.0319	23.2093	26.0459	22.4882	24.462	24.1786	31.3339
ENSMUSG00000005362	Crbn	chr6	-	106728243	106750068	478.523	-0.14991	0.388682	0.385688	0.699728	0.999995	14.821	15.2589	16.9014	20.4289	21.1727	15.4547	12.5814	17.4652	21.8392	28.0304	8.84653	20.0565	6.87708	10.3026	19.2522	16.434	17.9878	13.7063	23.7538	19.8697	10.9639	17.6258	15.4553	23.2283
ENSMUSG00000005364	Il5ra	chr6	-	106660378	106695103	0	NA	NA	NA	NA	NA	0.014574	0	0	0	0	0	0	0	0	0	0	0	0	0	0	0	0	0.034293	0	0.013786	0	0	0.013733	0
ENSMUSG00000005370	Msh6	chr17	+	88374390	88390223	294.388	0.104745	0.177104	-0.591429	0.554233	0.999995	3.42573	3.57688	3.43936	3.76657	4.89665	4.08865	3.36825	3.66541	4.49924	4.7887	3.55128	4.72574	3.44927	3.00713	4.54134	4.28592	6.8759	4.652	5.67711	5.96115	4.33286	5.26403	5.91838	5.81673
ENSMUSG00000005371	Fbxo11	chr17	-	88390199	88464631	1144.47	-0.118412	0.367899	0.32186	0.747559	0.999995	14.5837	15.8676	17.8322	27.3782	26.7209	19.3004	11.0416	11.5185	25.9531	28.7709	9.9054	19.7326	8.36395	10.2922	19.9799	17.7815	15.132	7.21103	18.6631	15.1097	8.50856	13.1156	11.2697	16.8603
ENSMUSG00000005373	Mlxipl	chr5	+	135582761	135614254	77.4705	0.121781	0.255921	-0.475855	0.634178	0.999995	1.86186	1.33317	1.62183	1.86916	2.63437	1.30886	1.16627	1.22213	1.87484	1.43263	1.36526	1.25434	0.730308	0.984108	1.434	1.78578	1.81537	1.22762	1.34755	1.24005	1.74735	1.76061	1.25412	1.61662
ENSMUSG00000005374	Tbl2	chr5	+	135625527	135639743	731.151	-0.0726655	0.220239	0.329939	0.741446	0.999995	6.73317	7.24629	7.58866	6.25487	7.06651	6.32213	8.01639	8.1907	7.76412	7.43397	9.78939	7.78272	9.38421	8.37517	6.90212	7.47313	6.37088	9.41533	7.5617	7.31041	7.67478	7.73673	8.40386	7.64144
ENSMUSG00000005378	Wbscr22	chr5	-	135528827	135540829	545.449	0.0221365	0.178071	-0.124313	0.901068	0.999995	18.0982	20.8582	23.6155	19.7731	17.7137	26.8842	23.0391	16.8639	21.6647	23.6338	24.3035	21.6062	25.685	21.9583	25.56	20.2014	16.1385	15.0972	16.7637	20.989	16.5539	19.2488	16.3804	16.0795
ENSMUSG00000005397	Nid1	chr13	+	13529869	13604542	186.586	0.0516132	0.327526	-0.157585	0.874784	0.999995	0.87621	1.51751	1.61433	1.86981	1.4535	1.61696	1.58017	1.33463	1.91705	2.45664	1.70166	1.57114	1.49152	1.21445	1.18245	3.18884	10.7142	9.11549	11.2576	12.948	8.468	9.74892	9.63235	10.8197
ENSMUSG00000005410	Mcm5	chr8	+	77633427	77652338	132.534	0.0241331	0.212593	-0.113518	0.90962	0.999995	3.86794	2.89943	3.32096	3.80389	2.71931	2.82387	5.68938	4.90288	2.28742	2.25765	2.51472	2.68665	2.66371	3.05457	2.69088	2.54488	2.40994	1.81907	1.77025	2.02357	1.95175	1.7605	2.18385	2.18475
ENSMUSG00000005413	Hmox1	chr8	+	77617490	77624495	150.649	0.260246	0.257959	-1.00886	0.31304	0.999995	3.96795	3.95718	3.81318	4.15598	3.64197	4.97403	4.14269	3.49041	3.92848	3.60478	4.87411	6.27338	5.29162	5.63596	4.76096	6.49331	8.21211	11.002	11.5538	11.0825	10.2866	11.9568	9.39614	11.2591
ENSMUSG00000005417	Mprip	chr11	+	59474807	59594362	5945.43	-0.077197	0.157214	0.49103	0.623405	0.999995	53.2456	65.564	54.6614	46.2233	60.1996	66.3197	75.831	60.2967	58.0042	53.5091	49.4968	52.9793	69.6719	59.5906	46.7264	74.4345	55.4505	62.7989	44.9352	44.5152	61.5687	59.8368	45.5967	54.8352
ENSMUSG00000005442	Cic	chr7	+	26052723	26079178	5949.2	-0.0853518	0.223929	0.381156	0.703088	0.999995	55.8951	67.1841	71.4237	61.3068	59.9255	54.2889	61.5322	47.8602	51.5198	41.9642	75.1016	60.2665	53.0707	70.1637	54.7482	61.5401	48.0565	59.9861	56.4589	52.4045	40.2142	36.3664	51.3642	47.4019
ENSMUSG00000005447	Pafah1b3	chr7	-	26080068	26083005	216.636	-0.0283641	0.225757	0.12564	0.900017	0.999995	17.1624	12.6797	11.453	12.3349	10.7759	14.2525	15.5866	19.4848	13.3667	9.93832	10.016	12.2519	14.1632	13.459	13.7975	14.7361	29.6449	32.8508	26.3517	29.6158	37.7874	30.3921	30.0057	27.7494
ENSMUSG00000005465	Il27ra	chr8	-	86554186	86566488	34.7271	-0.136697	0.393347	0.347522	0.728199	0.999995	0.271898	0.168644	0.147236	0.142187	0.236737	0.130668	0.022415	0	1.24546	0.697212	0.487215	0.802532	0.269612	0.859293	0.428632	0.835197	0.316165	0.247405	0.135871	0.225791	0.202838	0.253754	0.128352	0.164631
ENSMUSG00000005469	Prkaca	chr8	+	86496877	86520344	4437.04	-0.0978835	0.236378	0.414097	0.678803	0.999995	107.091	101.089	93.6913	89.5164	94.3527	97.8811	112.367	112.355	99.2811	93.1344	128.886	107.659	139.209	133.517	102.459	106.183	155.76	172.479	150.578	145.529	191.909	161.277	152.29	133.777
ENSMUSG00000005470	Asf1b	chr8	+	86479406	86494096	9.95029	-1.0826	0.587743	1.84196	0.0654813	0.999995	0.459273	0.510907	0.456554	0.306546	0.640975	0.393223	0.590591	0.501742	0.318429	0.425187	0.36735	0.242367	0.644556	0.455233	0.177607	0.109031	0.755531	0.552833	0.992343	0.728274	0.763288	0.701137	0.89246	0.578496
ENSMUSG00000005474	Myl10	chr5	+	137169016	137176964	0	NA	NA	NA	NA	NA	0	0	0	0	0	0	0	0	0	0	0	0	0	0	0	0	0	0	0	0	0	0	0	0.117858
ENSMUSG00000005481	Ddx39	chr8	+	86239076	86250791	309.442	0.0640109	0.165515	-0.386738	0.69895	0.999995	12.6055	11.6664	8.96621	8.67531	9.59044	12.7574	10.5348	10.8483	9.91325	10.0578	9.48585	8.95809	8.97143	10.1415	12.3048	10.9821	8.67782	9.861	9.29875	10.2442	9.04995	8.94919	9.09312	8.77252
ENSMUSG00000005483	Dnajb1	chr8	+	86132074	86135801	1323.98	0.0782141	0.266727	-0.293236	0.769342	0.999995	28.8741	28.2997	37.1447	30.7302	32.9424	30.1037	30.6207	32.0649	25.2956	26.2041	42.4089	31.4124	43.1873	36.3632	35.1197	32.9835	27.9263	29.7637	33.7997	27.8862	39.9672	30.7523	36.6188	35.3418
ENSMUSG00000005493	Msh4	chr3	-	153520111	153569102	0.33742	0.874184	2.89178	-0.3023	0.762423	0.999995	0	0	0	0	0	0	0	0	0	0	0	0.017695	0	0	0	0	0	0	0	0	0	0	0	0
ENSMUSG00000005501	Usp40	chr1	-	89841696	89905126	217.048	-0.231358	0.310004	0.746307	0.455482	0.999995	1.92631	2.4573	1.38083	2.91226	1.89401	1.71015	1.14098	1.07103	2.37482	2.79573	1.54613	2.78356	1.22728	1.59578	1.21825	1.89057	2.68434	2.13705	2.20004	2.89691	1.4865	2.05402	2.78816	3.29646
ENSMUSG00000005503	Evx1	chr6	+	52263492	52268372	0.490524	2.49156	3.4679	-0.718465	0.472471	0.999995	0	0	0	0	0	0	0	0	0	0	0	0	0	0	0	0.079073	0.881818	0.470032	0.816205	0.887805	1.10192	0.821213	0.471546	0.590508
ENSMUSG00000005505	Kbtbd4	chr2	+	90744897	90751783	571.711	0.04407	0.162873	-0.270579	0.786715	0.999995	16.8886	15.9207	6.75067	13.0643	13.5073	15.2303	17.9727	17.7807	14.3314	14.987	14.995	14.0966	14.6218	16.2962	16.0606	15.7552	13.2463	5.4982	12.6736	4.90579	13.864	13.0884	13.9956	13.1242
ENSMUSG00000005506	Celf1	chr2	+	90780539	90859654	2790.16	-0.0856641	0.219605	0.390083	0.696475	0.999995	20.505	21.9207	25.2598	32.8881	29.378	28.3439	18.7442	19.1668	28.6461	31.2525	18.6535	26.1616	17.6309	16.0831	20.5404	23.5648	13.9077	9.90459	12.775	13.3487	9.5169	11.3789	12.5139	13.2093
ENSMUSG00000005510	Ndufs3	chr2	-	90734791	90744984	1731.96	-0.0300814	0.21151	0.142222	0.886904	0.999995	97.2931	93.6536	84.7023	72.4438	84.9531	83.4333	93.9338	98.5057	87.2295	79.6107	102.3	89.076	104.596	106.304	104.041	90.67	89.334	90.5664	88.1933	82.4166	112.043	85.1281	97.9684	93.2565
ENSMUSG00000005514	Por	chr5	+	136145903	136211196	2001.94	0.0429214	0.227783	-0.188431	0.850539	0.999995	41.514	36.9339	41.2954	35.3234	33.3886	38.5565	51.2421	48.3084	35.9257	36.7566	47.2208	38.8224	48.097	46.736	45.2401	44.0971	33.5417	41.7462	36.5742	33.7251	44.1387	33.2124	42.6224	36.08
ENSMUSG00000005533	Igf1r	chr7	+	75097713	75371484	230.72	-0.0668864	0.291414	0.229524	0.818462	0.999995	3.40776	4.03261	3.73426	5.20949	5.1441	4.48995	3.82181	4.00806	3.32101	2.49063	3.10096	4.03095	3.7448	3.07102	1.58072	3.68743	4.37325	3.33799	3.36156	4.44712	4.31654	3.97532	3.91305	3.21743
ENSMUSG00000005534	Insr	chr8	-	3150922	3279617	624.101	0.00493884	0.226115	-0.0218422	0.982574	0.999995	3.85368	4.24239	3.88769	5.94242	5.28998	4.64776	3.3888	4.34316	5.56712	5.0554	4.01729	4.95093	3.28472	2.7793	3.32244	4.06921	4.8467	3.03339	3.90146	3.95016	3.6399	3.88424	3.96472	4.10649
ENSMUSG00000005540	Fcer2a	chr8	-	3681737	3694174	18.8625	-0.394423	0.512381	0.769785	0.441427	0.999995	0.255898	0.63428	0.179326	0.553471	0.158023	0.445875	0.079728	0.32961	0.434101	0.507291	0.189884	0.338229	0.163244	0.440796	0.167941	0.409871	0.09664	0.188328	0.193459	0.139152	0	0.176798	0.036851	0.128054
ENSMUSG00000005547	Cyp2a5	chr7	+	27620324	27628567	2.45634	0.623315	1.29792	-0.480241	0.631056	0.999995	0.046878	0.119912	0.143337	0.190123	0.302164	0.05749	0.351558	0.462972	0	0	0.110736	0.087737	0.038676	0	0	0	0	0	0	0	0	0	0	0
ENSMUSG00000005553	Atp4a	chr7	+	31497228	31510554	15.8215	-0.440976	0.478678	0.921236	0.356927	0.999995	0.3201	0.296206	0.027187	0.419251	0.058657	0.316403	0.328603	0.252304	0.270244	0.21056	0.162366	0.956949	0.201057	0.549425	0.053724	0.26545	0.143997	0.09237	0.14531	0.219426	0.082048	0.112319	0.155888	0.063447
ENSMUSG00000005566	Trim28	chr7	+	13609501	13616384	3741.91	-0.0658512	0.212924	0.309271	0.757116	0.999995	72.4402	62.9769	59.5034	48.1627	47.3166	55.0645	66.8435	66.7201	68.2979	61.2821	74.4847	61.0404	83.1505	82.9362	72.5637	69.2878	47.5474	55.6125	46.0052	48.8095	55.5741	51.83	48.8742	49.6817
ENSMUSG00000005575	Ube2m	chr7	-	13620587	13623622	2197.96	0.00698821	0.236478	-0.0295512	0.976425	0.999995	71.5182	78.0944	66.8794	53.5101	60.6772	62.3464	74.5127	71.2627	51.7402	59.4975	69.7248	64.8032	77.8906	71.0956	81.1731	62.6869	67.2706	78.2246	65.9978	66.0158	80.0753	76.1327	81.6258	73.2844
ENSMUSG00000005580	Adcy9	chr16	-	4287529	4420498	1603.72	-0.183223	0.237847	0.770337	0.4411	0.999995	15.2861	17.8189	15.3117	16.8401	16.1531	17.2895	14.4792	15.7188	20.4429	20.5625	21.5709	20.917	20.2298	22.6059	11.7546	20.7209	13.2767	11.3036	12.8243	13.3481	13.3365	11.7204	14.5058	12.8056
ENSMUSG00000005583	Mef2c	chr13	+	83643033	83806684	787.471	-0.259939	0.436338	0.595728	0.551357	0.999995	34.6926	32.3479	39.8837	52.2089	53.1091	35.0049	18.7707	24.9992	9.33246	10.2178	3.00651	8.13122	3.29776	2.76392	5.74955	4.90305	1.95135	1.22975	1.57223	2.20172	0.69405	1.43617	0.788634	1.49576
ENSMUSG00000005609	Ctr9	chr7	+	118172465	118199891	937.002	-0.115366	0.142539	0.809364	0.418306	0.999995	11.9222	12.727	13.4211	14.2436	13.788	12.2475	12.2006	12.1571	16.9247	14.0572	10.0634	13.9346	11.3419	10.8378	12.8995	13.3762	16.9363	16.1172	17.1334	16.8835	14.9226	17.1246	15.1906	16.0913
ENSMUSG00000005610	Eif4g2	chr7	-	118211499	118226544	6853.61	-0.0637631	0.271847	0.234555	0.814554	0.999995	66.009	74.2659	72.3377	101.306	88.8878	79.4389	50.5619	64.3279	103.377	97.5577	47.5612	102.795	44.9934	53.2785	66.2537	77.5851	100.921	76.4278	127.241	100.195	67.7915	85.3541	113.766	108.357
ENSMUSG00000005611	Mrvi1	chr7	-	118011780	118125975	67.7987	0.241273	0.29905	-0.806799	0.419782	0.999995	0.41615	0.615095	0.407078	1.45217	0.922837	0.760904	0.381332	0.577684	0.632116	1.18678	0.592345	0.569035	0.543973	0.601626	0.739419	1.14107	2.76435	2.86528	2.66269	2.55136	3.00455	3.17236	3.63069	3.23472
ENSMUSG00000005615	Pcyt1a	chr16	+	32431007	32475156	568.732	-0.0579116	0.159246	0.363661	0.716111	0.999995	9.04206	9.67721	8.64758	9.77742	4.65137	8.50523	9.02597	8.27688	8.35633	8.84405	6.43169	8.93376	6.14874	7.01656	6.51922	8.28274	20.0665	16.5651	18.2305	18.7824	15.0138	17.7891	17.4856	18.516
ENSMUSG00000005621	Zfp592	chr7	+	88138567	88190050	811.984	-0.0330561	0.177952	0.185759	0.852634	0.999995	5.63758	5.96354	6.59684	6.21033	7.63067	6.62079	6.72294	5.4032	6.80156	7.2485	7.57624	7.06403	6.94211	6.15613	5.496	7.87333	6.4917	7.66904	7.44814	7.15145	8.11224	6.59285	7.1129	6.86435
ENSMUSG00000005625	Psmd4	chr3	-	94836616	94846536	1765.56	0.0358048	0.206447	-0.173433	0.862311	0.999995	61.7749	54.2478	55.3287	50.664	49.4962	51.8227	62.6259	62.6896	48.1107	45.0852	59.4913	53.9871	61.2575	61.5164	61.2733	52.24	67.4778	91.3377	68.9655	73.5457	75.8103	75.4117	72.9068	85.9958
ENSMUSG00000005628	Tmod4	chr3	+	94928398	94933131	10.9902	0.989616	0.622242	-1.5904	0.111744	0.999995	0.07394	0.706245	0.054768	0.435364	0.131619	0.285636	0	0.40125	0.142323	0.045761	0.0671	1.14323	0.081994	0.172122	0.104882	1.19751	0	0.358967	0.261899	0.754085	0.295896	0.299671	0.353397	0.319239
ENSMUSG00000005640	Insrr	chr3	+	87600873	87620023	9.05402	0.990606	0.922214	-1.07416	0.282751	0.999995	0.0753	0.129556	0.10007	0.071986	0.052932	0.055914	0.121168	0.018509	0.009313	0.134896	0.072541	0	0.033524	0	0.211887	0.178132	0.057624	0.227952	0.133177	0.089366	0.020405	0.104578	0.108114	0.085604
ENSMUSG00000005649	Cabp5	chr7	+	13983481	13994236	0	NA	NA	NA	NA	NA	0.108098	0.194424	0.08817	0.126018	0	0.030284	0.22824	0.106284	0	0	0	0	0	0	0	0	0	0	0	0	0	0	0	0
ENSMUSG00000005656	Snx6	chr12	-	55847336	55896690	526.295	0.154574	0.210167	-0.73548	0.462047	0.999995	12.299	11.3449	13.4195	16.783	16.1392	15.5974	12.0537	12.1289	18.8261	18.0776	12.5921	16.7327	10.818	12.7195	20.8083	18.6214	24.0604	22.82	26.194	25.4662	16.4317	24.6851	21.7636	29.5322
ENSMUSG00000005667	Mthfd2	chr6	-	83255685	83267600	136.268	-0.152123	0.199257	0.76345	0.445195	0.999995	4.59703	3.05286	2.32152	4.64853	3.08368	4.95664	3.30887	4.60326	3.81385	4.16688	3.15266	3.94242	3.62391	4.86021	4.06731	4.43466	13.1734	13.0596	13.0006	11.7624	13.7288	13.6071	14.0281	14.1811
ENSMUSG00000005672	Kit	chr5	+	75970941	76052747	1799.5	-0.139774	0.131617	1.06198	0.288246	0.999995	5.86162	7.25167	6.04556	8.18509	7.38402	7.36941	5.5224	5.89996	23.7653	25.3289	16.8548	21.8387	19.3536	18.5348	19.1697	20.7593	6.51122	6.99771	6.84237	7.04088	6.10337	7.55312	6.68873	7.26885
ENSMUSG00000005674	Tomm40l	chr1	-	173147933	173152645	266.598	0.100732	0.241235	-0.417568	0.676263	0.999995	27.6532	27.7659	23.9508	25.6056	19.1245	25.5537	30.4969	30.2676	18.605	22.834	26.0037	24.2169	29.2815	26.1407	25.7953	23.2982	19.0255	24.3444	17.8789	22.4244	24.0312	20.7726	23.6667	23.2005
ENSMUSG00000005677	Nr1i3	chr1	+	173144101	173150832	8.28327	-0.70833	0.564045	1.25581	0.209187	0.999995	2.15183	2.30892	1.23909	1.84528	1.37605	1.53239	2.34251	0.900641	2.25949	1.13312	1.59579	1.03091	1.14396	1.02288	1.64653	1.39894	0.816796	1.79642	1.36276	0.974772	1.08895	1.85779	1.33589	1.43547
ENSMUSG00000005681	Apoa2	chr1	+	173155185	173156510	8.22861	0.27665	0.700711	-0.394814	0.69298	0.999995	1.02292	0	0.24083	0.501231	0.514845	0.725537	0.402412	0.617558	0.596231	0.274303	0.84581	0.795562	0.956867	1.64173	1.14924	1.60371	1.24406	2.5422	0.808739	2.34797	0.898342	1.85265	1.22257	0.995461
ENSMUSG00000005682	Pan2	chr10	+	127740391	127758403	407.75	-0.0278679	0.207254	0.134463	0.893037	0.999995	5.83471	4.90942	4.77451	5.49345	5.37284	6.12915	4.05252	4.09413	6.43474	6.26322	4.20045	5.36889	3.63425	4.15036	5.3643	5.46496	4.10551	4.14717	5.01012	4.77797	3.99325	4.65116	4.63171	4.77279
ENSMUSG00000005683	Cs	chr10	+	127774888	127799535	5851.04	-0.0601454	0.174678	0.344322	0.730604	0.999995	123.83	119.074	118.965	109.552	105.584	113.762	131.559	124.765	114.031	111.6	127.613	121.207	131.118	130.921	111.556	119.123	138.752	140.788	131.055	132.064	141.893	141.415	141.945	139.543
ENSMUSG00000005686	Ampd3	chr7	+	117911720	117955919	409.46	0.12859	0.158314	-0.812249	0.416649	0.999995	6.55226	8.47263	8.04334	9.34238	9.84951	7.70484	7.54181	6.80214	8.89449	10.0712	8.47125	8.97658	7.12293	7.18513	7.62045	9.35432	12.8543	13.3196	14.151	15.5233	14.2183	15.8806	13.2154	15.4731
ENSMUSG00000005687	Bcas2	chr3	+	102975578	102983089	758.825	0.0730022	0.17371	-0.420254	0.6743	0.999995	12.1374	12.4855	11.03	11.8022	12.4823	14.7984	9.9802	12.0683	15.6595	15.2466	13.5991	16.9516	13.0059	14.8629	21.9231	16.6843	13.5659	14.104	13.7116	12.5254	12.2175	12.8833	14.1737	14.1046
ENSMUSG00000005696	Sh2d1a	chrX	+	39855630	39876874	0.870631	1.47206	2.39058	-0.615775	0.538043	0.999995	0	0	0	0	0	0	0	0	0	0	0	0	0	0	0	0	0	0	0	0	0	0	0	0.018709
ENSMUSG00000005698	Ctcf	chr8	+	108160468	108206822	879.007	-0.077438	0.203298	0.38091	0.70327	0.999995	13.1019	13.6369	13.9324	16.7482	18.6595	16.1308	12.0196	10.8078	17.3652	19.6651	11.4508	18.4118	10.9553	11.7586	13.2491	14.5437	13.3638	12.2229	14.0769	12.65	10.3417	13.4231	12.1045	14.4713
ENSMUSG00000005699	Pard6a	chr8	+	108225054	108227393	498.326	0.0197836	0.261966	-0.0755199	0.939801	0.999995	24.0096	23.2803	29.1411	19.4161	21.5023	23.0033	27.3869	27.0467	17.1092	16.4167	23.5836	19.526	27.4139	20.8911	23.2857	20.801	16.4344	20.2468	19.0084	18.1555	28.0471	18.7247	21.6695	17.7255
ENSMUSG00000005705	Agrp	chr8	-	108090600	108092198	6.52064	0.466635	0.657068	-0.710179	0.477593	0.999995	0	0.307499	0.112541	0.164128	0.084848	0.362909	0.19885	0.129417	0.16691	0.122955	0.217297	0.206221	0.500007	0.283936	0.208408	0.36916	0.262973	0	0.452661	0.192942	0	0.147307	0.411576	0.44826
ENSMUSG00000005716	Pvalb	chr15	-	78021544	78036830	632.77	-0.130277	0.355885	0.366066	0.714316	0.999995	72.9458	65.7509	67.2611	48.8558	60.8385	63.3368	65.4633	68.6399	23.2534	26.5507	39.4783	28.6654	62.5621	40.7378	46.5442	30.2166	93.228	99.638	93.8641	88.8831	110.51	112.963	106.905	96.1297
ENSMUSG00000005718	Tfap4	chr16	-	4544661	4559720	82.9736	-0.148088	0.237392	0.62381	0.532752	0.999995	1.05489	1.7403	1.38665	1.28095	1.24488	1.41922	1.44185	1.39482	2.01551	2.73782	2.11132	1.97539	1.98531	2.41879	1.84598	2.3623	2.27961	2.6618	3.28981	3.13005	2.751	2.26931	2.64334	2.85062
ENSMUSG00000005732	Ranbp1	chr16	-	18239877	18248825	617.442	0.0713801	0.145084	-0.491992	0.622725	0.999995	23.7819	22.4618	15.1054	27.9896	25.7514	27.1528	26.1493	24.2058	33.596	31.9958	27.5858	28.4873	25.43	30.1108	37.4859	27.7994	35.8637	28.3502	28.6927	25.6113	26.6946	27.5335	28.4919	32.3682
ENSMUSG00000005763	Cd247	chr1	+	167718812	167807407	1.84246	0.754859	1.23123	-0.613092	0.539815	0.999995	0	0	0	0	0	0	0	0.056277	0	0	0	0	0.093416	0	0.075928	0.045191	0	0	0	0.054141	0.060175	0	0.080903	0.237224
ENSMUSG00000005774	Rfx5	chr3	+	94757997	94765483	243.168	-0.274944	0.152873	1.79851	0.0720959	0.999995	4.9081	4.15736	4.52853	5.72152	5.45374	5.59257	5.00897	3.59329	6.97694	5.88715	5.39726	5.74482	5.4168	6.57171	6.41611	6.9162	9.49527	6.99591	7.26678	7.44445	6.85021	6.48382	5.83272	6.8868
ENSMUSG00000005779	Psmb4	chr3	-	94688015	94690883	2679.49	0.0346196	0.248445	-0.139345	0.889177	0.999995	140.565	118.091	113.67	102.14	101.071	118.58	137.758	154.144	112.085	98.6528	148.823	118.801	161.461	153.88	156.451	129.463	142.082	167.925	134.709	143.654	169.784	161.961	152.666	145.671
ENSMUSG00000005800	Mmp8	chr9	+	7558429	7568486	0	NA	NA	NA	NA	NA	0	0	0	0	0	0	0	0	0	0	0	0	0	0	0	0	1.46726	0.744633	0.221604	0.458688	0.211665	0.236009	0.036895	0.073979
ENSMUSG00000005802	Slc30a4	chr2	-	122506969	122528399	359.938	-0.112625	0.483439	0.232966	0.815788	0.999995	7.76173	9.45745	9.39495	12.7491	12.0817	8.25927	5.86811	6.58867	6.49459	7.89344	1.69023	4.94977	1.50823	1.94634	4.24028	5.21218	2.74548	2.29956	3.90702	3.15967	1.68474	2.46685	2.33889	4.18193
ENSMUSG00000005803	Sqrdl	chr2	+	122590973	122635305	118.647	0.221496	0.268644	-0.824498	0.409657	0.999995	3.59478	2.84018	3.03651	3.03054	3.49359	3.10957	4.51838	4.2046	3.43562	3.13021	3.60982	3.56837	4.44449	3.17933	4.21104	6.17622	5.54446	8.45445	5.2429	6.97522	7.12532	7.74629	6.65306	6.83227
ENSMUSG00000005804	Pldn	chr2	+	122564239	122575211	480.21	0.00465406	0.133064	-0.0349761	0.972099	0.999995	12.476	11.1678	7.17557	12.3353	8.81068	10.2762	11.2641	10.0094	11.2003	5.25066	11.2419	12.2326	7.26572	11.0329	11.5316	7.7743	9.64222	3.81881	12.6649	4.01431	10.6336	11.3455	13.1283	4.73104
ENSMUSG00000005813	Metap1	chr3	-	138121924	138152346	694.689	0.0400131	0.135043	-0.296299	0.767002	0.999995	11.7065	12.1365	11.883	15.0937	14.0206	13.882	12.7698	11.8546	17.6301	17.0457	14.4601	16.8411	13.0412	15.4564	18.2012	15.8858	16.0578	13.9865	16.6212	13.9516	12.8383	14.6212	16.2361	16.5778
ENSMUSG00000005823	Gpr108	chr17	-	57374341	57387082	569.656	0.0700632	0.162371	-0.4315	0.666105	0.999995	14.2495	13.2936	13.5899	13.9619	13.3953	13.0345	15.8154	14.8461	13.9478	12.8688	14.8516	14.5635	15.1934	15.1413	17.6084	15.2597	21.5658	23.2303	22.8031	20.1438	22.6858	23.9356	23.7756	22.0902
ENSMUSG00000005824	Tnfsf14	chr17	-	57328915	57333612	0.121379	0.914757	3.53381	-0.258858	0.795744	0.999995	0	0	0	0	0	0	0	0	0	0	0	0	0	0	0	0	0.099523	0	0	0.11741	0	0	0.097367	0
ENSMUSG00000005836	Gata6	chr18	+	11052508	11085633	2.84903	1.99554	1.02835	-1.94053	0.0523149	0.999995	0	0	0	0	0	0	0.05594	0.035479	0.014876	0.035589	0.069869	0.073728	0.016277	0	0.03979	0.094966	0.042575	0.033167	0.07433	0.042665	0.016256	0	0	0.023906
ENSMUSG00000005846	Rsl1d1	chr16	-	11193063	11203424	548.993	-0.0164486	0.275072	0.0597974	0.952317	0.999995	12.8334	8.52037	10.1991	15.623	15.5672	12.5671	9.59054	8.73679	13.0662	16.139	9.64229	11.762	9.21988	8.60877	15.8824	10.1316	16.1246	11.1095	13.7363	12.4447	5.66919	12.4511	8.33893	10.6304
ENSMUSG00000005864	Cnga2	chrX	+	69237188	69255557	2.63655	-0.82565	1.08538	0.7607	0.446837	0.999995	0.078366	0.074545	0.096179	0.068545	0.256747	0.064871	0	0.077051	0.085291	0.083473	0.048609	0	0.017053	0.051493	0.031186	0.061748	0.060383	0.119856	0.077484	0.02965	0.119216	0	0	0
ENSMUSG00000005871	Apc	chr18	+	34380578	34481843	1344.22	-0.351786	0.514272	0.684047	0.493945	0.999995	14.5089	16.2033	23.7164	18.6435	27.0757	17.101	7.57178	8.0485	9.05867	13.2414	2.64711	8.99792	2.15233	1.86773	6.27514	4.65714	10.6153	4.33677	11.0541	10.1126	5.4264	7.91589	6.85762	8.73224
ENSMUSG00000005873	Reep5	chr18	-	34504543	34533069	7264.7	0.0512323	0.107956	-0.474566	0.635097	0.999995	130.215	139.225	138.329	161.041	141.677	142.195	125.523	135.938	147.041	148.344	141.407	155.796	139.05	142.727	150.748	160.046	177.815	224.446	213.798	208.545	145.443	229.648	185.617	194.517
ENSMUSG00000005881	Ergic3	chr2	+	155833781	155844015	1973.99	0.127008	0.200557	-0.633274	0.526555	0.999995	98.5053	86.3252	89.9337	78.4707	75.7037	79.6331	112.488	102.852	78.0323	84.5481	110.847	92.1606	107.04	98.888	106.768	107.008	93.2789	116.65	97.7195	107.152	125.738	106.73	109.524	100.301
ENSMUSG00000005882	Uqcc	chr2	-	155672630	155756046	989.053	-0.0154844	0.193662	0.0799558	0.936272	0.999995	14.5599	17.5113	18.5469	14.4713	16.6204	15.1524	18.4682	22.7831	17.7567	21.5734	21.4345	24.5409	23.0022	25.3414	19.5262	22.1022	16.1871	32.1948	26.2397	18.3513	23.4848	22.5548	18.5571	33.5444
ENSMUSG00000005883	Spo11	chr2	+	172803201	172819077	3.7244	0.0859841	0.993729	-0.0865268	0.931048	0.999995	0.01327	0.013467	0.045976	0	0	0	0.032914	0	0.07871	0.071917	0.013718	0	0	0	0.105615	0.104767	0	0.015612	0.02624	0.05642	0	0.10908	0	0
ENSMUSG00000005886	Ncoa2	chr1	-	13129186	13364164	959.336	-0.26817	0.309058	0.867702	0.385557	0.999995	8.13433	10.6955	10.9953	14.1218	16.7623	10.8217	8.57875	8.78676	12.5412	13.0806	5.80772	7.8164	5.54634	4.84747	3.96316	8.81369	9.26476	6.01283	8.37719	8.0064	6.48911	7.80815	7.4067	7.52429
ENSMUSG00000005891	Prl4a1	chr13	+	28108081	28115417	0	NA	NA	NA	NA	NA	0	0	0	0	0	0	0	0	0	0	0	0	0	0	0	0	0	0	0	0	0	0	0	0
ENSMUSG00000005892	Trh	chr6	-	92192055	92194644	13.0603	0.532513	0.718258	-0.741394	0.458454	0.999995	1.42142	1.68408	1.89933	1.84337	0.868269	1.00928	5.28461	2.62147	0.443394	0.348446	0.949165	0.235444	1.05464	0.07835	0.43727	0.493117	2.75347	3.29967	2.43157	3.22517	3.97476	2.29517	3.50584	2.86017
ENSMUSG00000005893	Nr2c2	chr6	+	92041384	92123051	578.312	-0.0539391	0.310322	0.173817	0.862009	0.999995	9.95282	14.4808	12.6739	18.0877	10.689	11.9369	9.22554	6.46881	13.0512	16.9813	5.11217	12.5112	5.59019	6.01177	11.3482	7.41648	9.25102	6.01826	7.71664	8.59728	5.10254	6.14634	6.15246	6.17368
ENSMUSG00000005897	Nr2c1	chr10	+	93610768	93659956	195.808	0.0227191	0.19411	-0.117042	0.906827	0.999995	2.40281	2.27964	2.13695	2.47222	2.51041	2.717	2.35821	2.5682	2.46157	2.44644	2.40041	2.96461	1.95663	2.68211	2.03399	3.14928	2.95908	2.03582	2.84365	2.97349	2.41939	2.59698	3.04345	2.94802
ENSMUSG00000005899	Smpd4	chr16	+	17619447	17644921	1223.89	0.0333266	0.176676	-0.188631	0.850382	0.999995	30.4087	24.7564	22.9749	25.2056	23.6898	34.534	23.0596	20.073	21.1815	26.15	18.0769	25.9473	13.5541	16.1904	22.9914	22.874	11.777	11.7986	14.7556	9.85387	9.43235	13.0842	12.5906	13.3865
ENSMUSG00000005907	Pex1	chr5	+	3596066	3637232	278.26	-0.0307797	0.238714	0.12894	0.897405	0.999995	4.34228	4.03596	3.67543	5.60835	5.1511	4.12818	4.205	3.99384	4.73828	5.74687	3.14909	4.79618	2.66504	3.58606	4.12311	4.40585	4.47624	3.26503	4.38598	4.3293	3.34491	3.8769	4.27603	5.09556
ENSMUSG00000005917	Otx1	chr11	-	21894767	21902900	85.828	-0.144754	0.235966	0.613454	0.539576	0.999995	3.24294	3.14572	3.72332	3.17623	2.94809	2.42841	3.20653	2.48701	2.29356	1.72678	1.54772	0.93172	1.67337	1.2851	0.736503	1.80173	0.006754	0	0	0	0	0	0.008539	0
ENSMUSG00000005936	Kctd20	chr17	+	29088895	29106494	1449.22	-0.0804856	0.162621	0.494926	0.620652	0.999995	22.1703	20.8722	21.9008	21.2303	21.8967	22.3673	22.8821	23.9737	21.9294	22.5536	24.3281	21.7118	24.0149	25.7192	21.7103	23.0045	19.9817	22.4292	21.8379	24.7567	23.163	28.0474	21.1295	21.1415
ENSMUSG00000005947	Itgae	chr11	+	72904085	72960948	5.69591	1.15255	0.782119	-1.47362	0.140584	0.999995	0	0	0.012774	0	0.012712	0.022775	0	0.03684	0.080201	0	0.091854	0	0	0	0.028607	0.078887	0.307931	0.283897	0.256004	0.142566	0.231766	0.267982	0.406685	0.142622
ENSMUSG00000005949	Ctns	chr11	-	72997098	73012544	383.538	0.0299835	0.150504	-0.199221	0.84209	0.999995	7.27569	7.08941	5.6815	8.20537	8.47194	8.8565	5.79763	6.03259	9.24299	9.13298	10.4911	8.60106	7.34714	8.98905	8.43854	9.53458	8.38919	11.0709	10.1079	8.45664	9.37606	10.4778	10.9227	10.0277
ENSMUSG00000005950	P2rx5	chr11	+	72973923	72986187	55.1742	0.112695	0.33678	-0.334625	0.737908	0.999995	0.040103	0.201933	0.371392	0.234765	0.361026	0.284852	0.542717	0.12803	0.891577	1.08059	1.43291	0.778605	1.57947	1.26865	1.53391	1.67603	6.78266	9.05775	7.92132	8.23822	8.7601	8.42503	8.42947	7.61458
ENSMUSG00000005951	Shpk	chr11	+	73012962	73038013	109.426	-0.131917	0.209928	0.628393	0.529747	0.999995	1.54911	1.25851	1.79994	1.1724	1.07634	1.66587	2.10401	1.51907	2.2841	2.08964	2.02926	2.01092	2.24974	2.59787	2.14009	2.57656	3.72383	4.84559	4.61701	3.80251	3.66069	4.08493	3.67231	3.01776
ENSMUSG00000005952	Trpv1	chr11	+	73047794	73074744	2.12226	-0.224251	1.48939	0.150565	0.880319	0.999995	0	0	0	0	0	0.051649	0.01772	0.014048	0.014137	0.01691	0.014771	0	0	0	0	0	1.77424	7.02858	5.25099	4.83896	1.07974	7.35966	4.32289	3.86317
ENSMUSG00000005958	Ephb3	chr16	+	21204828	21223378	646.941	0.067226	0.180395	-0.372659	0.709402	0.999995	11.5436	10.3666	10.544	9.34172	9.35394	10.0047	10.4862	10.8123	8.13985	6.45297	8.53527	7.34422	7.54654	8.57692	8.29935	7.70458	3.40872	3.29513	3.53078	4.28714	3.72573	3.22856	3.56284	3.12326
ENSMUSG00000005968	Tuft1	chr3	-	94416679	94462794	98.8284	-0.0658087	0.233656	0.281649	0.778213	0.999995	0.985035	1.09416	0.989698	1.24748	1.19102	1.16391	1.04703	1.27311	2.56936	2.20721	1.57765	2.57081	2.3793	2.49716	2.07649	3.38572	1.96057	2.46855	2.09861	1.85808	2.2825	1.99552	2.16957	2.31974
ENSMUSG00000005973	Rcn1	chr2	-	105226448	105239476	246.303	0.212792	0.215274	-0.988468	0.322923	0.999995	6.00302	6.74915	6.85048	8.87899	7.09519	7.8284	6.22911	6.03297	5.32114	6.07054	4.22316	6.16214	4.32274	3.5679	5.42734	7.62312	9.88917	9.31181	10.1406	10.8639	5.89261	8.96729	7.92751	9.21827
ENSMUSG00000005980	Dnase1	chr16	+	4036942	4040024	88.6126	-0.284268	0.275236	1.03282	0.30169	0.999995	2.10227	2.52886	1.55627	2.15587	2.22005	2.02179	2.24059	1.88243	2.62921	2.41663	1.43784	2.92206	1.98923	2.27995	1.57811	2.56423	2.86192	2.30558	2.42089	2.74693	2.26872	2.55769	2.15232	2.80984
ENSMUSG00000005981	Trap1	chr16	-	4039971	4078410	1303.24	-0.0552164	0.172895	0.319363	0.749451	0.999995	37.489	35.0593	31.9636	29.2292	32.2372	33.7516	38.6137	36.6611	32.4572	31.514	35.2215	32.9971	37.7285	38.0185	34.3653	35.2495	41.6807	46.7413	39.7866	40.6677	43.9392	48.158	44.8293	42.7704
ENSMUSG00000005982	Nat15	chr16	+	3872375	3904770	1139.21	-0.07569	0.197552	0.383139	0.701617	0.999995	27.8538	30.7278	31.6128	29.4906	55.8784	27.6022	27.037	28.4496	25.4312	28.1814	28.5861	28.3628	56.0847	27.716	20.8888	32.3266	27.4156	52.5343	26.9793	31.1894	35.8419	28.01	26.9093	26.9889
ENSMUSG00000005983	1700037C18Rik	chr16	-	3895179	3908689	61.9503	-0.054309	0.312403	0.173843	0.861989	0.999995	3.08525	2.11001	1.87389	2.47499	2.42946	2.60215	1.9543	2.16715	1.74633	1.01241	1.14254	1.81103	2.05557	1.35093	1.91139	2.23654	1.9498	1.68667	1.23824	2.28153	1.57807	2.21293	2.22629	2.02009
ENSMUSG00000005986	Ankrd13d	chr19	-	4270180	4283137	1301.87	-0.02105	0.170886	0.123181	0.901963	0.999995	33.0934	34.1776	31.9033	34.3659	28.0402	38.0214	31.5384	36.66	29.0246	28.1509	37.1074	29.98	33.5688	34.8553	33.2297	31.3543	31.1045	41.3769	33.8142	31.4402	37.3306	34.7605	36.1181	31.3045
ENSMUSG00000005994	Tyrp1	chr4	+	80480027	80497623	3.49879	0.758328	0.93397	-0.811941	0.416826	0.999995	0	0.105708	0	0.019303	0.017876	0	0	0.034563	0	0	0.095714	0.064824	0.038324	0.099567	0.093682	0	0.085024	0.062314	0.083355	0.14257	0.169017	0.239403	0.323307	0.243193
ENSMUSG00000006005	Tpr	chr1	+	152239968	152297065	406.44	-0.442745	0.438791	1.00901	0.312969	0.999995	13.3644	12.9768	13.8254	16.8919	20.6412	10.6124	5.09798	7.89715	11.3891	15.8919	3.03071	8.30935	2.6847	3.1464	6.22939	5.92768	9.68934	7.11316	16.7433	10.8705	5.05527	10.7704	6.14294	9.15177
ENSMUSG00000006007	Pdc	chr1	+	152166547	152181035	0	NA	NA	NA	NA	NA	0	0	0	0	0	0	0	0	0	0	0	0	0	0	0	0	0	0	0	0	0	0	0	0
ENSMUSG00000006010	BC003331	chr1	-	152208435	152240210	261.487	-0.385919	0.529153	0.729316	0.465808	0.999995	5.82086	4.38994	5.37206	6.5038	10.5495	5.06139	4.42494	4.74588	8.47307	16.1192	2.34716	5.84295	2.1524	2.34738	6.10802	5.81977	7.16258	4.72548	9.36654	9.29768	3.41758	7.72238	3.86827	8.79021
ENSMUSG00000006014	Prg4	chr1	-	152296542	152313295	44.4618	0.869168	0.594951	-1.46091	0.144041	0.999995	0.528894	0.510709	0.498269	0.620526	0.590155	0.615955	0.993944	0.628089	0.189141	1.04126	0.841187	0.242943	0.383209	0.147088	0.676119	1.6502	8.30756	9.43246	6.9376	6.70864	8.03351	9.37474	8.68851	9.08681
ENSMUSG00000006019	Dhx34	chr7	-	16782496	16807386	359.475	0.0471352	0.188821	-0.24963	0.802874	0.999995	5.84783	4.98983	4.91599	4.40883	4.79186	5.83736	5.56039	5.65701	4.46167	4.88954	5.14424	5.26667	5.24444	5.82558	5.6557	5.56519	5.17349	5.51284	5.64125	5.70667	6.38991	5.70768	5.68924	5.22994
ENSMUSG00000006021	Kptn	chr7	+	16705244	16712865	431.916	-0.172998	0.196124	0.882085	0.377731	0.999995	18.728	17.7248	15.1267	12.0083	12.7897	16.8652	17.8195	17.4195	14.0398	14.2955	14.2272	15.4198	18.8115	16.6269	14.8602	18.146	8.73423	11.8692	10.3006	10.0576	9.12148	10.5115	9.42105	11.2537
ENSMUSG00000006024	Napa	chr7	+	16683807	16703324	6664.91	0.0427827	0.217888	-0.196352	0.844335	0.999995	168.242	163.984	158.876	129.808	144.101	145.634	156.534	173.164	134.162	131.845	169.324	137.421	168.926	197.588	166.146	154.102	119.543	142.443	122.645	115.467	134.709	135.809	136.829	124.585
ENSMUSG00000006050	Sra1	chr18	-	36826335	36830850	483.644	-0.0321257	0.177343	0.18115	0.85625	0.999995	20.1689	19.5809	17.761	15.5685	16.8009	18.0945	16.4243	21.1648	16.4288	16.2681	14.4204	18.1923	19.7429	18.609	16.9912	16.0185	14.9076	17.4861	12.2189	14.3636	17.5997	12.9813	17.53	13.8891
ENSMUSG00000006056	Calcoco2	chr11	-	95960640	95973278	0.124673	-0.527915	3.53381	0.14939	0.881246	0.999995	0	0	0	0	0	0	0	0	0.021398	0	0	0	0	0	0	0	0.078468	0.184512	0.084308	0.205889	0.096413	0	0	0.296673
ENSMUSG00000006057	Atp5g1	chr11	-	95930166	95936984	2720.98	0.0196056	0.260284	-0.0753236	0.939957	0.999995	182.702	108.762	92.8797	86.3062	150.871	97.9126	120.242	119.222	96.4055	88.1717	156.101	179.014	152.592	130.636	205.507	118.68	137.605	171.79	173.409	166.754	200.626	202.224	180.442	158.794
ENSMUSG00000006058	Snf8	chr11	+	95896199	95908744	966.885	0.0599858	0.206522	-0.290457	0.771467	0.999995	51.7651	52.5321	54.9671	46.9011	48.4926	53.3273	58.596	54.5177	46.7242	46.9391	60.8054	52.6732	60.9474	60.8501	63.7428	51.4513	49.7353	57.4974	49.5004	47.4016	59.449	55.3878	56.1467	48.0656
ENSMUSG00000006095	Tbcb	chr7	-	31009150	31017291	1218.07	0.119721	0.241374	-0.495999	0.619895	0.999995	46.4482	44.2022	41.2743	43.3535	38.0938	41.2628	60.9162	51.2113	36.2188	42.9039	51.359	50.5547	50.4527	57.1128	49.9233	48.7366	49.1905	52.9822	53.2431	50.8166	60.1551	70.7736	52.757	51.1649
ENSMUSG00000006127	Inpp5k	chr11	+	75444490	75462373	947.988	-0.0824459	0.14401	0.572503	0.566981	0.999995	11.9785	9.73966	10.8342	9.67968	10.3482	10.708	9.38396	9.30062	13.5565	11.9682	9.61805	10.3771	12.545	12.3131	11.374	13.5258	12.5534	13.2813	12.9233	9.54525	12.8908	11.3338	10.1766	10.4814
ENSMUSG00000006134	Crkl	chr16	+	17452080	17486348	896.271	-0.0470513	0.161808	0.290785	0.771216	0.999995	12.2979	12.4453	14.0961	12.4778	14.8063	13.472	13.0239	13.1904	13.9329	12.7119	13.6019	13.4665	13.7995	12.7789	10.8072	14.5051	22.145	19.9978	20.6574	21.5655	19.6984	19.8462	23.072	22.1133
ENSMUSG00000006143	2310043J07Rik	chr5	+	136530362	136540196	2.39897	-0.509819	1.25748	0.40543	0.685161	0.999995	0	0	0	0	0	0	0	0.210976	0.106155	0	0.043258	0	0.369077	0.202006	0.139476	0	1.04068	0.670652	0	0.203606	1.94364	1.14298	0.788037	0.94343
ENSMUSG00000006154	Eps8l1	chr7	+	4412276	4431006	161.978	-0.177965	0.414119	0.429745	0.667381	0.999995	2.03647	2.79057	4.43095	4.49835	3.68205	4.13382	0.321697	4.26049	3.56406	3.67138	5.25788	4.0692	3.64701	6.02149	0.924296	5.6461	3.57945	3.82087	4.97358	3.852	3.59625	5.64533	0.52349	2.8887
ENSMUSG00000006169	Clint1	chr11	+	45665507	45724127	875.295	-0.0516641	0.170502	0.303012	0.761881	0.999995	11.2043	12.3777	11.8978	15.5261	16.8737	15.0849	10.7645	11.7869	17.3607	18.8994	12.1037	17.9115	13.6746	12.841	14.3031	16.8556	19.3391	14.9587	17.9512	18.9033	15.0332	17.3898	16.2204	18.1807
ENSMUSG00000006179	Prss16	chr13	-	22094045	22101611	25.8905	0.29835	0.494164	-0.603747	0.546012	0.999995	0.769935	0.967362	0.518026	0.786126	0.914073	1.8463	0.693063	1.18723	0.567473	0.692392	0.722906	0.450083	1.57273	1.07939	0.655087	1.72589	0	0	0	0.084432	0	0	0	0
ENSMUSG00000006191	Cdkal1	chr13	-	29283615	29947543	143.341	-0.143106	0.237171	0.603386	0.546252	0.999995	2.89455	3.04966	2.59734	3.62365	3.17724	3.39871	3.10273	3.17867	4.10822	5.73324	2.76699	4.35154	3.17058	2.89941	2.7961	4.09845	4.51523	2.7892	3.57347	4.02275	2.94418	3.67543	3.09997	3.70897
ENSMUSG00000006200	Rhox6	chrX	+	35180087	35183034	0	NA	NA	NA	NA	NA	0	0	0	0	0	0	0	0	0	0	0	0	0	0	0	0	0	0	0	0	0	0	0	0
ENSMUSG00000006204	5430419D17Rik	chr7	+	138317916	138394459	1.20152	2.93668	2.21018	-1.32871	0.183945	0.999995	0	0	0	0	0	0	0	0	0.016228	0	0	0.020106	0.008923	0	0	0.128974	0	0.019199	0	0	0.017822	0.018232	0.004559	0
ENSMUSG00000006205	Htra1	chr7	+	138079625	138129174	3281.3	0.0216171	0.26433	-0.0817807	0.934821	0.999995	92.5339	91.7453	89.4851	76.1837	72.6471	67.2856	94.6959	88.1473	66.484	70.5852	107.595	93.7697	111.747	99.6609	84.8735	77.1469	115.912	140.834	116.202	126.215	155.129	116.533	117.485	107.325
ENSMUSG00000006215	Zbtb17	chr4	+	141000569	141023845	809.948	0.0131067	0.223918	-0.0585336	0.953324	0.999995	21.1516	20.0975	20.7078	17.249	17.3	22.209	23.4435	23.4016	16.5805	12.0512	15.4577	13.9637	18.867	18.9318	22.7365	15.8484	10.0804	10.98	14.0838	11.0465	11.3301	10.5692	14.7654	12.5599
ENSMUSG00000006216	Clcnkb	chr4	-	140960268	140971929	0.572862	-0.320997	2.22417	0.144322	0.885246	0.999995	0.03909	0	0	0	0	0.081371	0	0	0.031295	0	0	0	0	0	0.063959	0	0	0	0	0	0	0	0	0
ENSMUSG00000006218	Fam131c	chr4	+	140924135	140940090	57.2137	-0.142621	0.342121	0.416873	0.676771	0.999995	2.35455	2.82775	3.7356	1.45589	2.87896	2.26652	3.33901	2.56841	1.89952	1.89227	2.55776	1.98871	3.48892	2.35224	2.47812	2.18628	12.2704	14.4705	11.2156	11.6463	16.9966	12.9905	13.3286	11.2524
ENSMUSG00000006219	Fblim1	chr4	-	141131977	141162011	25.8893	0.934605	0.402966	-2.31931	0.020378	0.999995	0.525356	0.713954	0.673617	0.75803	0.841681	0.718637	1.21401	0.825761	0.173936	0.541229	0.686553	0.449558	0.27347	0.270604	0.54731	1.07318	1.07984	1.16798	1.29194	1.44928	1.19155	1.64302	1.21989	1.21998
ENSMUSG00000006221	Hspb7	chr4	+	140976694	140981226	7.09606	1.35091	0.812756	-1.66213	0.0964859	0.999995	0.259352	0.166535	0.228905	0.234528	0.228183	0.277828	0.318648	0.113711	0.045645	0.061474	0.428733	0.085044	0.107276	0.079105	0.152261	0.054634	0.191845	0.243213	0.316118	0.303732	0.121457	1.46459	0.517883	0.085298
ENSMUSG00000006235	Epor	chr9	-	21763343	21768020	162.165	0.174392	0.283748	-0.614601	0.538818	0.999995	8.00959	6.63854	7.77837	7.24906	6.53995	7.56554	8.08828	7.51818	3.3567	3.06565	4.90317	4.65581	5.21803	5.75878	6.22215	4.08262	1.60837	1.35392	1.06096	1.47082	1.92674	1.89041	1.61225	1.06948
ENSMUSG00000006241	Ccdc159	chr9	+	21731915	21740316	167.484	-0.149822	0.292632	0.511979	0.608665	0.999995	5.55437	5.14854	4.35593	5.803	5.6741	6.1342	5.26893	4.5395	7.48288	6.61105	4.18937	4.86393	2.63127	5.50485	5.63507	5.94314	2.54996	2.44076	2.65915	2.06032	2.78396	3.47843	3.18458	2.9504
ENSMUSG00000006262	Mob1b	chr5	+	89149880	89191083	161.105	-0.553476	0.568934	0.972829	0.330638	0.999995	1.93425	2.28359	1.865	2.08075	2.72758	1.69529	0.975423	0.970573	3.10413	4.37265	0.497804	1.85871	1.00112	0.589108	1.85967	1.32421	1.38415	1.40759	1.73796	1.10537	0.725354	0.97182	0.547834	1.60589
ENSMUSG00000006269	Atp6v1b1	chr6	+	83693011	83708803	3.25778	0.609014	1.0276	-0.592654	0.553413	0.999995	0	0	0	0	0	0	0	0	0	0	0	0	0	0	0.098069	0.118116	0	0	0	0	0	0	0	0
ENSMUSG00000006270	Vax1	chr19	-	59240677	59245626	16.676	-0.272973	0.529048	0.51597	0.605875	0.999995	0.380866	0.684493	0.557593	0.523567	0.554156	0.584977	0.467641	0.280951	0.35681	0.454661	0.675761	0.464958	0.520822	0.440678	0.171105	0.192161	0	0	0	0	0.046274	0	0	0
ENSMUSG00000006273	Atp6v1b2	chr8	+	71612545	71637610	14181.1	0.0140859	0.189726	-0.0742436	0.940817	0.999995	345.179	310.743	292.23	259.652	246.681	274.101	343.022	369.851	248.795	247.509	308.859	269.316	295.17	312.46	294.447	274.169	290.929	310.964	262.141	272.642	293.283	286.645	290.724	292.805
ENSMUSG00000006276	Eps15l1	chr8	-	74864900	74945373	1067.87	-0.0885193	0.111662	0.792742	0.427928	0.999995	21.3649	20.4164	19.8615	18.5276	20.8236	21.6028	21.8708	19.8205	20.7833	20.0495	18.1773	18.9876	18.5699	19.6795	19.6282	19.3025	22.9908	23.9412	24.3259	20.6006	22.4365	23.1636	23.2258	24.2778
ENSMUSG00000006281	Tep1	chr14	-	51443737	51490235	133.218	0.152634	0.262787	-0.580828	0.561357	0.999995	1.09881	0.901472	0.982204	0.905329	0.894177	1.13369	1.06447	1.14987	0.988905	0.699522	0.849332	0.869739	0.884134	0.874303	0.650526	1.4983	2.18945	2.64212	2.04482	2.57296	1.88566	2.39493	2.15209	2.35967
ENSMUSG00000006288	Ttc5	chr14	-	51385090	51405193	676.773	0.0621681	0.121514	-0.511612	0.608923	0.999995	16.199	17.5897	13.5783	15.5684	15.3717	18.7774	17.0838	15.2026	19.8786	20.4361	20.173	21.1576	19.2184	20.1503	22.7052	21.2175	14.5156	13.0677	15.4275	14.3081	12.8054	13.394	14.3805	12.7216
ENSMUSG00000006289	Osgep	chr14	-	51526153	51544568	476.727	-0.0592805	0.19538	0.303411	0.761577	0.999995	13.6172	9.20589	11.8175	10.1843	9.32341	12.0591	16.5316	17.0723	11.7663	12.9551	15.8555	12.6467	15.5142	17.0524	13.9808	16.1183	12.1539	12.0507	12.0196	10.1876	13.185	11.7164	13.4837	12.2529
ENSMUSG00000006299	Aamp	chr1	-	74326421	74331254	3325.34	0.0310242	0.239923	-0.129309	0.897113	0.999995	96.8115	96.8572	89.7398	77.9537	79.5292	87.9897	103.06	101.507	89.8139	84.8172	123.581	92.5178	125.018	124.547	129.08	102.927	93.3265	100.35	92.7593	89.7285	118.264	98.6557	107.41	96.8229
ENSMUSG00000006301	Tmbim1	chr1	-	74334821	74352196	798.94	-0.00952052	0.219428	0.043388	0.965392	0.999995	6.62466	6.322	6.73576	9.61485	5.81506	7.31324	7.2828	5.98131	5.75007	5.61235	6.9809	6.35525	6.96735	6.77875	5.96231	6.96306	21.3754	16.2766	15.2558	15.8771	19.3599	19.2177	18.6992	19.3024
ENSMUSG00000006304	Arpc2	chr1	+	74283071	74314783	4146.75	-0.0382246	0.143075	0.267165	0.789342	0.999995	109.285	108.536	110.003	117.804	107.972	110.312	106.207	114.529	176.181	165.373	167.18	168.186	162.343	182.746	191.388	154.175	83.7399	89.9803	87.8533	84.3256	72.3546	87.2115	82.6037	86.9631
ENSMUSG00000006307	Wbp7	chr7	-	31353877	31373745	1705.48	-0.203511	0.144984	1.40368	0.160416	0.999995	11.3985	11.0211	9.71606	11.9341	11.1704	12.9321	10.91	9.31981	13.3621	14.1115	10.6567	10.4483	14.4819	12.6356	12.418	12.1952	7.98311	9.16909	8.83442	8.17987	10.4211	7.77345	9.22004	8.49511
ENSMUSG00000006310	Zbtb32	chr7	-	31374700	31383928	24.9773	0.366694	0.390074	-0.940063	0.347185	0.999995	0.673296	0.92175	0.483912	0.473542	0.653076	0.469378	0.292435	0.609016	0.421098	0.512881	0.478785	0.420092	0.326523	0.258741	0.875722	0.453754	0.335528	0.415772	0.335516	0.591288	0.666267	0.446507	0.462587	0.488788
ENSMUSG00000006311	Etv2	chr7	-	31418635	31421166	0	NA	NA	NA	NA	NA	0	0.053287	0	0	0	0	0	0	0	0	0	0	0	0	0	0	0	0	0	0	0	0	0	0
ENSMUSG00000006313	Upk1a	chr7	-	31388111	31397753	13.5904	0.0542077	0.529871	-0.102303	0.918516	0.999995	0.43984	0.695248	0.300965	0.386995	0.529469	0.752522	0.136599	0.236916	0.760862	0.826162	0.374282	0.757274	0.239483	0.340213	0.335743	0.744449	0	0.428703	0.444072	0.638303	0.179327	0.265279	0.379376	0.522263
ENSMUSG00000006315	Tmem147	chr7	-	31512720	31514553	1164.6	0.0888094	0.20668	-0.429695	0.667418	0.999995	78.8505	73.7648	67.0858	60.1793	60.4054	70.4614	78.9332	81.4615	68.8123	59.0412	82.5741	70.6302	84.8099	81.1168	88.6844	75.8526	93.6804	107.638	92.0351	91.9637	114.74	98.7518	99.6305	93.1411
ENSMUSG00000006333	Rps9	chr7	+	3655595	3658503	3237.12	0.0636187	0.206794	-0.307644	0.758353	0.999995	192.622	166.092	160.176	135.431	141.063	150.472	146.335	176.789	162.333	145.146	198.91	165.836	203.377	201.476	227.425	191.078	246.501	242.474	195.033	201.475	220.771	246.004	234.933	204.408
ENSMUSG00000006335	Tfpt	chr7	-	3571926	3581531	370.096	0.0996287	0.195773	-0.5089	0.610822	0.999995	17.0666	17.4819	11.791	10.2393	9.85639	9.85362	21.218	14.1325	12.0052	10.5218	13.0285	19.5554	12.337	13.0889	15.7034	11.4498	16.872	9.041	10.2123	8.53321	19.8422	9.74266	10.8267	8.19346
ENSMUSG00000006342	Susd2	chr10	-	75099364	75106753	105.259	0.220742	0.224897	-0.981527	0.326333	0.999995	7.33463	6.78713	8.09915	6.40199	6.65751	7.34948	8.41539	7.9756	1.62551	1.68022	2.18211	1.50762	1.77616	1.63908	2.46067	2.29667	41.079	77.3812	63.3151	58.725	44.1916	52.4265	53.9308	51.889
ENSMUSG00000006344	Ggt5	chr10	+	75052126	75079713	68.4478	0.0671314	0.273288	-0.245643	0.805958	0.999995	0.954312	0.761021	0.783382	0.754306	0.768736	0.955732	0.979804	1.04288	1.1525	0.745261	0.666042	1.05974	1.04975	0.957199	1.17287	1.47506	1.41966	1.26565	1.47057	1.60023	1.67546	1.67192	1.35318	1.63853
ENSMUSG00000006345	Ggt1	chr10	+	75024349	75048945	42.1956	-0.123995	0.3059	0.405346	0.685224	0.999995	1.9937	1.89695	2.418	1.31498	1.48369	1.13032	2.51714	2.73115	1.33098	2.50845	1.76235	2.03081	1.15576	1.52847	1.5382	2.39805	2.10426	1.99287	1.87785	1.34939	2.97114	1.71383	1.40807	1.65942
ENSMUSG00000006356	Crip2	chr12	+	114378447	114383715	1669.44	0.0549605	0.252891	-0.217328	0.827952	0.999995	150.065	132.245	119.338	104.768	109.093	127.186	140.523	141.614	55.9274	47.7745	75.5573	58.4943	81.7293	76.4986	70.7808	73.4804	64.3905	127.751	98.3286	100.034	76.6173	118.184	86.5708	78.0784
ENSMUSG00000006360	Crip1	chr12	+	114390223	114392088	77.3752	0.313522	0.290969	-1.07751	0.281253	0.999995	10.091	8.48839	5.75425	10.5559	7.78902	12.8881	11.898	8.85761	6.98445	9.76071	13.6692	7.65463	10.7261	9.40874	13.1902	11.5548	20.3404	23.4474	20.3274	24.4758	19.1459	31.2055	23.7613	18.4938
ENSMUSG00000006362	Cbfa2t3	chr8	-	125152639	125223009	912.379	-0.020614	0.200997	0.102559	0.918313	0.999995	6.86576	8.05991	10.0886	8.96565	11.0108	9.83114	8.62857	8.41551	8.5279	9.01842	10.4617	10.792	12.6872	11.2241	10.6144	9.94005	1.87304	2.51137	2.51147	2.91313	3.05297	2.64071	2.96095	2.9792
ENSMUSG00000006369	Fbln1	chr15	+	85036379	85116965	493.931	0.322277	0.271485	-1.18709	0.235193	0.999995	4.58999	4.75198	4.82715	4.13623	4.06322	3.74865	6.7149	5.06315	8.24885	9.3725	10.9293	7.76832	10.8965	10.1842	11.0875	17.7675	16.7789	25.8369	18.8669	22.0212	26.7212	21.5717	24.4497	21.6533
ENSMUSG00000006373	Pgrmc1	chrX	+	34138201	34146074	3157.88	0.0155744	0.185578	-0.0839238	0.933117	0.999995	65.5597	74.5982	67.9397	92.4349	92.6007	83.5472	69.2978	67.8328	117.362	125.724	75.9479	107.159	75.8743	82.6394	114.666	112.658	69.2245	59.3694	71.4672	65.1297	48.3374	65.88	65.0018	77.1523
ENSMUSG00000006378	Gcat	chr15	+	78861304	78873988	244.794	-0.199071	0.248659	0.800579	0.423375	0.999995	8.45216	7.66079	6.89217	5.59667	5.57542	5.64521	6.74527	7.26369	5.7052	5.12932	5.42742	4.63498	7.47674	7.14115	7.20387	5.56793	9.85781	10.0103	8.53747	8.39453	11.986	9.19717	9.72208	7.65585
ENSMUSG00000006386	Tek	chr4	+	94405980	94541667	216.05	-0.141159	0.168965	0.835433	0.403474	0.999995	4.63012	3.73408	4.31606	3.83905	3.7012	3.19002	3.69239	3.73563	3.3349	3.82416	2.49995	2.70516	2.74889	2.74315	2.70423	3.21939	4.35668	3.51883	4.28852	3.9936	3.8771	4.10476	3.85549	4.83678
ENSMUSG00000006389	Mpl	chr4	-	118115020	118130118	3.02037	-0.14342	1.05767	0.135601	0.892137	0.999995	0.182312	0.587763	0.198563	0.203819	0.390425	0.177298	0.214759	0.288474	0	0	0.033712	0.077948	0.018296	0.05527	0.074696	0	0.164751	0	0.032323	0.023037	0	0.043698	0.061608	0.017326
ENSMUSG00000006390	Elovl1	chr4	+	118100698	118105558	329.765	0.0089072	0.197521	-0.0450949	0.964032	0.999995	12.1573	11.495	10.3491	10.3965	11.9355	10.9984	9.38135	9.09957	11.0431	11.4375	10.4081	9.74318	10.2265	13.6471	13.6018	11.5883	41.2038	49.0407	41.6704	42.1602	47.4186	44.3715	39.9222	48.3722
ENSMUSG00000006392	Med8	chr4	+	118081942	118088387	308.051	0.0725194	0.188068	-0.385603	0.699791	0.999995	14.0924	12.4291	11.2201	14.345	14.437	15.3606	12.4265	13.5397	13.3614	17.6396	12.4517	17.2306	12.3453	14.3559	18.4314	13.2175	15.9819	14.6041	15.3214	14.6304	14.043	15.1005	16.1089	16.2063
ENSMUSG00000006395	Hyi	chr4	+	118032595	118035349	99.7944	-0.116691	0.244981	0.476328	0.633841	0.999995	8.87716	9.61997	8.0416	5.77363	11.1794	7.654	11.1359	7.44126	5.53808	7.36699	4.2121	5.99404	7.68671	5.67924	7.29147	6.07747	10.2608	19.3719	11.4252	9.00602	17.1525	11.0096	11.2586	7.71272
ENSMUSG00000006398	Cdc20	chr4	-	118105506	118109957	12.9293	0.0956335	0.531284	-0.180004	0.857149	0.999995	0.659289	1.1571	0.71876	0.700897	0.284462	0.526039	1.01898	0.473581	0.131707	0.650049	0.619809	0.43325	0.540591	0.35803	0.361674	0.263059	1.43494	1.17314	0.787956	1.3248	1.31982	1.17408	0.986971	0.951193
ENSMUSG00000006403	Adamts4	chr1	+	173180552	173190768	395.628	-0.133097	0.324685	0.409926	0.68186	0.999995	5.46223	6.55705	4.14505	7.62756	4.23232	7.89593	3.56595	5.45186	6.46793	6.43715	3.60144	6.93949	3.42445	5.80287	2.6887	6.97859	23.8937	17.4892	13.0337	20.9979	14.2644	22.945	14.2052	21.9769
ENSMUSG00000006411	Pvrl4	chr1	+	173300230	173318729	170.109	-0.00828353	0.245117	0.0337941	0.973041	0.999995	1.28237	1.70328	1.55286	1.76997	1.75612	1.72233	1.53462	1.5835	3.14108	2.3394	2.81469	2.92293	3.77292	2.33713	3.21293	2.2746	5.89095	5.72447	6.0968	5.36597	5.09332	5.92963	5.28984	6.27885
ENSMUSG00000006412	Pfdn2	chr1	+	173275801	173289385	733.58	0.114948	0.137713	-0.834692	0.403891	0.999995	42.7237	38.8164	38.5251	43.0014	30.6006	42.0908	36.2096	38.5662	31.6664	31.3697	38.9098	37.9525	37.0884	33.6759	38.1176	40.4374	49.9448	47.9187	44.7097	41.8782	40.2264	53.9559	41.8421	48.0893
ENSMUSG00000006418	Rnf114	chr2	+	167318145	167341673	1298.93	0.0205297	0.248268	-0.0826918	0.934097	0.999995	39.7437	35.3706	35.9982	31.2174	31.5036	32.9302	40.5789	38.3773	28.8009	27.4636	41.5355	31.4193	43.6743	38.7787	38.5604	33.6134	33.1234	35.817	33.0551	31.7543	39.602	34.9759	39.6307	34.2006
ENSMUSG00000006423	C330007P06Rik	chrX	-	34363732	34414106	340.116	-0.191351	0.319672	0.598585	0.54945	0.999995	7.95104	6.26264	6.0495	8.75935	7.85979	8.14215	4.92981	5.57771	9.00791	11.0645	5.31037	8.23538	4.47216	5.84498	8.89035	7.3985	7.7957	7.70802	10.3633	7.66335	5.07913	5.59227	5.55927	8.0219
ENSMUSG00000006435	Neurl1a	chr19	+	47253310	47333930	6751.61	0.0913942	0.27215	-0.335822	0.737005	0.999995	87.7063	87.134	100.673	75.3927	76.4444	72.596	110.388	90.7408	72.3426	68.7459	125.74	94.4061	114.497	104.07	91.242	84.215	19.5531	25.174	20.3649	22.6249	27.37	20.825	20.7142	18.5323
ENSMUSG00000006442	Srm	chr4	+	147965612	147969102	1164.12	0.0643239	0.264833	-0.242884	0.808095	0.999995	62.1306	55.0528	57.1185	45.467	50.7549	54.9523	70.7431	61.0604	39.1059	33.3901	54.7231	44.6698	59.8143	57.0894	54.0027	47.0977	36.3368	44.0645	40.7066	38.5907	56.422	42.7844	45.5873	34.7908
ENSMUSG00000006445	Epha2	chr4	+	140857155	140885299	34.9261	-0.870413	0.33194	2.6222	0.00873653	0.999995	0.408677	0.633309	0.664893	0.984869	0.371031	0.442226	0.710712	0.889066	0.849591	1.29131	0.248373	0.335142	0.766136	0.512827	0.437686	0.519167	1.64373	2.30221	1.19336	1.89739	1.87098	1.58384	1.35039	1.53868
ENSMUSG00000006456	Rbm14	chr19	-	4784299	4811634	1330.4	0.0367406	0.244856	-0.15005	0.880725	0.999995	27.7578	26.1996	29.59	28.1738	28.2509	29.2048	31.3197	30.1843	26.969	26.1231	37.665	33.3166	39.5958	35.8346	37.5007	31.8182	21.6111	25.2055	25.1133	26.0285	30.085	24.9453	27.1957	25.8914
ENSMUSG00000006457	Actn3	chr19	-	4861223	4877909	23.9126	-0.263705	0.401418	0.656932	0.511224	0.999995	0.512345	0.320005	0.568719	0.326247	0.404896	0.383697	0.474447	0.349206	0.348309	0.231486	0.431706	0.236848	0.912782	0.455961	0.147093	0.400452	2.11466	2.38717	1.10916	3.05626	1.13645	5.46528	1.56643	1.49741
ENSMUSG00000006462	A530013C23Rik	chr2	+	167516677	167554672	10.2195	0.446234	0.590267	-0.755986	0.449657	0.999995	0.032579	0	0	0	0	0.045772	0.02331	0	0.211933	0.200092	0.095235	0.230417	0.061351	0.195197	0.430895	0.118717	0	0	0	0.026668	0.040847	0.106451	0.032424	0
ENSMUSG00000006463	Zdhhc24	chr19	+	4878668	4885397	467.43	0.027288	0.139998	-0.194916	0.845458	0.999995	6.68488	7.93469	7.54135	8.30254	5.79363	12.6849	7.44798	6.62128	6.72601	8.58737	9.3647	5.84249	9.95654	12.1544	6.76552	14.4806	8.57869	8.4658	8.75314	11.3667	5.70711	9.20558	8.04153	8.46523
ENSMUSG00000006464	Bbs1	chr19	-	4886898	4906627	1102.2	0.0270013	0.133404	-0.202403	0.839602	0.999995	9.81584	11.5767	10.6595	11.4477	10.5332	11.7327	11.0643	10.9443	12.5986	12.1293	11.0214	12.7783	9.56454	10.849	10.6737	12.7166	5.52637	5.73217	5.57004	5.99731	5.77044	5.18548	6.41756	6.2105
ENSMUSG00000006469	Slc34a3	chr2	-	25084418	25089884	4.3889	0.395216	0.903039	-0.437651	0.661639	0.999995	0.307758	0.178213	0.067497	0.095486	0.130853	0.320202	0.201364	0.087049	0	0.130047	0.10234	0.053936	0	0.172491	0	0.277895	1.13792	1.46089	1.2125	1.00408	1.6599	1.48378	1.97436	1.31924
ENSMUSG00000006471	Ndor1	chr2	-	25100340	25111542	876.458	-0.143081	0.124513	1.14913	0.250504	0.999995	13.7474	13.5904	12.6706	11.7589	11.4391	11.6377	11.3912	13.1514	19.5803	20.2464	14.7824	13.4952	10.6923	15.3186	14.26	13.6213	9.21882	10.0192	12.9352	9.5844	12.0294	13.8215	14.0167	12.2455
ENSMUSG00000006476	Nelf	chr2	+	24909875	24918401	22179.7	-0.00895809	0.248946	0.0359841	0.971295	0.999995	145.022	144.516	144.872	113.308	125.599	135.806	147.779	135.14	223.907	219.997	303.86	248.391	282.48	269.72	285.15	209.464	62.2469	62.8585	59.0913	61.7728	67.1881	53.3347	62.4648	64.6589
ENSMUSG00000006488	Prl7a1	chr13	-	27725249	27734362	0	NA	NA	NA	NA	NA	0	0	0	0	0	0	0	0	0	0	0	0	0	0	0	0	0	0	0	0	0	0	0	0
ENSMUSG00000006490	Prl8a9	chr13	-	27649878	27656473	0	NA	NA	NA	NA	NA	0	0	0	0	0	0	0	0	0	0	0	0	0	0	0	0	0	0	0	0	0	0	0	0
ENSMUSG00000006494	Pdk1	chr2	+	71711281	71741915	747.009	0.118961	0.237137	-0.501654	0.615911	0.999995	6.6613	11.2723	11.6503	15.005	14.1642	10.6448	7.63803	10.8164	11.9432	12.2853	8.89842	10.8947	8.84772	6.84368	11.087	15.913	6.53029	6.76067	6.5651	6.92056	5.00534	7.52755	5.27004	5.91309
ENSMUSG00000006498	Ptbp1	chr10	+	79317172	79327516	691.68	-0.0494582	0.196896	0.25119	0.801668	0.999995	18.8024	13.8158	15.6527	17.6049	21.1634	16.8469	23.3151	18.2406	18.8117	25.23	22.6145	22.4725	22.9632	21.8328	21.6007	29.0045	22.7469	29.0969	21.782	27.4016	24.6422	22.078	25.6507	23.4993
ENSMUSG00000006517	Mvd	chr8	-	124957496	124967322	453.154	-0.0232897	0.322531	0.0722092	0.942435	0.999995	16.6866	18.5182	18.2429	13.7657	16.2156	16.3004	23.3716	17.6625	10.1708	10.4352	18.3693	12.1126	20.3443	17.7811	16.6752	12.7913	23.8045	31.2247	25.2739	24.6409	32.819	28.7296	28.7404	22.049
ENSMUSG00000006519	Cyba	chr8	-	124948672	124956840	122.165	0.214284	0.307389	-0.697112	0.485732	0.999995	10.2438	7.28052	8.20937	7.71644	6.00506	7.99737	10.3573	11.0758	6.52392	6.17581	9.99789	7.36477	10.9596	9.99877	12.5366	12.1431	14.5669	12.0368	10.7237	14.0777	16.4141	14.8713	15.7589	11.2031
ENSMUSG00000006522	Itih3	chr14	-	31721759	31736946	416.989	-0.29401	0.283546	1.0369	0.299781	0.999995	10.912	12.0478	13.3931	9.33623	12.4217	7.27586	16.4606	10.7901	5.77452	8.85135	8.61445	8.92826	16.9257	11.5536	11.564	8.81908	84.695	84.9645	75.5038	72.7982	125.825	88.4502	90.4954	91.8272
ENSMUSG00000006526	Tmem110	chr14	+	31638776	31690172	568.121	0.0581606	0.171852	-0.338435	0.735036	0.999995	10.183	8.62113	11.4037	8.81704	10.4048	11.7042	10.1102	9.74469	11.0912	10.7846	10.45	10.5448	10.5765	10.1448	11.7978	12.558	11.0852	11.2117	11.321	10.4031	11.9503	10.5982	11.4693	10.3874
ENSMUSG00000006527	Sfmbt1	chr14	+	31528035	31635899	353.85	-0.212025	0.212763	0.996533	0.318991	0.999995	2.46007	3.29472	3.379	4.18197	4.16018	3.18987	2.67756	2.57011	3.95078	4.61337	2.37623	3.27519	2.19661	2.3346	2.82788	3.19096	3.00761	2.19708	3.00473	3.09136	2.31605	2.64319	2.79333	3.14026
ENSMUSG00000006529	Itih1	chr14	-	31742366	31756475	0.399164	2.22685	3.48464	-0.639049	0.522791	0.999995	0	0	0	0	0	0	0	0	0	0	0	0	0	0	0.062109	0	0	0	0	0	0	0	0	0
ENSMUSG00000006538	Ihh	chr1	-	74991891	74998246	7.55176	0.302314	0.605586	-0.499209	0.617632	0.999995	0.224716	0.088178	0.249944	0.095386	0.246263	0.199451	0.091896	0.258389	0.093354	0.102447	0.147415	0.205788	0.154803	0.241631	0.258069	0.122848	0.435211	0.354431	0.408869	0.417605	0.461727	0.456404	0.322297	0.317591
ENSMUSG00000006542	Prkag3	chr1	-	74786073	74795795	3.13224	0.274518	0.889336	-0.308677	0.757567	0.999995	0	0	0	0	0.029092	0	0.025441	0	0.020195	0	0.02772	0	0.045879	0	0.145699	0.067256	0.488491	0.67862	0.473843	0.520778	0.747234	0.823335	0.49053	0.632388
ENSMUSG00000006546	Cryba2	chr1	-	74936508	74939717	2.4639	0.0189631	1.0842	-0.0174904	0.986045	0.999995	0.306883	0.320434	0.341081	0.281423	0.621424	0.856941	0.619615	0.704333	0.322706	0	0	0	0	0	0	0	2.18893	2.51014	1.97413	1.81035	2.44279	1.98987	1.24305	1.2853
ENSMUSG00000006567	Atp7b	chr8	-	23103257	23170777	63.7536	0.018966	0.247476	-0.0766378	0.938912	0.999995	0.320139	0.436212	0.459098	0.273168	0.213023	0.30004	0.257775	0.298034	0.583223	0.662966	0.413403	0.525137	0.517423	0.463441	0.499247	0.704142	0.892646	0.882118	1.16344	0.814897	0.887742	0.846753	1.00304	0.893297
ENSMUSG00000006570	Defb2	chr8	+	22950398	22953954	0	NA	NA	NA	NA	NA	0	0	0	0	0	0	0	0	0	0	0	0	0	0	0	0	0	0	0	0	0	0	0	0
ENSMUSG00000006574	Slc4a1	chr11	-	102210138	102227517	1.85997	0.340678	1.08762	-0.313231	0.754105	0.999995	0.060068	0	0	0	0	0	0.025815	0	0	0.02501	0	0	0	0	0.028032	0	1.92655	0.905773	0.144679	0.536448	0.580139	1.93507	0.624749	0.354586
ENSMUSG00000006575	Rundc3a	chr11	+	102254717	102263869	7769.99	0.0296611	0.209312	-0.141708	0.887311	0.999995	357.505	332.898	229.009	278.335	285.665	312.432	352.003	355.537	279.37	273.614	348.125	289.434	360.046	334.736	373.606	298.888	168.849	197.888	189.545	170.716	195.478	215.472	200.205	184.63
ENSMUSG00000006576	Slc4a3	chr1	+	75542841	75558747	3117.25	0.00292349	0.150236	-0.0194593	0.984475	0.999995	47.4685	43.7567	42.6097	38.3577	38.4473	44.3752	45.2034	41.6597	29.6407	29.1841	30.379	27.9462	31.159	31.4068	32.7252	46.2038	26.5631	30.238	26.278	26.342	33.6583	27.3391	27.6851	24.9734
ENSMUSG00000006585	Cdt1	chr8	+	125091915	125097028	32.5595	-0.272669	0.388988	0.70097	0.483322	0.999995	1.69593	1.42179	1.62234	1.37595	1.05525	1.21729	1.362	1.91552	0.939557	0.671304	0.678584	0.742673	1.32441	0.666065	0.562388	1.1401	2.8632	2.99796	2.60804	3.03113	3.38053	2.23893	2.91757	2.21044
ENSMUSG00000006586	Runx1t1	chr4	+	13670583	13820796	144.163	-0.13369	0.380296	0.351543	0.725181	0.999995	1.64002	1.63993	1.85	2.25441	2.90693	2.52806	1.0938	0.942675	1.82477	2.26654	0.857493	1.50473	0.878583	0.71282	1.44929	1.7523	1.08304	0.934777	1.78144	1.4141	1.06066	0.776825	1.40881	1.24716
ENSMUSG00000006587	Snai3	chr8	-	124978106	124984592	0.868769	-3.1627	2.55546	1.23762	0.215857	0.999995	0.581319	0.788944	1.24365	1.21482	0.848661	1.70934	1.64634	1.08354	0.089558	0	0.015622	0	0.049324	0	0	0	0.116433	0.142223	0.044823	0.08576	0.045811	0.059295	0.028478	0.064069
ENSMUSG00000006589	Aprt	chr8	-	125098537	125100807	666.806	0.104082	0.267218	-0.389502	0.696904	0.999995	34.1425	31.4215	28.06	27.9908	23.6452	28.2361	37.5807	40.5188	32.7392	30.9564	44.2723	40.3539	48.3506	51.6722	57.2233	39.7114	23.1138	26.4708	27.5985	25.204	25.2324	31.4336	28.3217	25.1753
ENSMUSG00000006599	Gtf2h1	chr7	+	54051473	54079170	336.942	-0.0673291	0.293458	0.229433	0.818532	0.999995	6.51172	9.07863	7.89019	10.2388	14.2173	9.1721	6.12205	6.06979	9.88354	12.2784	5.24814	8.63254	4.9885	6.64989	10.2321	7.89276	8.89527	5.37642	8.18824	6.73483	4.85867	8.35518	6.50128	6.32452
ENSMUSG00000006611	Hfe	chr13	-	23793903	23802723	139.231	0.0508824	0.31137	-0.163415	0.870192	0.999995	2.43594	2.60527	2.38693	2.22289	2.66054	2.21418	2.5674	2.58451	5.47745	2.52061	4.43436	4.53447	4.38942	4.64431	3.15791	7.16636	8.90727	7.7035	7.06865	8.3038	9.05016	8.59957	8.64615	8.24924
ENSMUSG00000006638	Abhd1	chr5	+	31252439	31257464	3.74821	-1.3895	0.903743	1.53749	0.124173	0.999995	1.22981	1.77321	1.21497	1.46083	5.13088	4.93064	1.47544	1.50432	1.83196	2.0489	1.70612	1.78535	6.67685	6.48359	2.27401	2.46343	1.98978	1.30295	1.32916	1.20758	7.49461	6.98494	2.00193	1.41578
ENSMUSG00000006641	Slc5a6	chr5	-	31338409	31351297	549.274	-0.0213846	0.209544	0.102053	0.918715	0.999995	7.4272	6.85659	9.3163	6.53873	9.42422	8.55959	9.76329	8.34624	12.3832	10.0367	9.86056	9.50603	12.1477	9.82408	10.2447	11.752	9.56868	12.5252	11.0038	12.0248	13.1525	12.2776	16.2626	12.351
ENSMUSG00000006642	Tcf23	chr5	+	31271050	31279391	5.47396	0.0334324	0.665331	-0.0502493	0.959924	0.999995	0.204808	0.133349	0.125753	0.069904	0.079586	0.133902	0.065352	0.105214	0.044375	0.069225	0.05823	0.100488	0.088805	0.06227	0.062134	0.073131	0.194949	0.092855	0.109819	0.223134	0.145375	0.147807	0.198627	0.113325
ENSMUSG00000006649	Nphs1	chr7	+	31243334	31272242	28.2197	-0.149488	0.408629	0.365829	0.714493	0.999995	0.763059	0.63997	0.579796	0.752666	0.68173	0.743023	0.52247	0.826514	1.09184	0.818614	0.448247	0.504476	0.235191	0.866313	1.06507	0.293498	0.222333	0.098116	0.317105	0.133192	0.119447	0.446795	0.191827	0.091803
ENSMUSG00000006651	Aplp1	chr7	-	31220001	31230580	35417.1	0.013946	0.248108	-0.0562094	0.955175	0.999995	934.968	864.572	918.393	706.491	710.302	740.511	1033.21	991.166	707.532	672.216	1040.01	808.947	1074.93	984.518	905.043	824.541	897.141	955.747	818.192	844.505	1184.31	852.299	945.302	815.139
ENSMUSG00000006673	Qrich1	chr9	+	108419418	108462498	1479.82	-0.0339028	0.140537	0.241237	0.809371	0.999995	21.1104	21.3601	19.0343	26.7522	26.5174	25.331	21.6497	19.0516	28.9276	31.3008	23.2076	27.6092	20.4613	24.767	25.8112	27.1781	22.2924	21.3197	23.4637	22.848	20.5651	20.8146	24.87	25.4636
ENSMUSG00000006675	P4htm	chr9	-	108481157	108499931	1878.39	-0.0409415	0.242905	0.168549	0.866151	0.999995	63.4108	54.7216	59.1093	41.3134	49.9164	49.3656	64.6314	60.9447	49.2625	46.0246	64.726	50.6589	72.1833	70.8318	65.3052	57.7099	47.4718	54.2149	49.2112	46.2746	61.4641	49.8322	52.9245	45.7611
ENSMUSG00000006676	Usp19	chr9	+	108393020	108404670	3631.85	0.000542765	0.111264	-0.00487816	0.996108	0.999995	42.1906	38.5447	35.8993	39.3368	34.0384	43.3985	39.0599	40.869	45.9194	44.5399	39.05	44.7574	38.412	43.6331	47.149	45.8736	33.8349	38.3891	34.7827	38.9228	34.6705	37.5112	36.4361	35.5931
ENSMUSG00000006678	Pola1	chrX	-	90550106	90877494	38.623	-0.184351	0.580324	0.317668	0.750736	0.999995	0.368978	0.257414	0.262948	0.501318	0.473548	0.188173	0.155577	0.175335	0.823229	0.741471	0.225759	0.471133	0.048256	0.153954	0.599814	0.260428	0.571114	0.23245	0.671399	0.436585	0.143392	0.466734	0.411292	0.570115
ENSMUSG00000006699	Cdc42	chr4	-	136875611	136913635	3238.9	0.0889577	0.172105	-0.516881	0.605239	0.999995	101.436	99.9449	96.1748	126.233	115.799	105.044	88.7475	90.2022	130.333	138.709	104.563	125.023	85.7289	95.5415	146.755	114.208	121.214	103.841	128.175	121.197	86.0294	110.523	112.458	139.271
ENSMUSG00000006705	Pknox1	chr17	+	31701694	31744625	271.344	-0.224259	0.204089	1.09883	0.271842	0.999995	4.07972	3.81079	4.29211	3.37254	4.8693	5.79424	5.47879	4.7698	4.24209	5.21509	4.52082	4.67933	3.70321	4.6108	3.41604	4.20792	7.33832	7.25107	6.75758	7.94492	10.0979	6.955	8.854	6.6939
ENSMUSG00000006711	D130043K22Rik	chr13	+	24937004	24993139	518.309	-0.11768	0.225836	0.521089	0.602305	0.999995	7.8968	9.23131	6.93908	11.1012	10.027	9.85625	5.64769	6.81672	7.57021	8.41722	5.28212	6.80415	4.25318	5.09645	5.09232	5.96441	6.72741	6.59646	7.69424	7.61825	5.40653	7.85652	6.85112	7.69677
ENSMUSG00000006715	Gmnn	chr13	-	24843714	24853792	27.4668	0.408586	0.368932	-1.10748	0.268085	0.999995	1.91483	2.5025	2.19991	3.11063	2.88241	2.21422	3.48508	2.39466	1.45661	1.87652	1.90784	1.37459	1.40041	1.06857	3.1605	1.74252	2.22499	1.94449	3.08817	2.07951	3.04738	3.42484	2.88471	2.74575
ENSMUSG00000006717	Acot13	chr13	-	24909817	24923386	797.697	0.0701381	0.17201	-0.407755	0.683454	0.999995	46.2616	48.23	39.9032	55.0875	43.2935	52.4607	42.3768	53.0816	64.0781	70.5435	62.5604	70.4581	47.3899	70.6747	75.1625	59.2814	59.7622	42.441	43.2376	49.6386	40.8271	49.8509	50.8843	54.748
ENSMUSG00000006720	Zfp184	chr13	+	22036963	22052648	26.0202	-0.600742	0.387852	1.5489	0.121407	0.999995	0.642673	0.573332	0.532841	0.750243	0.463686	0.701059	0.398835	0.461464	0.379611	0.491688	0.278992	0.395026	0.446697	0.370248	0.318019	0.622597	0.498992	0.229579	0.559649	0.141979	0.267114	0.234429	0.307558	0.442253
ENSMUSG00000006724	Cyp27b1	chr10	+	126485306	126490062	11.8623	0.0879651	0.550974	-0.159654	0.873154	0.999995	0.164433	0.153639	0.156923	0.147116	0.259161	0.337896	0.134082	0.048318	0.22939	0.172001	0.070009	0.320519	0.070205	0.071578	0.454269	0.03104	0	0	0	0.120859	0	0.041954	0.018523	0.020732
ENSMUSG00000006728	Cdk4	chr10	+	126500590	126504976	990.07	-0.0216167	0.218619	0.0988785	0.921235	0.999995	35.1322	33.297	28.8689	27.5906	30.9242	35.0233	33.4657	32.6832	35.7377	34.2743	37.8466	34.61	48.1665	45.1662	49.4404	39.9636	27.9328	38.4468	33.6782	32.5888	42.4199	32.6313	30.5769	28.6833
ENSMUSG00000006731	B4galnt1	chr10	+	126602247	126609385	2262.4	0.0174564	0.245632	-0.0710674	0.943344	0.999995	89.0267	81.7912	83.5363	65.9433	75.6147	77.4919	100.726	97.7181	61.1859	57.7683	90.4316	64.6715	93.4819	83.7258	93.4686	71.4035	40.5044	43.021	41.1098	40.3495	51.8848	40.4297	44.9006	37.3904
ENSMUSG00000006732	Mettl1	chr10	+	126478470	126483421	225.819	-0.0122507	0.216495	0.0565868	0.954874	0.999995	6.1144	6.52972	6.9693	5.5592	6.19764	6.23001	8.61471	5.92315	6.39949	6.7294	7.68804	7.39991	8.74582	8.08128	7.67165	7.25948	4.75125	6.97049	6.62468	6.70061	7.42215	8.69708	6.74002	6.79218
ENSMUSG00000006736	Tspan31	chr10	-	126504373	126507317	557.722	0.10059	0.217945	-0.461537	0.644414	0.999995	43.7697	36.2534	40.2723	33.8878	29.8571	40.7086	49.4012	42.192	32.3696	27.1386	40.0553	37.2206	45.2131	38.7707	41.1011	40.2629	36.4871	44.5821	38.2525	39.4386	40.1268	43.6607	47.6359	44.842
ENSMUSG00000006740	Kif5b	chr18	-	6201000	6242172	835.79	-0.608937	0.757606	0.803765	0.421533	0.999995	14.822	15.7809	19.1332	20.8169	22.7023	15.3678	7.66101	9.19543	17.5059	20.7837	2.35485	10.0884	2.39623	3.43568	8.08355	8.34818	21.0063	15.0428	31.7666	20.733	8.30453	19.4442	11.1762	23.7383
ENSMUSG00000006763	Saal1	chr7	-	53941478	53966050	204.77	-0.175688	0.242274	0.725164	0.468351	0.999995	2.27164	2.00156	2.30493	2.41922	2.46715	3.01659	2.23134	2.48298	2.64093	2.44481	2.7989	2.25519	3.41352	2.9896	3.0449	2.54945	2.47268	2.5174	2.53277	2.51897	2.54202	2.4342	2.68878	2.68955
ENSMUSG00000006764	Tph2	chr10	-	114515697	114622078	15.6605	0.302166	0.559541	-0.540024	0.58918	0.999995	0.141636	0.248167	0.268116	0.27962	0.300136	0.589109	0.283383	0.350438	0.099517	0.383088	0.34002	0.111421	0.184748	0.309599	0.665781	0.19694	0.156849	0.061533	0.094295	0.315251	0.089421	0.180414	0.068928	0.219236
ENSMUSG00000006777	Krt23	chr11	-	99339288	99354451	2.40214	0.523569	1.06288	-0.492592	0.622301	0.999995	0.260662	0.118385	0.076888	0	0.101613	0.143827	0	0	0.052517	0.061284	0.059502	0	0	0	0.040705	0	0.016665	0	0	0	0	0.147201	0	0
ENSMUSG00000006782	Cnp	chr11	+	100436218	100453043	6900.13	-0.178961	0.227029	0.788274	0.430537	0.999995	211.205	172.565	166.259	140.785	138.704	169.337	187.235	178.497	148.645	130.815	159.725	144.605	196.453	187.701	134.522	141.891	499.655	478.353	390.22	407.686	545.211	462.972	494.665	431.508
ENSMUSG00000006784	Ttc25	chr11	+	100406921	100433882	35.9745	-0.0717846	0.390104	0.184014	0.854002	0.999995	0.836232	0.74312	0.824955	1.28712	0.988604	0.953599	0.455555	0.678609	1.06872	0.915186	0.52501	1.17145	0.52232	0.358132	0.569591	1.13965	0.873268	1.70711	1.04005	0.735124	1.18243	1.04381	0.899008	0.966902
ENSMUSG00000006800	Sulf2	chr2	-	165898589	165981163	3059.79	-0.149425	0.173527	0.861104	0.389181	0.999995	44.3093	44.906	44.7349	40.3673	37.8714	45.5596	44.879	46.2066	46.9613	47.9236	49.5276	47.5732	51.5114	58.2795	42.7677	45.9527	44.4576	47.0076	40.2669	43.5285	54.8507	44.9363	51.4897	47.2155
ENSMUSG00000006818	Sod2	chr17	+	13200705	13210985	1896.9	0.0321793	0.122317	-0.263082	0.792488	0.999995	25.7297	28.5635	26.2041	35.2366	32.2823	32.6721	24.7748	25.5613	31.0001	33.0098	28.7155	32.7964	27.3059	27.2505	28.1339	32.8209	39.4163	33.7848	36.3198	37.9915	34.4374	35.5817	36.3938	37.7578
ENSMUSG00000006850	Tmco6	chr18	+	36894722	36902045	258.184	0.0610506	0.198028	-0.308293	0.757859	0.999995	8.89371	7.64496	6.62723	6.17765	7.09978	7.85339	8.27111	8.3747	6.76403	6.32941	7.8327	6.87512	7.45696	8.46213	8.93908	7.86402	7.28711	7.86061	7.6441	7.77409	7.63515	8.45772	8.03418	7.85342
ENSMUSG00000006906	Stambp	chr6	-	83493200	83522498	452.19	-0.0811147	0.1327	0.611266	0.541024	0.999995	11.8548	13.4007	9.70813	13.3424	12.3752	13.1171	10.0431	11.3496	13.6765	14.2283	11.0094	12.6126	10.7836	11.7399	12.7411	11.8886	14.5362	12.6146	14.1133	14.6527	11.6394	12.8562	13.4288	14.9246
ENSMUSG00000006920	Ezh1	chr11	-	101052429	101087777	1976.97	-0.0617269	0.141466	0.436336	0.662593	0.999995	25.4524	24.1476	23.273	22.3072	22.3193	23.5976	21.9382	23.8612	28.7367	30.365	28.409	29.1244	27.8809	31.9392	29.1091	31.035	27.2856	27.4119	25.7835	24.6617	27.935	27.363	24.5959	26.8264
ENSMUSG00000006930	Hap1	chr11	-	100208641	100217455	5091.83	0.0333938	0.160363	-0.208238	0.835043	0.999995	49.6791	37.3501	41.2622	34.7571	41.3791	38.4314	62.8721	51.0975	84.6928	89.9644	90.4059	80.5548	96.3988	77.2327	99.1651	93.7469	87.7598	86.4697	72.4349	82.5966	104.492	82.0892	91.167	87.769
ENSMUSG00000006931	Leprel4	chr11	-	100269770	100276150	392.771	0.138997	0.241178	-0.576327	0.564394	0.999995	14.5222	9.58543	7.65165	7.26786	7.09845	7.52897	13.1436	11.8003	12.8236	7.80422	10.05	8.94784	11.3708	9.02035	12.279	14.7921	18.0562	12.9084	12.0385	12.0607	14.2315	13.4309	15.8605	16.634
ENSMUSG00000006932	Ctnnb1	chr9	+	120838334	120869625	8942.94	-0.0457678	0.136443	0.335436	0.737296	0.999995	77.4533	87.3582	82.8872	101.19	98.0083	101.252	94.741	79.142	153.271	141.151	138.199	129.17	114.853	138.57	124.719	140.191	113.342	106.597	113.539	116.937	100.052	108.708	119.042	119.909
ENSMUSG00000006941	Eif1b	chr9	+	120401724	120404445	1914.53	0.124069	0.216747	-0.572414	0.567041	0.999995	105.767	88.6509	90.6156	83.4069	89.8201	85.5164	110.29	101.919	100.594	93.8744	131.212	121.327	131.745	133.446	146.05	117.873	125.394	139.086	129.879	123.119	150.209	140.08	141.999	116.528
ENSMUSG00000006948	Klk4	chr7	+	51136530	51141174	0	NA	NA	NA	NA	NA	0	0	0	0.042038	0	0	0	0	0	0	0	0	0	0	0	0	0	0	0.076032	0	0	0	0	0
ENSMUSG00000006958	Chrd	chr16	+	20733200	20742457	1898.33	0.0316748	0.225731	-0.140321	0.888407	0.999995	15.5134	12.5183	10.8986	10.8692	11.7451	15.3683	9.32335	10.2537	34.8282	37.2135	25.952	31.514	23.8046	33.9146	44.5878	33.3416	3.13349	4.13146	3.32519	4.1031	3.68865	3.86402	3.30158	3.82423
ENSMUSG00000006998	Psmd2	chr16	+	20651725	20663487	4151.58	-0.017985	0.195814	0.0918473	0.926819	0.999995	70.5656	69.0998	64.3563	61.1296	63.9542	67.6368	73.8867	72.9776	64.4804	61.7666	77.7271	69.739	79.3921	80.4605	72.7551	70.049	75.6752	86.2305	77.2864	82.6237	80.9721	84.8152	80.5826	81.0526
ENSMUSG00000007021	Syngr3	chr17	-	24822037	24826900	3785.13	0.0923618	0.225725	-0.409179	0.682409	0.999995	100.844	102.839	97.3268	100.799	97.6043	99.9872	113.48	112.711	91.2475	93.1626	136.447	102.559	125.751	119.512	121.04	109.16	64.1279	75.955	75.4491	80.2322	74.3913	71.063	75.0565	71.7341
ENSMUSG00000007029	Vars	chr17	+	35137932	35153267	1327.32	0.049379	0.173472	-0.284651	0.775912	0.999995	21.8366	19.5805	18.0353	16.3459	17.2169	20.6592	22.4836	19.7818	18.1366	20.0636	19.3274	20.4487	20.6775	21.4853	25.1658	21.1354	19.2101	23.0043	19.8777	18.1735	22.7755	21.4571	19.8677	16.6542
ENSMUSG00000007030	D17H6S56E-3	chr17	+	35153524	35163686	9.20992	-0.877068	0.82093	1.06838	0.285348	0.999995	0.337714	0.37103	0.244611	0.274663	0.511233	0.385518	0.447973	0.222635	0.148425	0.063089	0.114314	0.063471	0.398528	0.043935	0.049749	0.054992	7.37528	11.7379	9.50781	9.94813	9.08408	10.814	9.15583	7.93157
ENSMUSG00000007033	Hspa1l	chr17	+	35109648	35116229	20.778	0.126745	0.44963	-0.281887	0.77803	0.999995	3.86741	4.76879	4.13225	4.7425	4.5349	4.36148	2.58252	3.86775	3.92765	4.10668	2.73653	4.01292	2.3126	3.02528	3.03158	3.20262	2.46227	2.52856	3.04791	3.74642	2.11752	3.41527	2.36941	2.31912
ENSMUSG00000007034	Slc44a4	chr17	+	35051411	35067381	10.7496	0.087825	0.686342	-0.127961	0.89818	0.999995	0.20941	0	0.099319	0.113898	0.035622	0.14202	0.091017	0.112803	0.068117	0.110875	0.097505	0.195411	0.029168	0.234704	0.039351	0.199208	0	0	0	0	0	0	0	0
ENSMUSG00000007035	Msh5	chr17	-	35165550	35183690	8.9707	0.197258	0.660587	-0.298609	0.765238	0.999995	0.452178	0.475516	0.078587	0.079602	0.391491	0.039699	0.204637	0.166381	0.186048	0.023771	0.106122	0.077924	0.061841	0.165735	0	0.288054	0.49166	0.401367	0.735646	0.399984	0.634013	0.561826	0.394325	0.353452
ENSMUSG00000007036	Abhd16a	chr17	+	35226208	35239932	1627.82	-0.0144759	0.202808	0.0713775	0.943097	0.999995	71.6074	64.8817	56.0744	48.9374	54.5113	59.0669	64.0911	59.4654	49.7158	44.7402	50.6945	47.7312	59.7699	56.6188	61.5497	54.8369	56.8073	67.011	57.086	57.4643	66.2958	63.7392	59.9406	54.9858
ENSMUSG00000007038	Neu1	chr17	+	35068198	35072898	1398.29	0.0740656	0.193038	-0.383684	0.701213	0.999995	27.5119	27.1632	26.0926	24.7926	24.4086	26.434	30.3621	31.579	22.9824	20.6815	30.4079	28.4662	31.8061	31.2135	29.4523	28.6758	26.5954	31.0863	24.1771	26.2762	30.771	28.0207	28.3217	28.637
ENSMUSG00000007039	Ddah2	chr17	+	35195980	35199040	247.838	0.318072	0.252391	-1.26024	0.207584	0.999995	11.9516	11.056	9.39534	9.13858	8.71513	7.18011	12.6079	11.1114	8.69904	8.39118	14.4687	11.9445	13.626	9.88792	13.1571	12.1943	22.2201	26.9396	25.2749	22.0351	26.7829	21.8869	28.0879	22.5649
ENSMUSG00000007041	Clic1	chr17	+	35186911	35195694	196.464	0.206643	0.252404	-0.818701	0.412957	0.999995	7.38476	6.39501	6.2948	7.11757	5.07299	6.83065	9.35581	9.15715	7.60297	5.77579	9.85146	8.51442	8.00297	8.02899	6.22038	9.92486	14.4921	24.9226	21.4766	24.1463	16.1921	24.8982	20.2419	22.773
ENSMUSG00000007044	Ly6g6c	chr17	+	35202333	35206570	0	NA	NA	NA	NA	NA	0	0	0	0	0	0	0	0	0	0	0	0	0	0	0	0	0	0	0	0	0	0	0	0
ENSMUSG00000007050	Lsm2	chr17	+	35118807	35122836	156.874	0.137623	0.216165	-0.636657	0.524348	0.999995	8.31525	8.97273	8.93627	7.93866	6.24946	7.92676	8.29362	8.83234	6.78033	6.4616	8.86758	9.0385	9.68489	8.5352	8.13593	8.24098	7.64314	8.28769	8.89477	6.24003	9.77644	7.41333	6.81454	7.62592
ENSMUSG00000007080	Pole	chr5	+	110715325	110766493	29.4762	-0.336001	0.374976	0.89606	0.370221	0.999995	0.252315	0.152871	0.200117	0.234011	0.375397	0.220776	0.181535	0.17237	0.209253	0.375708	0.1696	0.126896	0.20629	0.129671	0.133307	0.283638	0.52262	1.3039	0.938589	0.39619	0.38261	0.672546	0.918261	0.342635
ENSMUSG00000007097	Atp1a2	chr1	-	174201840	174228195	16214.5	0.043298	0.161898	-0.267439	0.789131	0.999995	195.182	223.404	211.558	200.967	181.627	189.578	217.12	213.21	158.966	194.797	172.479	178.323	155.296	174.373	150.977	212.048	451.884	425.831	369.476	441.36	428.885	441.136	394.529	432.998
ENSMUSG00000007107	Atp1a4	chr1	-	174153644	174188545	1.28516	0.520338	1.66061	-0.313341	0.754022	0.999995	0.009937	0	0	0	0	0	0.017163	0	0.013693	0	0.580985	0	0.016865	0	0	0	0	0	0.071291	1.00245	1.19491	0	0.018094	0
ENSMUSG00000007122	Casq1	chr1	-	174140025	174150026	14.409	-0.697608	0.482626	1.44544	0.148333	0.999995	0.205006	0.824857	0.345251	0.362171	0.167099	0.320035	0.222465	0.125978	0.321134	0.418749	0.306884	0.145652	0.568156	0.411792	0.46304	0.404443	3.98102	5.74741	3.57369	5.81979	4.48314	8.1867	4.50937	5.63343
ENSMUSG00000007207	Stx1a	chr5	+	135499352	135526970	2347.13	0.0656412	0.181477	-0.361706	0.717572	0.999995	232.971	211.537	201.682	166.613	176.032	178.954	207.478	226.38	57.7379	56.8651	69.4535	61.2261	65.5974	68.1708	70.1219	66.9179	10.015	14.658	12.6457	13.4882	13.0289	13.9449	12.8386	11.7955
ENSMUSG00000007209	Ceacam9	chr7	+	17307278	17311459	0.117506	-0.527915	3.53381	0.14939	0.881246	0.999995	0	0.272438	0.140126	0.055258	0.176935	0.418257	0.260074	0.137285	0	0	0	0	0	0	0	0	0.100989	0	0.103673	0	0	0.128211	0	0
ENSMUSG00000007216	Zfp775	chr6	+	48563179	48573226	191.204	0.257557	0.268134	-0.960552	0.336778	0.999995	2.60667	2.33848	2.28027	2.07288	2.18785	2.37526	2.85715	2.80304	2.05323	1.80954	3.07284	2.87581	2.86964	2.96671	2.36146	3.29175	2.64271	3.98026	2.77508	3.25313	3.17529	3.42781	3.24393	2.89891
ENSMUSG00000007279	Scube2	chr7	-	116942190	117009193	15.4186	-0.397184	0.497545	0.798287	0.424704	0.999995	0.093879	0.248708	0.198539	0.280456	0.247056	0.197283	0.159795	0.137908	0.145975	0.238882	0.053247	0.24759	0.196788	0.224216	0.133793	0.127165	0.386349	0.071117	0.125501	0.238326	0.138236	0.271919	0.170729	0.362228
ENSMUSG00000007338	Mrpl49	chr19	-	6053630	6057758	729.528	0.126084	0.213629	-0.5902	0.555056	0.999995	23.4332	22.3135	21.2701	19.1325	20.4981	21.8224	25.2634	26.605	21.0658	20.2351	28.3948	23.6422	26.5824	28.6682	26.5471	29.0503	19.6366	21.9815	21.6975	21.5207	22.9054	22.652	22.1882	21.9771
ENSMUSG00000007379	Dennd2c	chr3	+	102906527	102973692	9.48176	0.16204	0.564917	-0.286839	0.774235	0.999995	0.095486	0.086882	0.171415	0.181866	0.079978	0.154788	0.07171	0.069559	0.047716	0.125566	0.064813	0.156862	0.070941	0.119729	0.102355	0.100731	0.231769	0.080885	0.144277	0.111769	0.051773	0.118294	0.149655	0.185698
ENSMUSG00000007411	Mark3	chr12	+	112812721	112894438	1246.55	0.0381198	0.151117	-0.252254	0.800845	0.999995	18.0966	21.155	16.9057	22.8217	20.9682	21.0551	16.1243	16.7007	22.8862	23.005	17.1183	21.5636	15.9771	17.593	23.4384	20.8636	18.2301	15.3227	17.6855	17.3328	16.8267	17.0658	16.0741	18.2416
ENSMUSG00000007415	Gatad1	chr5	-	3632932	3647934	914.083	0.0633893	0.158677	-0.399486	0.689535	0.999995	21.827	33.006	32.1926	32.5903	27.2981	29.2448	21.2285	28.3096	24.2071	13.0283	27.0999	29.5794	26.4744	18.5672	19.375	16.5827	35.3154	19.9293	31.6899	17.6883	33.7712	33.29	31.7042	30.583
ENSMUSG00000007440	Pcdha4	chr18	+	37089939	37347311	2126.59	-0.0399725	0.166597	0.239936	0.81038	0.999995	20.7153	25.6596	27.2677	34.174	29.2334	30.0011	18.4808	22.9363	25.6641	27.9795	16.29	25.7263	19.314	16.7098	22.7542	21.8501	26.4734	22.21	26.2219	27.0465	17.2879	23.9634	24.3912	27.7056
ENSMUSG00000007457	2310003L06Rik	chr5	+	88398484	88401895	0	NA	NA	NA	NA	NA	0	0	0	0	0	0	0	0	0	0	0	0	0	0	0	0	0	0	0	0	0	0	0	0
ENSMUSG00000007458	M6pr	chr6	+	122258738	122267698	1710.75	0.029496	0.103268	-0.285625	0.775166	0.999995	25.4864	24.5774	21.8828	24.1567	22.4748	23.9112	23.4814	24.8455	25.0909	24.1738	23.062	25.7014	22.0965	23.3015	23.0498	25.3801	34.5646	30.604	32.6895	36.3437	32.9029	35.6869	33.032	34.4839
ENSMUSG00000007476	Lrrc8a	chr2	+	30093235	30137668	943.131	-0.10716	0.238753	0.448833	0.653552	0.999995	11.6118	14.2545	13.7665	12.6212	13.5125	14.3788	14.1956	12.005	12.3188	11.1541	15.1097	12.3557	15.4588	14.7394	12.6347	13.0953	22.0737	22.9842	20.0012	22.5836	30.6312	24.4367	24.8961	23.901
ENSMUSG00000007480	Mc5r	chr18	+	68497250	68499377	1.85096	-0.313806	1.19487	0.262628	0.792837	0.999995	0	0.099274	0.159093	0.133374	0	0.270307	0.150784	0.121902	0.163563	0.097824	0.104419	0	0.044966	0.105969	0	0.215967	0.824281	0.291052	0.720223	0.540573	0.706073	0.350923	0.633813	1.71788
ENSMUSG00000007564	Ppp2r1a	chr17	+	21082275	21102880	14306.9	0.0376428	0.242068	-0.155505	0.876423	0.999995	334.639	316.57	308.572	247.138	238.155	278.103	354.166	358.551	257.132	264.856	385.064	287.642	369.77	381.537	333.987	296.793	257.786	297.853	243.676	248.629	288.636	276.685	274.355	272.344
ENSMUSG00000007570	Fance	chr17	+	28450475	28463513	404.697	-0.0149271	0.211496	0.0705784	0.943733	0.999995	15.4864	12.7625	11.9317	13.2506	12.3993	12.8958	16.2066	12.1597	13.0607	14.747	14.5853	13.6414	15.7415	13.2059	17.0636	15.4125	12.2367	10.6637	11.716	10.7662	17.0237	10.2771	12.4802	10.0681
ENSMUSG00000007589	Tinf2	chr14	-	56295455	56300654	196.508	-0.20051	0.179879	1.11469	0.264983	0.999995	8.24849	6.57115	6.40141	6.16507	7.12116	6.83749	7.25964	6.42951	7.37536	6.79678	5.77519	5.5074	7.41474	6.56097	7.33285	6.49494	9.91044	9.50209	9.31115	10.0829	10.1762	7.60987	10.5506	9.16755
ENSMUSG00000007591	Tssk4	chr14	+	56269019	56271376	6.76177	0.874626	0.630809	-1.38651	0.16559	0.999995	0.042404	0.237005	0.323518	0.296915	0.359915	0.319487	0.159597	0.041958	0.185555	0.14091	0.330918	0.238481	0.061909	0.115311	0.287488	0.245057	0.292097	0.245571	0.027989	0.161461	0.121156	0.045539	0.116077	0.347715
ENSMUSG00000007594	Hapln4	chr8	+	72607428	72614761	3441.45	-0.109201	0.236172	0.46238	0.643809	0.999995	71.5134	69.4565	53.8282	55.2498	57.2953	68.4928	58.6431	68.7382	49.271	45.6786	60.5515	58.6978	63.4138	70.6195	45.1494	53.6115	96.5679	104.416	93.3957	98.1553	122.898	98.3358	106.097	100.475
ENSMUSG00000007603	Dus3l	chr17	+	56904174	56909515	1493.6	-0.029715	0.164844	0.180261	0.856947	0.999995	40.8602	35.7244	34.8985	29.6957	32.0833	35.6658	34.1377	36.3835	36.5731	36.7692	30.0051	31.283	29.3776	34.5129	42.9339	32.9563	26.0118	30.8641	28.9992	26.585	28.0135	28.6808	29.1684	28.0206
ENSMUSG00000007610	Gtpbp3	chr8	+	74012002	74023482	626.627	-0.0234181	0.186335	0.125677	0.899987	0.999995	14.1864	14.4684	13.2461	11.2822	14.3592	12.8443	14.381	12.4247	11.9077	10.9578	14.9078	11.7057	17.0366	16.1487	16.6987	16.7453	13.0263	12.1797	14.3013	13.1445	13.909	12.2483	13.9122	11.3018
ENSMUSG00000007613	Tgfbr1	chr4	+	47366094	47427803	192.937	-0.185586	0.473555	0.3919	0.695132	0.999995	2.0302	1.74278	2.9897	2.88118	3.7419	2.27833	1.16199	1.26511	3.43253	3.16131	0.954845	2.14142	0.849081	0.720166	2.1527	2.1427	2.66656	1.35437	1.5634	2.21748	0.942927	2.15674	1.35315	2.64549
ENSMUSG00000007617	Homer1	chr13	+	94073712	94174917	824.652	-0.083852	0.413164	0.202951	0.839173	0.999995	27.2503	24.1574	35.6555	47.0031	35.1221	34.21	17.3539	25.5105	20.5335	22.4687	7.51241	18.2207	5.20396	6.92495	10.8689	12.5041	3.502	1.74919	3.00374	3.0477	1.33304	2.64656	1.50326	2.80974
ENSMUSG00000007646	Rad51c	chr11	-	87190147	87218456	55.0588	-0.00574347	0.267949	0.0214349	0.982899	0.999995	0.526307	0.395393	0.673787	0.669674	0.786916	0.637659	0.54453	0.422633	0.81227	1.27498	0.770565	0.839711	0.827612	0.642745	0.600773	1.08045	1.61123	0.89761	0.92109	1.06436	1.03249	0.916655	1.12113	1.60646
ENSMUSG00000007653	Gabrb2	chr11	+	42233259	42446092	701.646	-0.515039	0.783478	0.657376	0.510939	0.999995	13.4415	13.0322	19.0441	17.7652	25.0455	12.5558	6.33267	8.28343	10.0446	14.2284	1.71289	5.96121	1.45191	1.80764	5.81821	5.40503	2.25274	1.0374	2.69082	2.16495	0.571351	1.21771	1.07466	2.56212
ENSMUSG00000007655	Cav1	chr6	+	17256335	17291452	189.967	0.253149	0.244352	-1.036	0.300203	0.999995	3.8332	2.87137	3.04024	3.70521	2.47701	3.85223	2.60785	2.56503	4.66979	4.18857	3.93958	3.25196	2.85611	2.38031	3.05572	4.76561	11.7436	9.39723	7.33396	11.8186	8.00335	13.9137	8.74885	11.5547
ENSMUSG00000007656	Arpp19	chr9	+	74885421	74908120	968.85	0.0315088	0.184688	-0.170606	0.864534	0.999995	131.87	54.6659	56.9551	182.202	200.028	148.107	65.892	147.825	14.4475	14.8478	10.8302	12.5068	8.85428	9.91758	12.0924	15.3936	12.3634	10.6763	11.4493	9.73085	9.58294	9.40226	12.4713	13.013
ENSMUSG00000007659	Bcl2l1	chr2	-	152593052	152657464	2480.6	0.0211162	0.2452	-0.0861183	0.931372	0.999995	52.4187	60.0876	55.1658	48.3488	44.1018	48.178	29.3649	70.921	29.5177	40.5841	59.3052	25.9946	65.6475	54.0702	53.6767	50.6454	19.9589	44.5037	41.1795	22.7231	57.7189	41.5953	46.8162	24.6718
ENSMUSG00000007670	Khsrp	chr17	-	57160481	57170930	2122.47	-0.0680541	0.126719	0.537045	0.591236	0.999995	32.4674	30.7513	28.9748	26.874	29.5361	32.1256	32.1029	30.7167	30.7593	31.975	28.8927	31.1024	30.9583	32.006	29.814	33.7559	24.4894	25.1063	23.3073	24.5906	25.4041	23.4002	23.4318	17.365
ENSMUSG00000007682	Dio2	chr12	-	91962994	91976878	301.594	-0.232379	0.48105	0.483066	0.629049	0.999995	6.4377	7.01126	8.92623	10.7781	8.26133	6.61589	4.37841	4.94974	5.54618	5.87621	1.43367	3.68274	1.0936	1.49896	3.94503	2.64135	1.70106	0.831046	1.79644	1.30166	1.03148	2.16711	1.66285	2.26336
ENSMUSG00000007721	Ccdc124	chr8	-	73392126	73397389	1693.09	0.0481422	0.276923	-0.173847	0.861986	0.999995	122.103	103.732	109.733	92.3948	99.6517	106.918	122.038	114.999	80.8428	74.8249	115.194	96.5031	133.696	123.987	136.881	94.1164	96.3723	110.73	104.715	93.7353	132.25	107.583	105.488	97.0174
ENSMUSG00000007739	Cct4	chr11	+	22890519	22903780	1545.7	0.144401	0.141891	-1.01768	0.308828	0.999995	28.4171	30.5354	28.8382	33.3498	34.7394	31.6139	29.3931	27.1881	31.8934	36.6667	28.6771	33.298	21.4946	30.6513	36.3301	43.5096	37.8318	38.7051	31.3297	31.0998	31.386	39.7532	37.539	46.4473
ENSMUSG00000007777	0610009B22Rik	chr11	-	51498888	51502376	187.389	0.154407	0.271733	-0.56823	0.569879	0.999995	10.6255	8.88081	7.46595	12.5944	11.9803	10.1864	7.46877	11.4322	15.0119	14.91	12.1254	11.5592	8.02837	13.1774	21.2952	12.7755	14.4523	10.3972	15.3312	13.2347	8.67219	11.6477	14.6245	19.467
ENSMUSG00000007783	Cpt1c	chr7	-	52214743	52230184	3521.62	-0.0760671	0.182387	0.417065	0.676631	0.999995	59.7658	48.5933	51.3308	40.2245	44.4293	49.0112	55.9373	56.6556	71.2282	64.8026	76.1914	64.8114	78.8941	81.1953	79.0749	67.6337	29.4279	34.063	28.5611	32.1831	29.0224	30.8027	28.3943	28.248
ENSMUSG00000007805	Twist2	chr1	+	93698038	93744605	31.0574	-0.0675879	0.36008	0.187702	0.85111	0.999995	0.942928	1.11841	0.743756	0.882393	0.984872	0.596598	0.690798	0.813766	1.49463	1.0824	1.61005	1.26204	1.68252	1.04888	1.33422	0.881551	0.399887	1.18098	0.623626	0.779803	0.783717	1.33636	0.455068	0.325182
ENSMUSG00000007812	Zfp655	chr5	+	145992592	146008175	215.492	-0.236963	0.41746	0.567632	0.570285	0.999995	4.6805	4.10939	4.41998	6.46788	7.52293	5.83311	3.61833	4.57103	6.2798	6.81978	3.13442	3.73014	3.26212	3.21563	6.19531	4.14516	6.18362	4.63126	5.86393	5.85803	2.9382	4.98653	5.04066	7.32097
ENSMUSG00000007815	Rhoa	chr9	+	108208536	108240270	2719.87	0.0544059	0.173121	-0.314265	0.75332	0.999995	81.8823	75.5884	71.532	67.5258	62.2831	67.4279	83.6756	81.0744	68.0441	69.9514	84.6127	75.5128	77.2852	80.9221	74.363	78.6362	112.665	111.859	109.165	109.308	108.087	106.388	115.99	127.304
ENSMUSG00000007817	Zmiz1	chr14	+	26278671	26486229	2017.24	-0.218361	0.232823	0.937886	0.348303	0.999995	20.548	25.6996	27.1631	27.0833	27.0808	29.1094	22.6627	23.2842	24.1308	24.3459	24.7344	22.9574	23.0929	21.6917	11.4954	24.3387	23.8974	18.6158	20.5169	22.1425	23.5259	19.86	22.8232	19.5856
ENSMUSG00000007827	Ankrd26	chr6	-	118452582	118512274	68.8133	-0.69906	0.560608	1.24697	0.212409	0.999995	1.24977	1.1908	1.3563	1.62452	2.58905	1.56397	0.58366	0.780505	1.37876	1.68718	0.294667	0.756852	0.206924	0.212458	0.331305	0.595909	1.43633	0.767112	1.42185	1.02867	0.661153	1.17966	0.859735	1.19344
ENSMUSG00000007833	Aldh16a1	chr7	-	52396054	52409954	156.414	0.086762	0.172908	-0.501781	0.615821	0.999995	3.96839	5.0865	3.22713	3.88868	4.07108	3.60578	3.71815	4.08483	4.42479	3.38098	3.80044	4.39854	3.6722	3.72786	4.53535	3.96787	6.97643	6.29133	4.98862	5.65075	5.60182	6.28221	6.19002	5.28955
ENSMUSG00000007836	Hnrnpa0	chr13	-	58227240	58229917	2237.02	0.0103747	0.129714	-0.0799816	0.936252	0.999995	37.3242	43.9768	39.8001	50.7169	51.6397	45.9346	36.9601	32.9615	50.6446	51.1359	44.4048	54.6424	49.6092	43.0093	53.6331	47.3172	43.3713	41.5081	42.3496	45.948	45.3363	39.3234	35.9742	28.9193
ENSMUSG00000007837	Prrg2	chr7	-	52308983	52318047	116.732	0.280799	0.253919	-1.10586	0.268787	0.999995	4.0079	2.92868	3.94353	5.46952	6.17378	4.18745	6.01341	5.97573	4.79652	3.46225	4.55458	4.38486	4.25105	6.17167	4.75676	5.4917	4.47729	8.41076	7.62347	7.88294	5.6982	7.65742	7.66957	5.77112
ENSMUSG00000007850	Hnrnph1	chr11	+	50190492	50200030	1705.99	-0.133399	0.464062	0.28746	0.77376	0.999995	37.6625	31.0505	35.2625	57.3937	55.6262	36.49	22.6886	26.6528	79.5379	103.426	24.6843	62.242	23.8976	18.9278	58.1191	42.6769	36.8923	25.0197	52.9785	32.484	21.2837	31.1159	30.5632	45.487
ENSMUSG00000007867	1700019E19Rik	chr12	+	87423513	87503408	110.601	0.119139	0.196792	-0.605407	0.544909	0.999995	8.82332	8.92479	6.86287	7.20429	8.75635	8.89428	8.12314	8.32126	8.0568	8.64053	7.93473	7.39297	6.76044	6.87968	8.55303	8.10773	14.6627	11.2026	12.8673	11.0327	10.2509	12.3389	11.6131	12.9009
ENSMUSG00000007872	Id3	chr4	+	135699412	135701670	802.826	0.119659	0.238241	-0.502261	0.615484	0.999995	34.1221	27.6648	26.6272	25.0686	24.7678	23.5942	34.3291	28.9174	31.358	28.3875	42.7953	36.2851	45.6775	39.606	46.2841	41.0882	41.485	49.3716	44.6949	47.4357	51.12	47.1942	54.8348	40.4921
ENSMUSG00000007877	Tcap	chr11	+	98245125	98246267	12.5061	0.0446252	0.593948	-0.0751332	0.940109	0.999995	5.70801	3.67576	4.17535	3.97166	6.33082	4.11398	5.4528	4.01415	0.49971	0.509602	0.785283	0.496185	1.39528	0.705755	1.24282	0.39995	0.327907	1.79805	0.375148	1.14687	0.495402	6.77386	0.94942	0.422313
ENSMUSG00000007880	Arid1a	chr4	-	133234923	133312684	2972.37	-0.093782	0.155717	0.602259	0.547002	0.999995	17.8414	20.2403	12.234	23.9091	23.7988	22.114	19.842	18.4026	23.9732	21.4715	14.828	12.3772	21.4466	19.7093	17.6138	23.0741	16.568	15.5188	17.0217	17.4677	10.7168	9.02758	17.0418	16.7097
ENSMUSG00000007888	Crlf1	chr8	+	73017057	73027980	656.479	0.102468	0.161258	-0.635427	0.52515	0.999995	1.27076	1.15125	0.974906	0.299942	0.967797	0.316599	1.44807	1.1057	22.4724	19.618	25.9731	25.6917	24.5334	24.3453	23.9249	24.3026	1.77685	2.45923	1.37363	2.63405	2.11344	1.72825	1.80678	0.799869
ENSMUSG00000007891	Ctsd	chr7	-	149557053	149573943	9043.79	0.100756	0.226975	-0.443909	0.657108	0.999995	233.065	231.762	241.996	188.308	188.554	205.899	276.16	268.167	226.231	170.052	260.075	248.25	279.308	265.402	240.372	288.068	280.303	380.677	316.155	324.324	372.227	384.336	369.078	346.379
ENSMUSG00000007892	Rplp1	chr9	-	61761091	61762345	10139.4	0.0783747	0.262173	-0.298943	0.764983	0.999995	1192.08	1021.56	1100.94	837.804	856.074	913.273	1310.82	1205.68	922.695	853.325	1342.59	1166.21	1550.73	1301.8	1421.58	1122.32	937.429	1087.21	882.025	929.632	1221.8	980.827	997.19	829.002
ENSMUSG00000007907	4931407G18Rik	chr5	+	88408476	88410568	0	NA	NA	NA	NA	NA	0	0	0	0	0	0	0	0	0	0	0	0	0	0	0	0	0	0	0	0	0	0	0	0
ENSMUSG00000007908	Hmgcll1	chr9	+	75862662	75984157	129.963	-0.141687	0.353506	0.400804	0.688565	0.999995	1.83024	2.41441	2.17324	3.42696	3.19953	2.23911	1.61589	1.74056	3.31034	3.60364	1.37967	2.48956	1.47726	1.7871	2.97617	2.46675	2.13988	1.54861	2.00788	1.92844	1.63444	1.51742	2.32616	2.54403
ENSMUSG00000007944	Ttc9b	chr7	+	28438934	28441227	1385.58	0.0374896	0.274041	-0.136803	0.891187	0.999995	208.926	197.584	209.032	165.189	194.541	179.608	233.962	210.375	66.3064	61.9623	103.168	76.1859	112.718	96.9758	94.6236	81.4016	32.1999	43.6726	34.7507	38.8943	46.578	39.6287	38.2263	25.5098
ENSMUSG00000007946	Phox2a	chr7	+	108966827	108971680	0	NA	NA	NA	NA	NA	0	0	0	0	0	0.112375	0.029066	0.188838	0	0	0	0	0	0	0	0	0.406324	0.625051	0.239271	0.243749	0.501686	0.221104	0.264905	0.599995
ENSMUSG00000007950	Abhd8	chr8	-	73980599	73987556	7135.54	0.0689126	0.258158	-0.266939	0.789516	0.999995	277.229	249.619	253.225	206.13	211.867	213.3	296.852	285.686	159.262	152.151	242.067	192.151	254.26	238.855	229.094	206.018	140.703	166.005	141.185	151.038	204.733	153.579	160.629	125.689
ENSMUSG00000007987	Rabl5	chr5	+	137384020	137389114	643.584	-0.0125328	0.243135	0.0515468	0.95889	0.999995	42.6917	39.7284	40.018	32.7913	40.7568	36.0956	53.4361	47.1032	31.4283	35.4279	45.6052	38.4896	50.4656	42.3528	45.8406	31.5541	36.0784	39.9383	37.5275	36.9606	46.6586	34.6283	41.0398	37.4166
ENSMUSG00000007989	Fzd3	chr14	-	65819863	65881300	41.7727	0.472316	0.348064	-1.35698	0.174788	0.999995	1.81538	1.50147	1.02367	1.81077	2.03943	0.972392	1.21994	1.45943	0.599168	0.335996	0.534562	0.863742	0.487565	0.503234	0.417512	0.937803	1.53586	0.666031	1.40133	1.97706	0.76491	1.2367	1.3158	1.11315
ENSMUSG00000008028	1700008O03Rik	chr7	-	51615413	51641190	97.0654	0.108377	0.322665	-0.335882	0.73696	0.999995	2.4365	2.94153	1.6701	2.37079	2.13871	2.42243	1.0511	1.38539	2.83772	2.72024	1.76971	2.75595	2.7286	2.29314	4.16031	2.72525	1.97511	2.46695	1.50692	1.58648	2.77418	2.12877	2.01197	2.33427
ENSMUSG00000008035	Mid1ip1	chrX	+	10292139	10296816	1159.65	-0.0689781	0.196822	0.350459	0.725994	0.999995	56.5197	73.8641	68.2355	33.2154	60.8462	68.4561	79.6161	78.2777	23.908	54.1134	63.4042	55.0544	28.9963	27.8198	62.5046	59.301	61.2436	55.3092	63.7881	63.3299	73.1034	66.9214	53.7987	59.9797
ENSMUSG00000008036	Ap2s1	chr7	+	17323759	17334643	3330.45	0.0995357	0.280271	-0.35514	0.722485	0.999995	227.959	199.134	204.342	169.565	173.734	196.709	251.437	232.527	173.403	160.562	269.544	215.389	288.134	262.178	294.615	197.841	170.191	205.744	184.009	174.963	225.59	194.371	195.757	161.988
ENSMUSG00000008090	Fgfrl1	chr5	+	109123248	109135969	495.892	0.117523	0.198799	-0.591167	0.554408	0.999995	10.3478	11.296	9.05754	8.02007	6.98543	7.42464	10.5671	10.7303	9.2988	9.59629	12.9695	10.5989	11.1641	11.1499	10.9433	10.8042	19.0242	21.3924	19.4874	19.9182	25.9192	21.0222	23.4696	19.7107
ENSMUSG00000008129	4930432K21Rik	chr8	+	86671924	86696489	52.4278	-0.0519847	0.264781	0.196331	0.844351	0.999995	2.05421	1.72316	1.41612	0.95168	1.04504	1.31617	1.32893	1.70626	1.6143	1.1114	1.29384	1.53682	1.41864	0.973916	1.09614	1.06875	2.03771	1.46237	1.01181	1.3363	0.802473	1.11428	1.23351	0.818485
ENSMUSG00000008136	Fhl2	chr1	-	43179919	43220806	588.132	0.0622956	0.146634	-0.424837	0.670956	0.999995	29.9704	29.8391	22.4134	29.1996	28.0175	33.2347	27.5294	28.8043	23.2632	21.8935	22.0814	22.9867	18.4242	21.6281	26.0275	20.0951	6.08453	5.75139	7.48397	6.32469	5.83437	5.67822	6.23314	7.7501
ENSMUSG00000008140	2310044H10Rik	chr7	-	51745307	51751899	5866.21	-0.0265016	0.32108	0.0825388	0.934218	0.999995	116.487	108.175	123.414	88.7284	103.303	122.474	136.426	116.297	100.077	91.8643	149.678	111.109	169.021	168.58	146.687	119.316	104.657	126.148	111.043	112.1	171.063	130.261	123.819	105.24
ENSMUSG00000008153	Clstn3	chr6	-	124380777	124414812	8847.21	-0.0233793	0.25221	0.0926975	0.926144	0.999995	167.479	166.649	190.084	146.988	144.594	166.229	191.002	199.268	106.534	104.346	154.073	113.884	159.033	145.586	127.478	125.841	132.542	145.382	129.215	131.924	168.183	133.629	151.911	146.398
ENSMUSG00000008167	Fbxw9	chr8	+	87583954	87591023	274.775	0.0979382	0.16592	-0.590273	0.555008	0.999995	12.6616	11.5763	10.2232	11.2486	10.0721	16.3825	12.3474	11.4377	15.2464	11.3099	11.6612	12.5843	9.11312	12.7096	14.8838	11.3078	8.09822	13.2134	10.7987	11.2697	9.47868	9.79635	9.25211	9.64718
ENSMUSG00000008193	Spib	chr7	-	51781365	51787441	1.01754	-0.681586	1.96945	0.346079	0.729283	0.999995	0	0	0	0.128952	0	0	0.020971	0	0.100384	0	0	0	0	0	0	0.026701	0.225776	0.184926	0.099227	0.072695	0.063758	0.222081	0.079509	0.138639
ENSMUSG00000008200	Fnbp4	chr2	+	90585527	90621178	548.712	-0.287766	0.389787	0.738265	0.460354	0.999995	12.4163	9.95165	9.92717	13.9614	17.4216	10.8369	8.63413	6.52952	17.2623	21.3488	6.411	11.2391	5.21404	5.77988	10.0098	11.1719	11.7709	7.43048	11.1776	10.8692	6.08966	7.03585	7.55456	11.3504
ENSMUSG00000008206	Lass4	chr8	+	4493026	4525757	626.938	-0.0215137	0.229968	0.0935509	0.925466	0.999995	10.9421	8.09521	11.0177	9.1861	9.86066	8.85508	6.67239	10.2031	12.6395	10.1705	7.71113	10.7003	5.84608	7.19538	8.19998	14.187	9.94986	9.39259	13.1971	9.55039	7.35221	9.81175	8.51046	10.9923
ENSMUSG00000008226	Scrn3	chr2	+	73150658	73175875	363.688	-0.177006	0.321026	0.551376	0.581376	0.999995	5.93419	6.85877	6.11321	8.96458	8.93577	9.13032	4.55441	4.76879	10.5033	11.3157	4.58613	7.4866	4.31428	6.09216	7.20981	7.90759	11.8713	7.5007	11.3824	10.5404	6.63026	8.93575	8.43949	10.9304
ENSMUSG00000008301	Phax	chr18	+	56722097	56747366	476.702	-0.024851	0.155207	0.160116	0.87279	0.999995	13.6695	11.9182	13.038	15.4908	17.0159	14.5759	11.9117	13.4877	16.8551	17.8207	12.6422	17.315	13.9908	14.4748	17.7211	13.9596	16.4683	12.2357	14.0709	14.3786	11.0762	13.5952	13.3623	15.0488
ENSMUSG00000008305	Tle1	chr4	-	71778176	71861953	1134.31	0.00251486	0.121608	-0.02068	0.983501	0.999995	12.3297	13.3101	11.6426	14.3558	12.9974	12.2865	12.9624	11.2179	19.6887	18.0742	16.4331	19.0657	17.5743	17.0487	19.46	18.2307	11.3965	14.2687	14.9669	15.8278	12.5418	14.6004	13.4833	13.2957
ENSMUSG00000008307	1700109H08Rik	chr5	+	3571566	3584356	11.0469	-0.277917	0.588904	0.471923	0.636982	0.999995	0.091402	0.094339	0.260789	0.173555	0.498357	0.403961	0.116911	0.050293	0.702113	0.609644	0.060479	0.370654	0	0.068584	0.154022	0.248071	0.041569	0.068153	0.103201	0	0	0.215238	0	0.085315
ENSMUSG00000008318	Relt	chr7	-	107994362	108011960	318.938	-0.088924	0.247894	0.358717	0.719807	0.999995	17.5208	14.4663	13.7976	11.1779	10.0452	12.8323	12.8435	14.2238	6.77532	7.83633	10.2043	6.68591	9.79819	8.11691	7.47537	7.27186	22.5547	26.3631	20.2627	18.6943	24.4875	21.0237	24.016	17.9561
ENSMUSG00000008333	Snrpb2	chr2	+	142888775	142898589	217.691	0.056568	0.322881	-0.175198	0.860924	0.999995	7.05534	7.18114	6.15128	8.71626	8.30507	8.06505	5.014	6.45476	10.0525	11.951	4.59692	8.27322	4.30379	4.81271	9.57064	7.94782	5.13983	5.30267	7.61602	5.39092	3.34952	5.40725	4.29922	6.93159
ENSMUSG00000008348	Ubc	chr5	-	125866335	125870572	2154.78	0.3917	0.249336	-1.57097	0.116189	0.999995	128.702	148.647	143.868	131.519	162.687	186.6	166.093	138.658	150.883	177.405	199.188	180.257	173.25	223.966	150.581	171.555	145.305	201.735	183.725	174.703	187.384	207.017	188.464	152.222
ENSMUSG00000008373	Prpf31	chr7	+	3581587	3594088	595.402	-0.0757905	0.183592	0.412821	0.679738	0.999995	19.6951	14.3046	14.8259	15.5238	16.162	15.7321	19.4807	17.9991	16.3582	20.8076	20.5437	18.246	20.6156	23.3491	21.8219	18.2413	21.8457	22.3484	21.6889	19.1588	21.8496	21.8444	23.4695	22.3522
ENSMUSG00000008384	Sertad1	chr7	+	28271929	28275335	149.637	0.184005	0.264856	-0.694735	0.487221	0.999995	19.2642	14.0827	19.0457	11.9337	13.7412	12.662	15.4044	16.5623	5.43206	6.32538	8.32819	5.94833	8.19082	7.06596	9.46975	7.06776	7.99359	9.49929	8.27335	7.02678	9.03852	7.88373	7.38794	5.91248
ENSMUSG00000008393	Carhsp1	chr16	-	8658680	8672246	1045.3	-0.089511	0.20134	0.444577	0.656625	0.999995	24.5201	24.9711	22.6636	19.3999	21.6193	21.1658	26.8377	22.2698	19.251	19.0221	22.5922	20.0957	25.4586	24.3193	19.9077	21.8946	48.3792	50.7684	46.0893	47.4461	54.7724	53.4599	54.0043	50.7806
ENSMUSG00000008398	Elk3	chr10	-	92710159	92773880	145.544	-0.0253553	0.183287	0.138336	0.889975	0.999995	3.1354	2.35184	2.71898	2.41016	2.06913	2.37436	2.40524	2.51552	2.92095	2.87928	2.07239	3.05462	2.4638	2.25853	2.70543	3.12398	4.39713	3.66913	4.25716	3.45151	3.963	3.67248	3.35926	3.78886
ENSMUSG00000008429	Herpud2	chr9	-	24912574	24956280	754.766	-0.00835202	0.15599	0.053542	0.9573	0.999995	14.4695	15.7901	15.2936	19.4211	20.3744	17.503	12.3996	13.9427	18.2994	18.7496	13.8968	18.1463	12.4982	14.8833	14.9399	17.468	19.8167	14.4611	17.9142	17.9166	16.054	14.2562	16.1152	17.5046
ENSMUSG00000008435	Rdh13	chr7	-	4376372	4397251	583.871	-0.159629	0.183399	0.870391	0.384087	0.999995	11.1066	11.33	9.38566	8.85836	9.16018	12.8242	10.3978	10.7188	13.888	13.606	10.592	10.0452	11.5119	13.3407	9.97311	14.2056	9.08015	9.57668	6.77006	8.87501	8.34677	9.27457	7.98094	11.4354
ENSMUSG00000008438	Adam21	chr12	-	82659571	82669461	5.01365	-0.454827	0.796401	0.571103	0.56793	0.999995	0.049408	0.173619	0.193948	0.162331	0.208299	0.118636	0	0.080613	0.217254	0.075192	0.038288	0.121343	0.033834	0.111659	0.107052	0.076846	0.137587	0.140809	0.254154	0.120432	0.132615	0.170137	0.170684	0.117247
ENSMUSG00000008450	Nutf2	chr8	+	108384534	108404302	587.917	0.0630992	0.160726	-0.392589	0.694623	0.999995	20.0739	16.901	16.2011	17.3721	16.9667	17.895	19.2214	17.6427	18.8486	18.6755	20.8247	19.1472	21.131	20.3576	22.6864	21.0112	23.7842	23.1443	26.0296	24.425	25.5592	26.6036	26.3448	28.4398
ENSMUSG00000008461	Fut1	chr7	+	52872976	52876429	2.81294	-0.0046904	1.47654	0.00317661	0.997465	0.999995	0.074361	0	0	0.040803	0	0	0	0.018301	0.082415	0.104749	0	0	0	0.083745	0	0.234986	0	0	0	0	0	0	0	0
ENSMUSG00000008475	Arpc5	chr1	+	154613672	154622727	2248.31	0.0680656	0.155922	-0.436537	0.662447	0.999995	29.1015	26.6982	27.6839	34.4697	31.625	30.7179	19.1942	26.1029	77.3126	78.9291	60.5697	75.8081	53.9012	62.4543	86.1613	65.6307	30.6178	31.6923	35.8037	31.9225	24.7504	32.9691	30.8971	32.2919
ENSMUSG00000008482	Rnf151	chr17	-	24852784	24855002	1.89749	-1.9723	1.27324	1.54904	0.121373	0.999995	0.121167	0.065246	0	0	0	0.097333	0	0.059246	0.079193	0.238528	0	0.049514	0	0.1368	0	0	0	0	0.039935	0	0	0	0.037107	0
ENSMUSG00000008489	Elavl2	chr4	-	90917454	91067476	457.328	-0.246165	0.487385	0.505073	0.613508	0.999995	7.67291	7.47045	10.1266	11.2198	12.3969	8.63425	4.30393	5.76957	10.9364	13.7546	2.70166	7.69769	2.84744	2.80195	7.64907	6.63676	10.568	8.0593	12.8142	10.8031	3.89932	10.4011	7.68645	12.4448
ENSMUSG00000008496	Pou2f2	chr7	-	25876928	25917531	53.6169	0.172302	0.363782	-0.473641	0.635756	0.999995	2.83977	2.95063	3.38853	4.40855	3.52381	4.65353	2.6909	3.39526	2.5324	3.0866	2.00411	1.18146	1.48158	1.07288	1.42548	2.34509	1.1359	0.75496	0.649504	1.8338	0.660907	1.21935	1.16127	1.12204
ENSMUSG00000008540	Mgst1	chr6	+	138088837	138105276	144.141	0.0257502	0.223554	-0.115185	0.908298	0.999995	4.68869	4.41482	4.37074	3.28528	4.32189	6.04926	4.94803	4.88723	8.10698	6.92059	5.14715	7.03835	5.92969	8.11652	9.03038	8.33876	18.2348	14.7374	16.6651	16.4131	15.157	17.8863	21.2428	19.0115
ENSMUSG00000008575	Nfib	chr4	-	81936077	82351654	882.518	-0.105036	0.442929	0.23714	0.812549	0.999995	4.85098	4.80503	5.86003	7.34355	8.05619	4.64287	3.15489	3.2699	10.55	11.9429	3.44326	9.20714	2.43958	3.4885	8.49913	5.76568	3.9725	2.15363	3.871	3.05294	1.48073	2.86602	2.80623	2.66849
ENSMUSG00000008590	Htr3b	chr9	-	48743113	48773095	0.476655	2.50303	3.0082	-0.832068	0.405371	0.999995	0	0	0	0	0	0	0	0	0	0	0	0	0	0	0	0	0.181963	1.14766	1.21305	0.787532	0	0.911811	0.725599	0.521389
ENSMUSG00000008601	Rab25	chr3	-	88345951	88352222	1.92338	-0.583318	1.33021	0.438514	0.661014	0.999995	0	0	0.045435	0	0.12115	0	0	0.078433	0	0.418705	0.094875	0.101749	0	0	0.10582	0.121007	0.691254	0.381835	0.043924	0.684725	0.475522	0.585991	0.812778	0.499856
ENSMUSG00000008604	Ubqln4	chr3	+	88357638	88373647	3344.6	0.0614737	0.229663	-0.26767	0.788954	0.999995	78.9516	75.9835	78.1558	71.7749	63.2682	64.0478	82.9789	88.4087	48.6527	46.2156	71.1203	55.5334	65.6367	62.8382	54.6022	57.4577	42.8102	46.3668	42.6776	43.5917	52.3662	42.7952	52.2757	44.2962
ENSMUSG00000008658	Rbfox1	chr16	+	6809315	7412572	3179.05	-0.199506	0.338441	0.589485	0.555536	0.999995	43.2549	48.4127	54.8854	69.7792	73.6941	57.3149	31.6578	35.0309	71.8671	77.1253	16.9125	58.4372	26.4176	27.6439	47.3437	40.4031	40.159	22.1526	35.3512	34.3028	18.7932	26.6916	24.742	27.8476
ENSMUSG00000008668	Rps18	chr17	-	34088944	34092946	2090.38	0.10154	0.234827	-0.432402	0.665449	0.999995	146.657	116.564	131.369	105.119	102.448	102.444	138.585	145.878	120.366	104.011	179.298	121.888	160.675	137.353	155.051	155.518	113.03	124.437	117.392	112.607	128.542	136.695	123.261	128.098
ENSMUSG00000008682	Rpl10	chrX	+	71516151	71518474	445.354	0.200892	0.187862	-1.06936	0.284906	0.999995	23.5072	20.2966	23.1303	21.3238	20.4503	17.1714	25.5532	23.8564	25.3189	27.1304	34.4094	24.8363	29.3432	28.8243	33.1594	30.5991	29.1904	27.4818	29.8784	20.7395	32.2744	38.7398	30.6072	40.1572
ENSMUSG00000008683	Rps15a	chr7	-	125247892	125259700	2265.98	0.0993769	0.169137	-0.587551	0.556834	0.999995	26.8949	29.8478	28.2361	28.3519	25.3719	27.0776	31.3689	33.0153	30.1404	27.0018	35.6604	37.0703	30.0687	33.6115	31.069	32.8646	33.48	32.6461	30.7986	31.3283	30.6467	31.8367	34.8512	36.3595
ENSMUSG00000008686	Zfp955a	chr17	-	33378464	33391985	19.3111	-1.16618	0.518476	2.24925	0.0244967	0.999995	1.03939	1.0024	1.30302	1.29395	1.18378	1.38143	0.517387	0.603538	1.65766	1.59629	0.329309	0.758011	0.396347	0.667659	0.399452	0.575905	1.1091	0.646555	1.69477	0.817182	0.421473	0.692128	0.666547	1.07291
ENSMUSG00000008690	Ncaph2	chr15	+	89186150	89203257	2028.23	0.0180736	0.228916	-0.0789529	0.93707	0.999995	54.9619	51.0513	49.9437	41.2125	44.1794	45.1649	59.2259	52.2842	39.558	38.99	52.5975	43.2306	55.7796	53.1468	53.5612	44.6185	43.5403	50.4538	44.812	43.2781	54.6284	48.4098	48.1954	42.5154
ENSMUSG00000008730	Hipk1	chr3	-	103543738	103595486	1330.76	-0.0568648	0.259678	0.218982	0.826664	0.999995	10.8779	15.9203	18.2101	21.9102	23.8689	20.3163	13.8679	11.2289	15.1007	21.265	13.7874	17.0428	10.1875	8.97401	11.106	15.0496	18.4176	11.1437	19.1505	18.2439	12.195	15.8516	13.894	15.9676
ENSMUSG00000008734	Gprc5b	chr7	-	126115554	126138725	4478.79	-0.110964	0.218055	0.508881	0.610835	0.999995	53.8642	52.7152	55.7894	45.1867	44.7364	47.0961	60.1185	52.7479	60.481	59.2433	71.3172	63.2638	71.4055	73.9858	50.798	66.966	133.883	134.705	129.281	131.723	150.141	119.418	137.718	131.579
ENSMUSG00000008763	Man1a2	chr3	-	100366130	100489426	680.218	-0.0884652	0.411456	0.215005	0.829763	0.999995	5.01416	9.17205	11.0907	12.1687	6.68258	8.91328	5.92043	6.69141	5.05138	5.58777	2.50713	6.62549	2.27564	2.64119	6.10628	4.85381	6.24773	4.13807	6.44369	6.08481	3.49792	5.6018	4.37709	5.41548
ENSMUSG00000008789	Ceacam5	chr7	+	18298601	18346475	0	NA	NA	NA	NA	NA	0	0	0	0	0	0	0	0	0	0	0	0	0	0	0	0	0	0	0	0	0	0	0	0
ENSMUSG00000008813	Tppp2	chr14	+	52538100	52540374	0.121379	0.914757	3.53381	-0.258858	0.795744	0.999995	0	0	0	0	0	0	0	0	0	0	0	0	0	0	0	0	0	0	0	0	0	0	0	0
ENSMUSG00000008822	Acyp1	chr12	-	86613348	86629388	160.904	0.218426	0.265077	-0.824009	0.409934	0.999995	11.7771	16.3185	8.41958	14.1772	14.6367	16.8425	10.091	13.078	19.2102	16.1022	10.8212	15.0913	9.93424	10.741	16.9174	16.1312	17.58	10.9206	14.8634	18.9489	17.4419	17.7114	19.3862	17.7503
ENSMUSG00000008843	Cldn13	chr5	-	135390119	135391396	0	NA	NA	NA	NA	NA	0	0	0	0	0	0	0	0	0	0	0	0	0	0	0	0	0.214143	0	0.089001	0	0.268737	0.322445	0.146526	0.06989
ENSMUSG00000008845	Cd163	chr6	+	124254669	124280545	21.5844	0.168214	0.501263	-0.33558	0.737188	0.999995	0.389402	0.309512	0.579954	0.452982	0.596943	0.44876	0.371956	0.251801	0.225422	0.435566	0.130807	0.153793	0.143888	0.04828	0.218621	0.49246	0.804242	0.799314	0.758457	0.677435	0.564462	0.848889	0.491951	0.797063
ENSMUSG00000008855	Hdac5	chr11	-	102055746	102091480	4870.9	-0.0781706	0.236085	0.331113	0.740559	0.999995	82.2572	78.8319	89.6669	63.001	67.8333	71.6803	90.3065	76.185	69.057	60.0807	78.8916	61.4329	91.9311	80.4213	78.7277	68.9784	62.6985	67.8127	70.4666	64.1615	85.8922	70.8796	67.2101	65.3245
ENSMUSG00000008859	Rala	chr13	-	17972409	18036073	539.921	-0.0640465	0.366818	0.1746	0.861394	0.999995	10.7772	12.8886	12.5793	20.3016	17.0315	14.8478	8.10787	9.93438	18.9742	18.2269	6.44839	14.1048	5.62796	7.40111	15.0168	12.1032	18.1414	14.3534	19.9757	18.0358	9.54554	14.8281	12.9751	15.9787
ENSMUSG00000008874	Clec3a	chr8	+	116941986	116949746	0	NA	NA	NA	NA	NA	0	0	0	0	0	0	0	0	0	0	0	0	0	0	0	0	0	0.095597	0	0	0	0	0	0
ENSMUSG00000008892	Vdac3	chr8	-	23687573	23704230	1561.76	0.152257	0.162898	-0.934678	0.349954	0.999995	71.8273	68.7158	65.5366	65.1845	62.2947	64.7749	70.4076	76.4034	67.4846	66.0833	79.4466	74.8729	69.8677	75.5836	88.7288	73.7111	101.806	94.8148	96.397	97.4784	87.1369	101.019	102.376	101.693
ENSMUSG00000008932	Slc1a7	chr4	+	107640937	107686137	0.903429	-2.18444	2.00516	1.08941	0.275973	0.999995	0.031062	0	0	0	0	0	0.039612	0.015702	0	0	0	0	0.034318	0	0	0	0.045992	0	0.078952	0.022659	0.034707	0.102063	0.182071	0.033856
ENSMUSG00000008958	Vps72	chr3	+	94914944	94926973	592.266	0.00288909	0.210971	-0.0136943	0.989074	0.999995	27.8256	22.1489	25.7129	20.356	22.4154	19.918	27.2467	30.9517	25.9113	19.2085	29.7432	21.8344	27.6199	30.7954	32.0129	23.6548	23.423	24.7538	20.9486	24.3377	27.5722	30.909	31.3666	21.9041
ENSMUSG00000008976	Gabpa	chr16	+	84835170	84864024	169.427	-0.279355	0.439865	0.635093	0.525368	0.999995	1.3678	2.25116	2.0912	2.92814	3.73503	2.37698	1.32965	1.4602	2.79274	3.60262	1.15534	2.08954	1.18957	1.13496	2.06937	2.69759	2.30415	1.83421	2.30837	2.32785	0.578028	2.13246	1.48301	2.41488
ENSMUSG00000008999	Bmp7	chr2	-	172693513	172765822	276.311	0.726366	0.333359	-2.17893	0.0293366	0.999995	3.27693	3.80632	3.97443	3.76729	4.05115	3.25784	3.71612	2.69239	4.06148	4.83437	5.33589	3.97128	2.94022	1.88398	4.38543	9.11459	10.6641	9.11729	10.1876	10.4436	10.1555	9.46765	8.83677	8.75912
ENSMUSG00000009013	Dynll1	chr5	-	115747119	115751008	3680.78	0.266239	0.211687	-1.2577	0.2085	0.999995	36.4671	46.3262	41.4652	45.6912	48.6699	45.9643	57.4987	45.878	50.9382	57.9265	84.9014	78.8562	60.038	73.9404	80.9552	67.9588	24.8664	24.7986	30.1301	24.3833	29.0507	31.0424	34.838	38.7364
ENSMUSG00000009030	Pdcl	chr2	-	37205594	37214852	213.855	-0.0124092	0.35187	0.0352663	0.971867	0.999995	3.08245	3.64468	3.97143	6.16015	5.29263	4.59525	2.06298	2.5223	6.41298	6.42647	2.57246	5.00559	2.45249	2.393	5.06229	5.40687	5.6948	3.91733	6.18503	5.5232	2.86137	4.75415	4.54874	5.60116
ENSMUSG00000009035	Tmem184b	chr15	-	79191114	79233733	1973.25	-0.0247962	0.21601	0.114792	0.90861	0.999995	39.4968	37.3301	38.8749	36.3913	40.4856	39.5316	43.3699	41.8828	29.8308	28.6389	38.0121	27.2466	38.3929	35.5935	33.7576	34.4671	35.6418	41.5423	42.4614	38.9081	43.4763	39.6854	43.9576	40.0989
ENSMUSG00000009047	Gm5965	chr16	+	88778141	88778773	0	NA	NA	NA	NA	NA	0	0	0	0	0	0	0	0	0	0	0	0	0	0	0	0	0	0	0	0	0	0	0	0
ENSMUSG00000009070	Rtdr1	chr10	-	74420222	74495331	5.71457	0.0640784	0.727083	-0.0881308	0.929773	0.999995	0.157498	0.253122	0.085128	0	0.227328	0.217739	0	0	0.142146	0.125221	0.093408	0.355333	0.340809	0.252476	0.052804	0.063034	0.396427	0.159449	0.776196	0.317073	0.315662	0.23733	0.03692	0.546238
ENSMUSG00000009073	Nf2	chr11	-	4665848	4749539	2743.78	-0.0211059	0.152784	0.138142	0.890128	0.999995	28.4867	26.6129	28.8609	32.3105	29.6377	25.2984	30.0117	32.0958	43.1294	38.2841	36.5346	39.5556	43.808	35.8009	37.337	35.6412	26.9457	25.6419	28.9649	30.5053	27.385	28.8542	33.4821	28.0805
ENSMUSG00000009075	Cabp7	chr11	-	4636895	4646781	5902.62	0.00459625	0.231134	-0.0198857	0.984135	0.999995	11.5721	13.7597	13.6131	10.2174	13.6023	13.5992	14.1926	12.5479	134.309	140.164	190.439	163.582	193.474	180.356	170.869	139.029	125.297	115.945	121.421	117.195	148.724	116.628	143.461	125.104
ENSMUSG00000009076	Zmat5	chr11	+	4604681	4637672	186.973	0.263355	0.265242	-0.992884	0.320766	0.999995	26.118	20.4875	19.9736	19.7597	19.4591	20.0518	23.5642	27.6003	26.8779	20.797	31.5973	29.3852	31.2627	30.1673	36.1389	35.1864	30.0535	30.6384	27.3846	27.2916	31.4133	29.737	32.201	27.186
ENSMUSG00000009079	Ewsr1	chr11	-	4969692	4999269	2785.81	-0.0658284	0.193163	0.340791	0.733261	0.999995	71.3083	62.0809	62.2655	90.0144	110.852	81.6517	55.826	50.0089	134.677	128.466	64.0418	91.4314	56.3668	69.1646	110.444	86.1486	68.1895	52.6702	74.2309	57.8116	46.4443	56.4945	61.9854	67.6098
ENSMUSG00000009090	Ap1b1	chr11	+	4886827	4942732	4575.74	-0.029247	0.212825	0.137423	0.890696	0.999995	78.3715	75.8902	79.8301	71.068	67.6933	77.5009	88.2456	80.9215	68.4945	64.0696	84.6323	66.8929	80.6073	77.2	71.2864	71.3054	77.3915	87.0151	73.7338	76.4992	90.9334	78.7058	83.7292	78.4793
ENSMUSG00000009092	Derl3	chr10	+	75356143	75358686	29.8958	0.432835	0.409505	-1.05697	0.290524	0.999995	0.716925	1.17644	1.65609	1.01928	0.974253	1.10696	1.59525	0.804024	0.641596	1.01377	1.26399	1.33043	1.53917	1.09107	0.972478	1.649	0.743998	0.76078	1.00151	1.40668	1.00075	1.03128	1.37397	1.23067
ENSMUSG00000009093	Gstt4	chr10	-	75277688	75285288	0	NA	NA	NA	NA	NA	0	0	0	0	0	0	0	0	0	0	0	0	0	0	0	0	0	0	0	0	0	0	0	0
ENSMUSG00000009097	Tbx1	chr16	-	18581806	18588113	66.2632	0.28148	0.33572	-0.838439	0.401784	0.999995	1.34815	3.19766	1.76926	1.65522	2.25659	2.21932	1.6122	1.3717	1.03688	1.80279	3.0647	2.07972	2.03189	2.2479	2.32068	1.87984	4.21124	5.56934	4.25936	4.67299	6.82408	4.50256	3.855	2.98889
ENSMUSG00000009108	Gnat2	chr3	+	107895707	107904350	2.42719	2.06804	1.28028	-1.6153	0.106246	0.999995	0	0.062426	0.022387	0.062556	0	0.037562	0.023652	0	0	0	0	0.194926	0	0	0	0.099864	0	0.089751	0.03847	0.01804	0	0.0212	0.017971	0.020216
ENSMUSG00000009112	Bcl2l13	chr6	+	120786248	120842860	1038.27	-0.0322339	0.194762	0.165504	0.868547	0.999995	10.0239	9.80593	10.6465	9.41392	10.3493	10.3508	11.8037	11.2221	9.5185	8.8726	10.6347	9.31267	10.6119	9.97748	8.97811	9.74585	8.98112	10.5021	9.56596	8.74808	9.38187	10.609	10.6666	10.0257
ENSMUSG00000009114	2610028H24Rik	chr10	+	75911826	75923855	2.26071	-0.607365	1.37165	0.442798	0.657912	0.999995	0	0	0	0	0	0	0	0	0.083079	0.207935	0	0.220798	0.071475	0	0	0.095031	0	0.086647	0	0	0.015773	0	0.027643	0
ENSMUSG00000009115	1700027D21Rik	chr10	+	76025017	76032946	0.60593	-1.54732	2.1505	0.719518	0.471822	0.999995	0	0.121344	0	0.078836	0	0.043442	0	0.176176	0.035672	0	0	0	0	0.101558	0.143237	0	0	0.03689	0.106585	0.28105	0	0.12023	0	0.07452
ENSMUSG00000009145	Dqx1	chr6	+	83007838	83017204	18.4618	0.182651	0.590542	-0.309293	0.757098	0.999995	0.115685	0.116675	0.077002	0.181745	0.322379	0.154439	0.037448	0.159257	0.440125	0.386424	0.209569	0.157262	0.038282	0.211841	0.427514	0.224338	0.357096	0.626508	0.448083	0.354578	0.280649	0.789673	0.474347	0.561032
ENSMUSG00000009185	Ccl8	chr11	+	81928687	81930301	1.01266	1.72585	1.76508	-0.977775	0.328186	0.999995	0	0	0	0.719248	0	0.509002	0	0	0	0	0	0.345625	0	0	0	0.222594	0	0.554856	0	2.9757	0	2.00784	0.684085	0.398459
ENSMUSG00000009207	Lnp	chr2	-	74358348	74417492	169.323	-0.347923	0.48257	0.720981	0.470922	0.999995	3.46288	3.59605	3.23115	5.49925	5.28433	5.33281	2.22287	2.61933	4.76682	4.21401	1.41051	2.61603	2.07956	1.44266	3.71905	3.21838	3.50447	2.28168	3.66532	3.66757	1.27392	2.42281	1.81594	3.15199
ENSMUSG00000009210	2310007L24Rik	chr11	+	106226788	106238428	8.40137	0.46999	0.649897	-0.723176	0.469572	0.999995	0	0	0	0.247475	0.109125	0	0	0.042537	0.278241	0.574949	0.584827	0.842222	0.757934	0	0.151625	0.860592	0	0.093746	0	0	0	0	0	0
ENSMUSG00000009214	Tmem8c	chr2	-	26917156	26927699	9.86766	0.266528	0.519526	-0.513022	0.607936	0.999995	0.061804	0.291729	0.309905	0.056988	0.192757	0.164758	0.25663	0.102496	0.335562	0.56959	0.465929	0.660068	0.264279	0.343475	0.298927	0.163343	0.349911	0.354851	0.17007	0.180613	0.395415	0.369079	0.09823	0.055249
ENSMUSG00000009216	Fam163b	chr2	-	26965900	26998011	4963.39	-0.0503328	0.235136	0.214058	0.830502	0.999995	65.5222	66.0768	74.4911	68.2733	72.7713	68.0913	75.5424	70.5407	87.0451	84.1612	118.078	90.6277	113.563	115.631	105.028	82.6449	30.4568	27.2286	26.4474	27.0527	34.9098	27.5541	34.2077	28.6244
ENSMUSG00000009246	Trpm5	chr7	-	150255058	150280547	4.99821	-0.500149	0.775012	0.645343	0.518705	0.999995	0.121219	0.112458	0.369458	0.225197	0.40902	0.301977	0.381451	0.088549	0.328048	0.490378	0.379175	0.251649	0.700329	0.557555	0.474199	0.220711	2.19331	1.56719	1.87473	1.54217	2.76626	1.3554	1.94453	1.44439
ENSMUSG00000009248	Ascl2	chr7	-	150152727	150155169	7.61365	-0.240158	0.631774	0.380133	0.703847	0.999995	0	0.070596	0.243597	0	0.060174	0.071433	0.129875	0.117674	0.354513	0.412594	0.123192	0.182604	0.162068	0.268738	0.295399	0.371391	0.517287	0.373665	0.383384	0.361535	0.865239	0.460152	0.4504	0.150151
ENSMUSG00000009281	Rarres2	chr6	-	48519697	48522669	55.6046	-0.235401	0.320908	0.733547	0.463225	0.999995	7.04151	4.49054	4.44554	3.8666	5.59527	4.07563	7.38661	7.47166	8.75929	8.86412	10.7335	7.21663	13.1267	11.4979	8.60254	11.2316	18.6109	23.2165	23.1151	23.0581	22.3983	25.3964	19.1775	17.5885
ENSMUSG00000009291	Pttg1ip	chr10	+	77044465	77061477	1397.1	-0.0271285	0.189311	0.143301	0.886052	0.999995	18.8616	14.8862	37.8834	11.4012	13.0185	13.4555	15.0644	9.40257	13.6911	33.2964	15.0374	12.0503	12.5957	13.0611	13.1188	20.5215	13.2486	21.6576	16.8913	50.0556	18.3164	53.592	13.3703	13.6346
ENSMUSG00000009292	Trpm2	chr10	-	77370467	77433308	641.518	-0.121057	0.149761	0.808332	0.4189	0.999995	8.09863	7.36822	7.54501	8.27204	7.88159	10.6705	7.95074	7.55725	6.92933	7.58462	6.60423	7.11817	6.05829	7.21683	7.24287	7.62312	11.1362	11.933	9.69688	8.97044	15.0317	11.0179	10.2282	11.6033
ENSMUSG00000009293	Ube2g2	chr10	+	77085020	77108738	1215.31	0.048356	0.255626	-0.189167	0.849962	0.999995	31.9217	30.1098	28.988	28.0262	26.8225	28.3151	35.7412	35.1362	33.1801	32.7179	47.5093	38.4085	50.4469	51.0043	47.4535	42.8978	27.3977	28.5965	25.0547	22.6443	36.7328	28.0666	29.685	29.1981
ENSMUSG00000009350	Mpo	chr11	+	87607083	87617915	5.94169	-1.2833	0.928414	1.38225	0.166896	0.999995	0.041048	0	0	0	0	0	0	0	0	0.431637	0.313995	0	0.361025	0.284395	0.106826	0	2.74459	2.47135	0.246849	0.511809	1.03321	2.48634	0.438592	0.505043
ENSMUSG00000009356	Lpo	chr11	-	87619930	87641791	9.96183	-0.121116	0.58888	0.205672	0.837047	0.999995	0.243843	0.711078	0.35584	0.24518	0.697557	0.269249	0.383477	0.248992	0.195205	0.019424	0.231953	1.48711	0.28842	0.20329	0.097972	0.077748	3.26982	4.98251	3.36424	4.89178	7.4536	3.18003	4.3025	3.56666
ENSMUSG00000009376	Met	chr6	+	17413800	17523980	39.3311	-0.215475	0.38102	0.565522	0.571719	0.999995	0.278043	0.584538	0.684987	0.693119	0.604242	0.267791	0.402528	0.2305	0.424558	0.525883	0.22911	0.269241	0.295172	0.11546	0.229169	0.379004	0.874263	0.768235	0.79469	0.805484	0.491973	0.714416	0.780806	0.810428
ENSMUSG00000009378	Slc16a12	chr19	-	34742893	34821779	41.6632	-0.10036	0.585288	0.17147	0.863854	0.999995	0.321855	0.198264	0.345047	0.288743	0.576141	0.249326	0.174878	0.202443	1.17761	1.001	0.358837	0.715789	0.249839	0.123323	0.317668	0.93679	0.484892	0.728646	1.06591	0.809666	0.320102	0.713235	0.577065	0.645054
ENSMUSG00000009394	Syn2	chr6	+	115084920	115232644	16341.8	-0.0110318	0.188831	0.0584215	0.953413	0.999995	166.498	159.76	147.58	145.017	139.991	144.144	171.481	172.861	230.145	232.023	283.4	272.834	273.311	284.35	224.453	254.954	93.1155	97.3437	85.1731	93.8415	97.7397	88.8272	96.4233	92.9426
ENSMUSG00000009406	Elk1	chrX	-	20510521	20527734	2091.46	0.115772	0.221751	-0.522079	0.601615	0.999995	25.6753	23.5417	23.5366	23.6218	21.2303	22.2622	26.4157	26.6795	30.4456	30.1491	44.3646	39.8279	37.0486	45.2437	33.7217	40.0727	8.82343	8.75418	8.2016	8.7831	8.65207	8.12247	8.93637	10.03
ENSMUSG00000009418	Nav1	chr1	-	137331157	137481932	1732.18	-0.402723	0.227003	1.77409	0.0760481	0.999995	6.20075	8.16754	7.79669	7.89688	8.95034	9.46018	6.08654	6.50635	6.21033	13.4564	7.04098	7.7581	6.90525	7.38299	5.59145	8.72464	6.85473	7.13629	7.6259	6.7867	5.99187	8.27329	6.50445	7.38003
ENSMUSG00000009470	Tnpo1	chr13	-	99608974	99696339	401.438	-0.213053	0.409365	0.520449	0.602751	0.999995	2.73985	3.04729	3.58909	4.54259	5.06108	3.15399	2.54415	2.35066	4.87235	4.7654	1.63244	3.34309	1.26668	1.35097	2.63944	3.00149	6.75251	3.82846	6.87763	6.5005	3.26583	5.09408	5.04302	5.65441
ENSMUSG00000009471	Myod1	chr7	+	53631844	53634462	6.79882	1.14123	0.751858	-1.51788	0.129044	0.999995	0.198022	0.340846	0.368632	0.113279	0.461434	0.289619	0.385482	0.12339	0.102514	0.061311	0.321068	0.236282	0.295919	0.019496	0.368854	0.163604	0.024948	0	0.076832	0	0	0.115172	0.043159	0
ENSMUSG00000009487	Otog	chr7	+	53496357	53566804	1.0124	0.283799	1.71382	-0.165594	0.868477	0.999995	0	0	0	0	0.009392	0	0.011801	0	0	0	0	0	0	0	0	0.015101	0.026879	0.023571	0	0.042946	0	0	0.002242	0.049291
ENSMUSG00000009535	Rnmt	chr18	+	68460009	68484506	680.581	-0.0948535	0.286944	0.330564	0.740973	0.999995	9.66717	10.9989	11.2208	13.9606	13.4554	11.4325	6.87399	8.76617	12.281	15.6929	6.23074	14.0346	7.12538	7.05861	9.92577	9.7364	14.7279	9.7141	12.3285	10.6219	7.36166	10.7345	9.79332	11.5492
ENSMUSG00000009545	Kcnq1	chr7	+	150293159	150612955	17.463	0.0124937	0.395223	-0.0316117	0.974782	0.999995	0.126834	0.17934	0.181447	0.198736	0.167331	0.17789	0.176862	0.321817	0.205795	0.380924	0.207261	0.356555	0.206528	0.369631	0.242707	0.274883	0.391852	0.465471	0.335216	0.361707	0.329908	0.41379	0.192345	0.323098
ENSMUSG00000009549	Srp14	chr2	-	118301586	118305447	1525.83	0.0585833	0.206792	-0.283296	0.77695	0.999995	93.1336	75.3068	41.6509	64.5847	44.91	77.3531	52.2491	41.7375	52.6946	54.0572	123.73	101.122	63.7565	69.6861	137.64	58.6942	117.011	112.139	71.9763	111.356	76.5146	72.8637	76.1641	73.0265
ENSMUSG00000009551	6330409D20Rik	chr2	-	32588140	32596536	14.0825	-0.0373227	0.472566	0.0789789	0.937049	0.999995	1.48993	1.41003	1.97687	1.16519	1.45876	1.89715	1.85837	1.27296	0.700933	1.19677	1.32581	0.873037	0.923023	0.848454	1.23583	0.412769	4.71479	6.37441	5.74834	5.32865	7.72346	4.11774	4.56817	4.73687
ENSMUSG00000009555	Cdk9	chr2	-	32561304	32568596	1894.36	0.0417223	0.146851	-0.284112	0.776324	0.999995	46.7034	47.3419	45.8989	48.8809	42.2222	54.2752	41.5522	42.5813	56.1587	53.607	45.2523	48.7131	43.0566	38.9947	65.0858	50.1043	40.2611	38.7064	34.9653	34.5605	31.0339	32.1676	32.7226	33.6721
ENSMUSG00000009563	Tor2a	chr2	+	32612754	32617764	583.437	0.134467	0.206261	-0.651925	0.51445	0.999995	19.4764	9.25133	12.2892	9.20054	8.03798	11.86	16.4426	13.7242	13.2885	11.6724	16.2278	13.5254	14.2141	14.1777	18.5653	14.273	7.09482	8.46901	7.73197	13.6049	10.6815	8.52887	13.7126	7.43111
ENSMUSG00000009566	Fpgs	chr2	-	32538129	32559657	215.901	-0.0978319	0.190165	0.514459	0.606931	0.999995	6.80615	4.11257	5.80505	4.07829	3.86979	6.18878	4.88204	4.14985	6.63155	6.58163	5.70911	5.85771	6.37077	6.47662	7.97647	5.52896	6.43842	7.17366	7.78595	6.07406	7.03569	6.87253	7.14752	5.39881
ENSMUSG00000009569	Mkl2	chr16	+	13256574	13417622	3742.88	0.0452884	0.129327	-0.350185	0.7262	0.999995	25.6968	32.7429	32.6267	38.8567	40.9015	37.934	31.1177	32.8656	30.3695	31.4171	27.6232	30.886	26.1882	24.5491	25.0528	31.6351	11.3427	7.06997	8.83052	10.0751	7.62376	7.76967	9.38613	9.10526
ENSMUSG00000009575	Cbx5	chr15	-	103021975	103070247	2255.02	0.0865676	0.251132	-0.34471	0.730313	0.999995	14.884	17.8536	20.7098	24.3047	23.6195	18.1502	14.1215	15.2444	21.2796	20.6132	14.2932	24.4905	10.1299	12.6683	15.9868	22.668	16.375	13.2681	16.5025	16.0171	11.3593	14.1872	15.7257	19.3564
ENSMUSG00000009580	Odam	chr5	+	88314054	88323199	0	NA	NA	NA	NA	NA	0	0	0	0	0	0	0	0	0	0	0	0	0	0	0	0	0	0	0	0	0	0	0	0
ENSMUSG00000009585	Apobec3	chr15	+	79722089	79746336	46.0468	-0.139338	0.263396	0.529005	0.596802	0.999995	1.41346	1.86206	0.999788	1.84655	1.58366	1.13415	2.14058	1.05963	1.26169	1.56224	1.80889	1.67321	1.95704	1.38715	1.74764	2.09732	2.12073	2.22535	1.55491	2.0292	1.90016	1.8522	1.68342	1.93045
ENSMUSG00000009588	St6galnac1	chr11	-	116600308	116636821	0.490524	2.49156	3.4679	-0.718465	0.472471	0.999995	0	0	0	0	0	0	0	0	0	0	0	0	0	0	0	0.095105	0	0	0	0	0	0	0	0
ENSMUSG00000009596	Taf7l	chrX	-	130994657	131011029	1.70982	-4.14391	1.8358	2.25728	0.0239905	0.999995	0.034133	0	0.022784	0	0.07546	0	0	0	0.056488	0.042043	0	0	0	0	0	0	0	0	0	0	0	0	0	0
ENSMUSG00000009614	Sardh	chr2	-	27043913	27103857	286.704	0.0386645	0.279279	-0.138444	0.88989	0.999995	4.79799	4.01436	4.74548	3.13434	3.88001	4.75205	4.76185	4.46715	3.91589	3.90288	6.57174	4.09825	5.19941	5.31784	4.28658	4.46559	6.9292	8.59646	8.1688	7.81776	11.4395	7.98474	8.56275	7.45573
ENSMUSG00000009621	Vav2	chr2	-	27117624	27282553	335.363	-0.0235982	0.247852	0.0952107	0.924147	0.999995	3.03181	3.32207	3.53646	3.1455	3.36027	3.39542	3.69967	3.6398	2.88899	3.21637	4.17264	3.33793	4.46681	4.55029	3.99324	4.05522	10.4034	12.9758	11.9312	11.2031	11.7891	12.6918	11.9871	11.7282
ENSMUSG00000009628	Tex15	chr8	+	34627210	34696054	4.00671	-0.438505	1.14688	0.382345	0.702206	0.999995	0.017141	0.019009	0.033981	0.031234	0.046105	0.013769	0.053144	0.005561	0.064984	0.060487	0	0.042026	0	0.012869	0.030317	0.009022	0.037503	0.023527	0.120753	0.037453	0.024834	0.059924	0.020539	0.046845
ENSMUSG00000009630	Ppp2cb	chr8	+	34710093	34730266	1633.87	0.0835763	0.134949	-0.619319	0.535706	0.999995	59.7425	55.008	51.7721	66.2618	57.6743	58.0908	55.7634	59.8228	56.2213	56.4564	54.9158	58.3824	53.1996	54.9772	68.9244	59.9433	54.3666	52.1437	51.5227	52.1613	43.8323	46.5705	54.0242	56.1094
ENSMUSG00000009633	G0s2	chr1	-	195098355	195099382	102.927	0.0135778	0.256774	-0.0528784	0.957829	0.999995	6.51186	4.55088	4.80365	4.9197	4.99123	7.75189	7.35409	5.83085	6.29406	6.71497	9.04927	6.58844	7.00111	9.00207	6.64536	6.73198	12.2629	12.9087	16.374	14.0961	18.9697	14.4243	16.459	13.677
ENSMUSG00000009640	Dmap1	chr4	-	117347286	117354878	512.549	-0.015934	0.200727	0.0793817	0.936729	0.999995	18.5017	15.641	14.7804	14.4338	13.2699	16.2458	19.512	18.1579	13.9849	13.9645	17.6525	16.2453	18.9564	19.094	19.013	15.2995	16.0976	18.0657	14.6131	17.3236	21.3579	17.9145	16.8539	15.1385
ENSMUSG00000009646	Pla2g12b	chr10	+	58866408	58884724	0	NA	NA	NA	NA	NA	0	0	0	0	0	0	0	0	0	0	0	0	0	0	0	0	0	0	0	0	0	0.146789	0	0
ENSMUSG00000009647	Ccdc109a	chr10	-	58909732	59079440	696.93	-0.0286628	0.139724	0.205138	0.837464	0.999995	9.47588	8.75354	7.82014	9.81523	9.92098	11.7993	10.189	9.61246	14.5275	15.1565	14.2083	14.0172	12.4166	15.2367	14.716	14.3734	10.2259	11.6266	11.5255	11.049	11.3479	11.818	11.4634	11.0868
ENSMUSG00000009654	Oit3	chr10	-	58885706	58904526	1.15808	0.693264	1.82266	-0.380359	0.703679	0.999995	0.052761	0	0	0.019325	0.017423	0	0	0.043358	0	0	0.072725	0	0	0.029933	0	0	0.025535	0	0	0.016719	0.038412	0	0	0.018735
ENSMUSG00000009670	Tex11	chrX	-	98033987	98255006	2.45656	1.16409	1.21636	-0.957023	0.338555	0.999995	0.01465	0	0	0	0.014833	0.069815	0	0.028808	0	0	0	0	0	0	0	0	0.113356	0.111601	0	0.060764	0.047438	0.143862	0.14202	0.059204
ENSMUSG00000009681	Bcr	chr10	+	74523641	74647668	3910.19	-0.168826	0.212083	0.796037	0.42601	0.999995	37.9713	42.6588	44.3687	36.6975	38.437	41.2079	47.0149	41.907	31.7477	32.3381	37.751	32.4697	39.0281	43.0609	28.7375	34.3322	19.2612	21.8789	20.448	19.7361	23.6397	20.4415	21.0575	18.8272
ENSMUSG00000009687	Fxyd5	chr7	-	31817741	31827500	206.62	0.232675	0.198781	-1.17051	0.241796	0.999995	11.9372	9.68792	10.5376	9.55631	10.3183	12.5737	8.04037	9.63736	9.73659	8.66106	8.1328	7.13944	6.86443	8.10273	12.1129	13.9742	10.8765	16.6837	14.9853	15.8604	9.58677	15.3008	18.3098	22.9983
ENSMUSG00000009731	Kcnd1	chrX	+	7399415	7415406	333.308	-0.113961	0.19563	0.582533	0.560208	0.999995	4.11626	5.40666	5.30913	4.41073	4.95366	4.50799	5.52088	4.44446	4.64327	3.55222	4.94326	4.10537	4.6132	5.03998	4.09126	4.76471	10.7267	22.2766	18.5616	18.3052	13.4327	19.7334	16.3387	14.8806
ENSMUSG00000009733	Tfcp2	chr15	-	100333230	100382439	399.015	-0.0442979	0.143003	0.30977	0.756736	0.999995	6.49968	5.61709	5.78948	6.74572	6.32059	6.63727	6.15847	6.00921	7.17986	7.75592	6.64644	7.23431	5.99791	7.24804	7.60761	7.28016	7.97487	7.2536	7.72651	7.92249	6.82846	6.8803	7.8356	8.4376
ENSMUSG00000009734	Pou6f2	chr13	-	18212935	18473875	9.29248	0.49043	0.688321	-0.712503	0.476153	0.999995	0.26172	0.334212	0.347731	0.426746	0.606916	0.130616	0.136331	0.358155	0.122012	0.070022	0.083104	0.128209	0.049942	0.018152	0.115592	0.025387	0.363894	0.134248	0.279058	0.208651	0.185093	0.36748	0.195428	0.171694
ENSMUSG00000009739	Pou6f1	chr15	-	100405749	100430415	2548.96	-0.132746	0.179051	0.741387	0.458459	0.999995	56.7662	41.9204	45.1042	53.2604	47.2861	62.4659	52.2949	49.3739	45.302	46.3678	48.34	42.1626	51.7214	49.6461	35.0714	48.3723	31.5433	31.5455	29.2381	28.0794	30.9189	28.3236	31.9831	27.4007
ENSMUSG00000009741	Ubp1	chr9	+	113840052	113886317	1262.86	-0.151535	0.260933	0.580745	0.561413	0.999995	16.6612	17.545	17.04	23.4926	24.6756	23.8005	14.3001	14.0121	29.248	31.9216	15.5774	21.7888	13.8798	16.2333	25.0994	21.236	13.8909	11.399	17.5302	14.7174	11.5442	14.8799	13.5344	16.4221
ENSMUSG00000009772	Nuak2	chr1	+	134212703	134230065	40.4288	0.126015	0.317692	-0.396659	0.691619	0.999995	0.422188	0.511257	0.450371	0.391539	0.238045	0.17143	0.593461	0.693143	0.927029	0.922247	0.877939	1.00368	0.892819	0.492538	0.671321	0.681315	0.953947	0.998396	0.590813	0.824268	1.04777	1.09067	0.684108	1.0347
ENSMUSG00000009828	Ick	chr9	+	77956999	78019914	356.538	-0.206833	0.185636	1.11419	0.265198	0.999995	4.23884	3.85038	4.17077	4.41488	4.62623	5.15816	3.31408	3.39554	4.16092	4.73229	3.44705	3.64853	3.16132	3.02361	3.33574	3.47864	6.40068	4.61483	4.94068	5.48378	3.86013	6.5957	4.48323	5.36161
ENSMUSG00000009863	Sdhb	chr4	+	140517118	140535108	2536.71	0.0144732	0.23512	-0.0615568	0.950916	0.999995	158.324	136.313	146.253	105.02	112.95	115.948	156.159	162.011	98.2643	99.7626	133.904	109.892	150.193	136.823	141.932	114.428	142.232	154.76	139.703	134.7	173.535	142.651	151.999	130.206
ENSMUSG00000009876	Cox4i2	chr2	+	152579909	152590773	30.2614	0.271191	0.415925	-0.652019	0.514389	0.999995	4.29478	3.21001	3.54556	2.27457	2.61071	3.72596	4.05932	3.51973	1.19795	1.71573	2.37881	1.90686	2.47978	3.1728	2.95793	3.43206	2.63763	2.34408	4.36645	3.11039	4.88636	3.5704	2.74825	2.81362
ENSMUSG00000009894	Snap47	chr11	-	59220636	59264688	7475.71	0.0791864	0.251168	-0.315272	0.752555	0.999995	213.695	182.144	176.051	170.359	169.777	176.097	205.632	224.676	151.126	142.029	240.377	217.122	232.973	204.123	246.005	186.138	173.888	176.076	180.579	187.101	248.752	184.124	204.12	178.689
ENSMUSG00000009900	Wnt3a	chr11	-	59061535	59104254	4.05639	-0.550368	1.03589	0.531299	0.595212	0.999995	0.06679	0	0.026684	0	0	0.020958	0	0	0.068837	0.256594	0.179813	0	0	0.034071	0	0.05493	0	0.020463	0	0	0	0	0.032697	0
ENSMUSG00000009905	Kdsr	chr1	-	108616987	108656319	402.979	-0.0497521	0.197092	0.252431	0.800708	0.999995	3.33074	3.66933	3.36706	4.49454	5.07209	4.22183	3.50956	3.12423	5.03107	5.83903	3.95482	4.44363	3.35207	3.38805	4.59511	4.04736	5.07126	4.21489	4.75335	4.82797	3.57026	4.12213	5.13253	5.00648
ENSMUSG00000009907	Vps4b	chr1	-	108660648	108693305	459.072	-0.0942801	0.377514	0.249739	0.802789	0.999995	5.21588	5.20629	6.87217	7.13913	8.24764	5.89993	4.92915	4.1075	8.11411	8.73925	3.51183	6.40462	2.97708	3.2112	7.4228	6.12774	8.24017	6.97729	8.76585	9.17002	5.60405	8.60393	7.13428	9.1388
ENSMUSG00000009927	Rps25	chr9	+	44215797	44218488	2382.6	0.107953	0.186107	-0.580055	0.561877	0.999995	211.712	190.395	191.803	171.007	184.85	177.071	227.844	215.829	180.793	184.529	222.106	205.332	224.257	215.578	253.06	202.909	192.931	185.396	189.403	188.174	192.937	191.695	213.346	189.692
ENSMUSG00000009941	Nxf2	chrX	-	131479065	131499293	0.463229	1.39291	3.14684	-0.442638	0.658028	0.999995	0	0	0	0	0	0	0.024888	0	0	0	0	0	0	0	0	0	0.034598	0	0.039684	0.076313	0	0.022308	0	0
ENSMUSG00000009995	Taz	chrX	+	71527251	71535490	679.376	-0.0138991	0.159473	0.0871569	0.930547	0.999995	15.8478	16.9267	18.3382	13.7375	16.1131	20.6337	20.4791	12.4696	23.7817	19.4562	12.1164	13.1921	18.3135	11.6956	26.6049	26.205	18.0602	14.8765	19.71	19.6559	10.7577	17.0726	13.3187	11.4512
ENSMUSG00000010021	Kif19a	chr11	+	114626702	114652053	86.0283	0.044905	0.282719	-0.158833	0.873801	0.999995	1.27838	1.29889	1.56062	1.54181	1.33467	2.63749	2.15799	1.46331	1.51	1.38175	2.05905	1.94235	1.91887	1.94788	1.6013	1.35731	10.851	15.7155	13.2779	12.8681	11.9668	10.7748	10.0115	9.26002
ENSMUSG00000010025	Aldh3a2	chr11	-	61036919	61080966	982.423	-0.125114	0.123927	1.00958	0.312698	0.999995	16.2816	18.1518	15.2872	17.3628	17.9249	19.6798	17.0324	16.7968	21.7737	22.2122	16.4326	18.2388	16.4233	18.3214	18.5403	19.4948	26.297	24.3176	23.8916	25.0442	19.3332	26.0805	23.6612	26.3231
ENSMUSG00000010044	Zmynd10	chr9	+	107449639	107453650	89.7024	0.0202616	0.21697	-0.093384	0.925598	0.999995	1.89286	2.26933	1.50635	1.62003	2.1532	1.74458	1.77398	2.36971	3.25093	2.48846	2.06238	3.09805	2.2508	2.55354	2.98517	3.40611	1.10481	1.19837	1.48872	1.50975	1.58933	0.881353	1.01964	1.14337
ENSMUSG00000010045	Tmem115	chr9	+	107436276	107440987	920.196	0.0181248	0.266403	-0.0680353	0.945758	0.999995	24.3109	22.8407	22.1779	18.3799	18.9605	20.9456	28.0532	24.5459	19.4442	17.5651	26.6742	21.1143	30.7794	28.8451	26.847	25.4234	20.7452	25.8194	22.3698	23.8202	28.0318	26.3262	25.9154	20.9359
ENSMUSG00000010047	Hyal2	chr9	+	107471448	107475107	279.929	-0.0377594	0.245988	0.153501	0.878003	0.999995	7.51657	6.95199	7.0316	5.32526	5.33939	5.60302	7.89516	6.75467	6.95143	7.11451	9.10467	7.3811	10.2768	10.0241	8.71959	8.85951	8.32649	8.85376	9.76511	9.42299	11.5888	10.4153	11.3302	9.27261
ENSMUSG00000010048	Ifrd2	chr9	+	107490049	107495369	185.264	-0.234419	0.233409	1.00433	0.31522	0.999995	5.16959	4.79886	4.37979	3.73542	4.78199	4.87974	5.11972	3.93668	6.61647	4.54354	4.4216	4.72147	5.58292	5.50687	6.38707	3.68774	3.01277	3.47185	4.40276	3.81118	4.41283	4.05503	4.41241	3.34058
ENSMUSG00000010051	Hyal1	chr9	+	107479258	107485174	57.4362	-0.0614866	0.273975	0.224424	0.822427	0.999995	1.2164	2.38399	1.64031	1.35381	1.01202	1.22757	1.75448	1.00846	2.20301	2.1382	1.38689	1.88297	1.41688	1.69669	1.52721	2.22136	2.48746	2.68304	2.50243	3.34165	2.9001	2.73882	2.73168	2.61093
ENSMUSG00000010054	Tusc2	chr9	+	107465586	107468439	1468.15	0.0583226	0.255691	-0.228097	0.81957	0.999995	77.6239	68.0015	73.6316	60.4724	62.9894	63.7101	79.4642	82.2885	47.5781	45.7802	74.8309	57.322	78.1805	69.6116	62.5906	58.7402	51.0684	65.3303	57.6103	58.9797	65.7143	65.8154	59.0648	52.0627
ENSMUSG00000010057	Nprl2	chr9	+	107444540	107448035	713.336	0.103146	0.227661	-0.453069	0.650499	0.999995	32.9615	28.2127	28.6132	24.1639	22.2354	22.7225	33.1514	32.5897	21.7793	23.9386	31.2005	22.7758	30.5409	28.8584	33.9595	27.2646	20.4196	23.7016	22.2202	22.5136	22.4634	23.1303	23.4429	24.7496
ENSMUSG00000010064	Slc38a3	chr9	-	107552970	107569705	1907.08	0.0220869	0.207266	-0.106563	0.915135	0.999995	44.2868	44.3386	40.3919	33.9704	36.9293	44.6795	49.5568	43.481	42.5069	32.2891	42.1769	40.4193	42.1156	45.9932	35.434	52.1714	44.5844	47.5399	44.1966	40.4639	57.5345	47.9157	50.2064	47.6071
ENSMUSG00000010066	Cacna2d2	chr9	+	107301943	107431677	574.356	-0.209836	0.174013	1.20586	0.22787	0.999995	10.445	14.2673	13.2056	13.1483	14.6261	13.0395	15.1479	12.2273	8.28128	6.72044	6.18527	5.91246	7.30748	5.20857	5.11874	8.25282	21.6592	18.8379	21.3014	21.3072	20.6767	17.8877	20.8289	20.3255
ENSMUSG00000010067	Rassf1	chr9	+	107453886	107464594	99.3206	0.0908921	0.235825	-0.385422	0.699925	0.999995	6.15642	7.54058	6.52689	5.88521	6.53649	6.79311	6.41836	7.50403	6.03976	6.26975	8.30301	7.22215	7.16752	6.49001	7.49257	7.61308	7.37765	7.93404	7.08384	7.1925	7.66468	8.18336	7.87356	7.64741
ENSMUSG00000010080	Epn3	chr11	-	94350913	94361288	166.257	0.396528	0.540681	-0.733386	0.463323	0.999995	0.253886	0.466169	0.841076	0.362805	0.494206	0.561184	0.622605	0.265623	4.11623	0.980656	1.06643	5.14808	3.23213	1.89968	1.20689	6.16484	8.90908	14.8633	12.0025	11.9135	11.1482	12.9368	11.0157	8.99845
ENSMUSG00000010086	Rnf112	chr11	-	61261944	61267633	9205.16	-0.0415193	0.158442	0.262048	0.793285	0.999995	111.594	113.101	93.0721	101.916	95.5043	122.901	81.2716	86.6078	167.466	179.746	125.981	157.501	129.272	159.904	191.076	145.086	27.9123	31.2412	30.0839	31.4124	29.6141	35.2229	30.8049	30.7413
ENSMUSG00000010095	Slc3a2	chr19	-	8781372	8797859	3017.87	0.0552562	0.206535	-0.267539	0.789054	0.999995	76.8032	59.5982	60.3048	52.047	48.4076	58.2581	53.4039	79.2433	39.8769	41.1275	72.52	58.8346	71.5999	72.5016	70.5707	72.8727	54.884	85.864	79.5518	75.747	63.2389	56.8147	84.2498	80.6856
ENSMUSG00000010097	Nxf1	chr19	+	8831593	8845399	1096.11	0.0531368	0.186992	-0.284166	0.776283	0.999995	24.3181	24.0531	22.9749	24.947	25.1824	27.2875	19.3846	22.8183	30.7787	33.5388	20.9676	29.7217	20.1253	21.9756	29.7729	30.0857	19.6371	20.2892	21.9825	19.7278	17.1885	20.1696	20.4991	24.3293
ENSMUSG00000010110	Stx5a	chr19	+	8815903	8830559	995.398	0.0504955	0.123241	-0.40973	0.682004	0.999995	21.0399	17.1612	18.3944	18.3055	19.8698	20.6173	16.8952	18.9378	22.3935	21.7917	13.8638	23.0536	16.3027	17.0537	20.6395	19.1325	15.7567	15.2976	17.5065	16.8571	16.2393	18.8124	15.7167	14.6688
ENSMUSG00000010122	Slc47a1	chr11	-	61156902	61191847	61.3156	0.314135	0.423994	-0.740896	0.458757	0.999995	0.449781	0.974939	0.316376	0.792048	0.598898	0.682504	0.577397	0.365853	1.29702	1.84925	1.82715	0.839316	1.16627	0.565542	1.39231	2.47468	2.81154	8.71585	10.1256	8.07041	3.83132	10.1244	10.3968	11.0168
ENSMUSG00000010136	1700027A23Rik	chr3	-	105799875	105817523	26.1859	0.345807	0.481243	-0.718572	0.472405	0.999995	0.104089	0.435895	0.468437	0.111399	0.132846	0.411058	0.604425	0.614197	2.46707	0.958836	1.14138	2.79834	1.35	1.35606	0.412205	3.24743	1.02694	0.890459	1.27438	1.07107	0.654442	1.62469	0.722627	0.714213
ENSMUSG00000010142	Tnfrsf13b	chr11	+	60940257	60962874	26.0414	-0.290516	0.363164	0.799958	0.423735	0.999995	0.20667	0.762948	0.555529	0.884056	0.511265	0.46228	0.92016	0.491746	0.644592	0.600153	0.436737	0.824872	0.467211	1.02908	0.674549	0.427214	0.811458	0.618584	0.387696	0.562283	0.35319	0.802509	0.227076	0.559516
ENSMUSG00000010154	Spire2	chr8	+	125856613	125893415	415.591	0.117553	0.217225	-0.541159	0.588398	0.999995	10.8915	9.47003	9.39526	8.45253	9.02266	8.43676	12.8768	12.2277	8.71219	7.67591	11.139	9.95346	11.4902	10.929	11.8825	10.6584	27.979	38.4186	32.1258	31.2775	33.9742	33.4372	33.1264	28.1944
ENSMUSG00000010175	Prox1	chr1	-	191941917	191994559	901.167	-0.190484	0.286052	0.665909	0.505469	0.999995	1.40219	1.29391	1.60109	1.78984	2.09153	1.75595	0.844542	1.17469	10.0701	11.0414	5.48398	9.5244	5.23954	5.06459	5.52431	7.13605	5.05132	2.77327	3.3169	4.40534	2.73777	3.52435	3.40542	3.71455
ENSMUSG00000010205	Raver1	chr9	-	20878612	20896443	1288.3	-0.0245076	0.168731	0.145246	0.884516	0.999995	18.7639	17.6837	18.8263	16.4821	16.7329	18.3841	19.242	18.3362	22.3907	21.7365	23.8917	21.8852	25.4865	24.9023	24.8519	23.1504	15.9165	19.488	17.7346	17.7058	17.346	15.8631	18.923	15.2863
ENSMUSG00000010277	2610507B11Rik	chr11	+	78075254	78104125	6006.77	-0.0678875	0.175497	0.386829	0.698883	0.999995	47.231	49.6083	52.6298	46.0176	47.5582	46.8599	53.274	52.6146	50.6437	50.2445	53.2824	54.7856	50.3673	55.4778	40.4654	54.5525	48.1426	51.9111	48.8583	49.5661	50.9206	51.7884	50.9764	51.8731
ENSMUSG00000010290	AI597479	chr1	+	43155555	43172792	532.974	0.028657	0.203137	-0.141072	0.887813	0.999995	7.37282	6.58344	7.78059	8.75482	8.27728	7.84916	6.28173	7.07756	10.6068	11.9659	7.68278	9.58084	6.46736	7.1602	9.41223	10.3793	10.0868	7.63068	9.86316	9.64067	7.19507	7.42442	8.94174	11.0246
ENSMUSG00000010307	Tmem86a	chr7	+	54306010	54310146	300.215	0.00652643	0.242301	-0.0269352	0.978511	0.999995	11.2603	10.0555	11.7052	7.29457	8.76126	7.86078	13.1034	9.2527	9.96623	7.58648	11.7239	7.77049	11.115	10.0144	9.18613	11.5778	10.5132	15.1867	13.4291	11.6352	14.9189	13.5508	14.2211	11.6259
ENSMUSG00000010311	Optc	chr1	-	135793773	135804576	9.41087	-0.241569	0.613286	0.393894	0.693659	0.999995	0.254944	0.076334	0.328706	0.167049	0.218336	0.128857	0.118995	0.049991	0.160605	0.340539	0.286341	0.216701	0.25901	0.240858	0.073866	0.429714	0.193546	0.495312	0.311059	0.50769	0.296825	0.597041	0.752663	0.716003
ENSMUSG00000010342	Tex14	chr11	+	87218567	87369325	3.39911	1.1809	0.87334	-1.35217	0.176322	0.999995	0.052731	0.004117	0.068715	0.043763	0.051474	0.036801	0.012413	0.02974	0.019952	0.039676	0.077752	0.049379	0.02194	0.011326	0.046811	0.06225	0.122033	0.074929	0.109309	0.049299	0.061041	0.099317	0.092607	0.078177
ENSMUSG00000010358	Ifi35	chr11	+	101309721	101320012	44.4012	0.212133	0.289552	-0.732624	0.463788	0.999995	2.43197	1.90374	1.46601	2.65162	1.9717	2.0098	1.79497	2.02498	2.41933	2.88415	3.40292	2.59599	2.59367	2.62908	3.03637	3.32862	5.60113	7.00486	6.21006	8.6045	5.86434	8.56707	6.42788	4.74511
ENSMUSG00000010362	Rdm1	chr11	+	101488509	101497414	130.251	0.140996	0.281684	-0.500546	0.616691	0.999995	5.89886	5.67007	6.91419	4.35345	5.36982	5.67799	7.13256	8.61301	4.49545	5.30396	5.5031	7.61445	7.28704	7.07552	8.95946	6.39832	9.43078	8.93297	11.0588	9.75882	12.5807	12.6641	12.7934	11.1051
ENSMUSG00000010376	Nedd8	chr14	-	56281102	56290743	1343.46	0.119827	0.247187	-0.484764	0.627844	0.999995	119.917	91.6908	87.8208	90.21	110.194	101.257	109.092	109.646	105.003	95.2986	142.404	111.234	156.234	131.754	160.641	131.679	136.281	136.79	143.654	127.742	145.51	144.71	150.466	140.995
ENSMUSG00000010392	Gosr1	chr11	-	76540104	76577081	861.471	0.00483428	0.155942	-0.0310004	0.975269	0.999995	8.66025	9.44527	9.09114	11.5567	11.5778	10.4564	8.56835	8.40518	13.2881	14.1377	10.4152	13.9448	10.3738	9.584	12.1666	12.0768	15.1386	11.2041	13.5547	12.8859	10.2648	12.4833	12.1244	13.8562
ENSMUSG00000010406	Mrpl52	chr14	+	55045746	55048587	412.819	0.0520725	0.26423	-0.197072	0.843771	0.999995	53.1927	38.4672	51.8119	42.6763	44.2593	49.3307	52.1659	51.5508	46.6262	39.1107	58.2873	48.2218	68.8065	64.2154	71.1143	59.4381	57.7564	60.6128	57.7221	55.2441	69.2876	65.7165	62.3127	57.1913
ENSMUSG00000010435	Spaca7	chr8	+	12573049	12600738	0	NA	NA	NA	NA	NA	0	0	0	0	0	0	0	0	0	0	0	0	0	0	0	0	0	0	0	0	0	0	0	0
ENSMUSG00000010453	4632411B12Rik	chr1	-	36392575	36426026	1821.77	0.00919711	0.143789	-0.0639626	0.949	0.999995	22.8098	24.3875	24.0748	23.7584	21.9482	24.1833	25.1786	25.8446	24.5748	25.3333	25.9999	24.8149	24.0481	24.4819	21.9207	28.6856	24.6575	27.7424	25.6605	26.3517	24.5254	25.7451	28.2335	27.83
ENSMUSG00000010461	Eya4	chr10	-	22823974	23069701	19.7701	-0.37712	0.740743	0.509111	0.610675	0.999995	0.541862	0.595567	0.458094	0.772123	0.783007	0.309397	0.30561	0.332946	0.369633	0.656957	0.120688	0.288005	0.012772	0.033133	0.07778	0.417083	0.255983	0.159611	0.420165	0.208617	0.036991	0.0978	0.162544	0.306864
ENSMUSG00000010476	Ebf3	chr7	-	144385356	144506128	24.7652	-0.576586	0.559892	1.02982	0.303096	0.999995	0.019129	0.0977	0.058692	0.067239	0.062895	0.165968	0.069865	0.047019	0.631278	0.525441	0.192737	0.222668	0.056187	0.064088	0.25809	0.253362	15.9537	11.3764	14.0953	15.782	9.69065	12.5848	12.2374	12.8197
ENSMUSG00000010492	Gm16119	chr2	+	181313185	181319875	14.8682	0.484355	0.441144	-1.09795	0.272225	0.999995	0.641647	0.186104	0.441732	0.448127	0.217694	0.354526	0.987377	0.444357	0.535742	1.46986	0.328746	0.66505	0.631167	0.278164	0.641216	1.73259	0.856012	1.38617	0.9887	0.596132	1.93352	0.968284	1.068	0.786796
ENSMUSG00000010505	Myt1	chr2	+	181498037	181562502	208.82	-0.273603	0.220716	1.23962	0.215117	0.999995	1.20667	1.50578	1.36609	1.77118	2.37543	1.70367	1.10046	0.854309	2.41718	3.93649	2.04476	2.41438	2.90237	1.72707	1.95518	2.76579	2.35133	3.5795	3.88314	3.131	1.4759	3.80934	2.78105	2.31538
ENSMUSG00000010517	Faf1	chr4	+	109349193	109636565	514.718	0.0362069	0.147814	-0.244949	0.806496	0.999995	6.71642	6.76537	6.83154	6.42032	7.04646	6.28586	7.87014	7.23605	6.88887	7.39956	6.70509	6.51091	6.12918	6.85423	8.02654	6.94649	10.4465	10.3894	10.0614	10.4563	8.97412	10.5711	9.6238	10.4033
ENSMUSG00000010529	Gm266	chr12	-	112722822	112724034	89.048	0.344421	0.249119	-1.38256	0.166801	0.999995	3.63792	3.33443	3.91022	4.2004	2.63952	2.78397	2.34644	2.87055	3.85213	3.56288	5.23661	5.17929	4.4396	2.9114	4.71867	4.04096	5.88823	6.61769	5.69785	6.33676	7.0791	3.28941	3.88759	4.195
ENSMUSG00000010538	1700021C14Rik	chr3	-	88084043	88100921	8.03361	0.184507	0.612528	-0.301222	0.763246	0.999995	1.5603	1.85344	0.623935	1.24399	0.94768	1.39356	1.26077	0.643113	0.76712	0.863129	0.933783	2.80541	0.784673	0.764721	1.05481	1.04602	1.81469	0.97838	1.34493	1.16285	1.45652	1.32343	1.40234	1.71063
ENSMUSG00000010554	Mettl16	chr11	+	74584332	74642027	487.725	0.197193	0.151898	-1.29819	0.194221	0.999995	1.86405	1.96044	2.37346	2.7449	3.10697	3.01843	2.19177	1.84424	2.62804	2.95413	2.15592	5.37556	2.26093	3.54303	3.81134	2.75898	2.65906	2.21867	2.6819	5.99506	2.20572	5.95934	2.80458	4.13595
ENSMUSG00000010592	Dazl	chr17	-	50418719	50432924	14.1163	-1.07274	0.950726	1.12834	0.259178	0.999995	0.637836	0.391731	0.522169	0.522258	0.524407	0.465405	0.097699	0.191947	0.813036	0.642943	0	0.291887	0.01776	0.015296	0.236452	0.176218	0.047165	0	0.096513	0	0	0.018145	0	0
ENSMUSG00000010601	Apol7a	chr15	-	77218647	77229540	3.09383	-0.589106	1.26385	0.466119	0.64113	0.999995	0.02011	0	0.1232	0.051669	0.173016	0.205845	0.224461	0.118355	0.089538	0.221842	0	0	0	0	0.017248	0.275308	0	0.018927	0	0.057446	0	0	0	0
ENSMUSG00000010607	Pigyl	chr9	+	21961290	21962802	437.19	0.148109	0.238154	-0.621904	0.534005	0.999995	44.111	33.7865	33.3118	29.526	31.0931	32.645	45.0497	45.3184	30.7766	27.2716	38.7149	43.0308	44.2928	37.2907	42.5572	36.5972	38.5552	38.8137	33.2893	34.4785	47.1169	41.7639	42.3367	37.0179
ENSMUSG00000010608	Rbm25	chr12	+	84973184	85024073	501.474	-0.479583	0.522759	0.917407	0.35893	0.999995	7.38627	7.71603	8.74351	11.8497	11.8555	7.84341	4.84094	4.10363	13.4363	14.8863	2.63797	7.34448	2.40985	2.3322	6.64329	6.47963	6.37164	3.6146	8.43799	5.55965	2.2792	4.68132	4.07457	6.73851
ENSMUSG00000010609	Psen2	chr1	-	182157135	182193569	342.067	0.0509532	0.183764	-0.277275	0.781569	0.999995	10.1118	8.50667	7.80587	9.37212	7.47125	7.39778	7.97067	8.88208	9.78134	8.29412	10.9652	9.41666	10.9355	10.1731	10.7304	10.8253	11.8835	15.634	16.3503	12.9833	13.4441	16.523	13.699	15.9184
ENSMUSG00000010651	Acaa1b	chr9	-	119057141	119066211	21.8922	-0.533494	0.512789	1.04038	0.298164	0.999995	2.11752	2.48957	2.05923	2.40641	3.06679	3.47386	4.85588	2.13832	2.46409	1.61657	2.3467	1.08055	1.98643	2.53581	3.08149	2.28562	2.67936	4.46484	2.7557	3.43003	4.11594	2.90059	2.55225	3.74539
ENSMUSG00000010660	Plcd1	chr9	-	118980645	119002614	284.673	0.0286168	0.155249	-0.184328	0.853756	0.999995	8.02971	7.63815	6.04552	5.83933	6.35585	7.47935	6.5789	6.21919	6.5736	6.17634	4.80106	6.53761	5.40858	5.66728	6.25704	6.63953	7.75749	8.68592	7.87564	7.20939	8.24751	8.88539	8.69592	7.77698
ENSMUSG00000010663	Fads1	chr19	+	10257378	10271360	5226.48	-0.0686735	0.189859	0.361708	0.71757	0.999995	96.0461	91.1406	89.4443	78.8856	80.8837	84.569	106.501	98.7907	81.2299	79.6594	93.0082	85.5887	97.5435	98.5152	77.5405	92.0864	119.48	116.4	113.278	113.774	133.887	100.971	120.218	121.304
ENSMUSG00000010721	Lmbr1	chr5	-	29556354	29704930	408.771	-0.0592379	0.18002	0.329063	0.742108	0.999995	4.68046	5.87957	5.30783	6.18842	6.18329	5.80601	4.41479	3.66449	5.55859	6.98474	4.64226	4.61869	3.91448	4.1527	5.51604	5.66807	6.024	4.8396	6.2116	5.56696	4.0571	5.7151	5.6929	6.7496
ENSMUSG00000010751	Tnfrsf22	chr7	-	150820713	150835566	16.3388	-0.127689	0.464094	0.275135	0.783212	0.999995	0.133323	0.015329	0.106759	0.025019	0.305534	0.154956	0.158247	0.207319	0.056972	0.449405	0.119407	0.25717	0.1656	0.600088	0.159397	0.729267	0.99797	0.162585	1.63324	1.15769	0.665603	1.269	0.746306	0.302473
ENSMUSG00000010755	Cars	chr7	-	150743135	150785995	735.965	-0.0905076	0.175658	0.515248	0.60638	0.999995	21.0326	17.3874	14.1053	21.3956	16.2286	19.791	13.3395	18.486	18.4098	18.869	15.396	15.416	12.9826	17.6778	22.0463	20.027	19.3577	16.6795	14.9988	16.9586	15.409	16.6895	13.8376	16.8547
ENSMUSG00000010760	Phlda2	chr7	-	150687450	150688446	1.36011	0.918409	1.61165	-0.569856	0.568775	0.999995	0	0	0	0.069359	0	0	0	0	0	0.22524	0	0	0	0	0	0.100172	0.122201	0.375196	0.439068	0.359735	0.137866	0	0	0.192316
ENSMUSG00000010796	Asz1	chr6	-	18000964	18059061	0.116949	0.914757	3.53381	-0.258858	0.795744	0.999995	0	0	0	0	0	0	0	0	0	0	0	0	0	0	0	0	0	0	0	0	0	0	0	0
ENSMUSG00000010797	Wnt2	chr6	-	17938940	17980585	89.7788	0.111484	0.257688	-0.43263	0.665283	0.999995	2.77988	2.70929	2.81886	2.41594	2.41206	2.88437	4.50248	3.29689	2.54896	1.73154	2.98221	2.875	2.53526	3.01107	3.08918	2.24872	0	0.025055	0.084225	0.106561	0.104018	0.227378	0.187327	0.065463
ENSMUSG00000010803	Gabra1	chr11	-	41944441	41996432	1590.85	-0.313459	0.499073	0.628081	0.529951	0.999995	41.9027	45.3809	46.4854	62.2882	65.7392	44.6367	26.48	30.6917	34.2287	44.7603	7.41862	24.7671	7.51168	9.16299	24.7742	20.8371	5.19653	2.92717	5.98848	4.81954	2.28886	3.88451	3.63722	5.01827
ENSMUSG00000010825	Grid2ip	chr5	+	144119017	144153831	38.8305	-0.571458	0.417377	1.36916	0.170948	0.999995	2.38805	1.4891	1.39307	0.886693	2.31265	2.22176	1.01686	1.20372	1.00324	0.488599	0.237846	0.12574	1.26481	0.29498	0.3806	0.583922	4.06671	4.32462	4.26221	3.67944	4.64059	4.51227	4.30787	3.35788
ENSMUSG00000010830	Kdelr3	chr15	+	79346838	79358169	9.37152	-0.220992	0.5478	0.403418	0.686641	0.999995	0.271698	0.299812	0.225605	0.187274	0.236919	0.28482	0.252006	0.133569	0.268658	0.533974	0.36796	0.083269	0.368147	0.439652	0.359064	0.563098	3.35875	4.36402	4.37782	3.64263	3.78396	3.66333	3.86845	4.93749
ENSMUSG00000010841	1700006E09Rik	chr11	+	101845593	101853578	1.71556	-1.20245	1.57152	0.765146	0.444185	0.999995	0	0.095246	0.108329	0.152844	0.215514	0	0	0	0.168558	0	0	0	0	0.126578	0	0	0	0	0	0	0.175554	0	0.1118	0.184157
ENSMUSG00000010911	Apip	chr2	+	102913832	102932801	136.139	-0.00774485	0.21251	0.0364445	0.970928	0.999995	8.30733	6.53479	6.78853	9.60061	7.03674	5.739	7.29332	8.28857	9.89635	8.87216	6.06637	8.5506	6.74132	9.06314	9.19416	10.8934	9.54292	8.4833	10.9414	9.43923	9.15146	10.5979	10.797	12.5866
ENSMUSG00000010914	Pdhx	chr2	-	102861232	102913670	666.952	0.0263641	0.16012	-0.164652	0.869218	0.999995	11.909	11.9868	13.4071	16.9866	15.5485	15.2372	12.8124	12.5456	18.3139	19.0435	14.0894	16.2758	12.9329	12.7564	17.87	16.1198	15.582	11.6521	15.5163	15.0725	12.2964	13.3745	17.1049	15.84
ENSMUSG00000010936	Vac14	chr8	+	113142503	113244296	713.06	0.00555389	0.205286	-0.0270544	0.978416	0.999995	13.9742	13.5668	13.4313	11.6298	11.9226	11.818	15.0575	12.816	12.1462	10.9232	14.6051	12.88	16.0875	13.5291	13.9108	13.1481	19.6695	21.4788	18.1057	18.1901	22.2164	19.2571	19.9326	19.2182
ENSMUSG00000011008	Mcoln2	chr3	+	145812797	145858477	0.315134	-0.443312	3.53032	0.125573	0.90007	0.999995	0	0	0.077961	0	0	0	0	0	0	0	0.010823	0	0	0	0	0	0	0	0.056526	0	0	0.144791	0.017867	0.0202
ENSMUSG00000011034	Slc5a1	chr5	+	33446868	33505521	12.3414	0.073927	0.527976	-0.14002	0.888644	0.999995	0	0	0	0	0	0	0	0	0.256322	0.096894	0.130796	0.157574	0.235103	0.105043	0.260958	0.164411	0.088341	0.167802	0.14987	0.139116	0.168328	0.149642	0.086899	0.246023
ENSMUSG00000011052	1700049J03Rik	chr17	-	26691199	26698441	0.543058	1.61956	2.55147	-0.634755	0.525588	0.999995	0	0	0	0	0	0	0	0	0	0	0	0	0	0	0	0.234957	0	0	0	0	0	0	0	0
ENSMUSG00000011096	Akt1s1	chr7	+	52104361	52110788	1366.82	0.0176847	0.254937	-0.0693689	0.944696	0.999995	30.7784	35.8463	43.5352	25.8039	39.1818	42.1724	31.9687	31.7344	23.9118	35.8481	22.1157	36.4998	27.1389	34.2199	53.524	33.2247	24.2802	39.7859	17.6866	28.3349	52.3324	26.5838	42.1628	33.4079
ENSMUSG00000011114	Tbrg1	chr9	-	37456767	37464897	898.256	0.0542782	0.195786	-0.277233	0.781601	0.999995	41.3983	38.1537	31.4004	32.922	30.4457	34.1835	39.6336	38.5676	29.4974	27.5414	36.135	31.421	32.7646	37.9609	33.7686	31.7966	26.4354	28.6718	25.5077	24.3139	26.2938	29.9421	27.4766	25.6184
ENSMUSG00000011118	Panx3	chr9	-	37467487	37476807	0.327016	1.8104	3.51454	-0.515117	0.606471	0.999995	0	0	0	0	0	0	0	0	0	0	0	0	0	0	0	0.060231	0	0	0	0	0	0	0	0
ENSMUSG00000011148	Adssl1	chr12	+	113858258	113879565	267.287	-0.245219	0.228674	1.07235	0.283561	0.999995	17.5798	17.0716	13.9875	16.2502	15.5135	17.483	16.9368	17.4652	7.92838	7.89141	8.43872	7.2486	10.2979	11.0769	8.41303	7.65221	38.8809	36.0834	32.4458	32.0634	49.0179	34.1717	36.9261	33.0539
ENSMUSG00000011154	1700026D08Rik	chr7	-	90922611	90943390	22.2813	-0.0244603	0.402131	0.0608267	0.951497	0.999995	0.150699	0.211323	0.431204	0.149812	0.059251	0.060527	0.095044	0.125479	0.644956	1.05147	0.915055	1.12859	1.11071	0.652373	0.610283	0.957898	0.980327	0.596639	0.981062	1.17118	1.0197	0.906498	1.18983	0.859932
ENSMUSG00000011158	Brf1	chr12	-	114198073	114238832	839.43	-0.0147039	0.165976	0.0885907	0.929407	0.999995	12.6726	12.7541	13.1451	13.6381	12.854	13.7571	12.4086	11.3247	15.0231	15.79	16.175	17.723	17.5403	15.9535	13.8244	17.5822	13.5332	13.4203	13.0981	14.5899	13.8119	14.0986	14.0763	11.8568
ENSMUSG00000011171	Vipr2	chr12	+	117316196	117384734	13.7306	-0.474784	0.449795	1.05556	0.291172	0.999995	0.114542	0.102296	0.151789	0.073187	0.222771	0.051313	0.869501	0.179836	0.154357	0.29367	0.190338	0.211959	0.285735	0.080134	0.097436	0.16789	1.69918	1.9237	1.70475	1.49867	1.57588	1.87498	1.86417	1.84066
ENSMUSG00000011179	Odc1	chr12	+	17551679	17558308	1153.57	-0.0902427	0.24915	0.362202	0.717201	0.999995	35.1193	28.3867	28.7238	31.3736	29.3531	33.7156	36.9337	30.4317	35.4213	22.7708	35.0067	36.2289	40.729	41.0035	35.0227	29.3638	64.7468	54.2019	50.6145	62.4989	71.4311	64.2227	65.3029	50.7216
ENSMUSG00000011254	Thg1l	chr11	-	45760345	45768996	124.101	-0.15483	0.217204	0.712831	0.475951	0.999995	2.7022	3.71779	2.3266	3.64475	2.62984	2.83896	1.57285	2.53114	6.56894	4.61574	3.81776	3.61706	3.88801	3.77035	3.13232	3.0531	2.33598	2.41442	2.68499	2.01069	2.06424	2.72517	2.39907	3.13011
ENSMUSG00000011256	Adam19	chr11	+	45868004	45960845	256.239	-0.00676275	0.20009	0.0337985	0.973038	0.999995	2.89575	3.73005	3.85113	5.43041	4.9228	5.18883	3.15366	3.71493	3.77782	3.00772	3.29774	3.97822	3.01025	2.92745	2.7959	3.09209	8.87235	9.04258	9.85792	10.5656	8.01875	9.15139	9.38155	8.97943
ENSMUSG00000011257	Pabpc4	chr4	+	122939594	122976168	697.053	-0.107046	0.130902	0.817759	0.413495	0.999995	11.2018	14.1904	12.2686	12.9353	11.4333	14.3314	12.8098	11.9504	13.4057	12.538	11.4029	12.4405	13.3738	13.2781	14.1561	14.1503	10.2728	11.6232	12.0978	8.53023	9.26843	12.0372	10.425	9.77367
ENSMUSG00000011263	Exoc3l2	chr7	+	20074405	20082109	19.4627	-0.451494	0.650975	0.693566	0.487955	0.999995	0.687503	0.5946	0.089261	0.166986	0.154524	0.957613	0.162354	0.545961	1.11297	0.384567	0.101503	0.347719	0.225407	0.492302	0.260342	0.945728	1.78723	2.59709	0.784608	0.517396	1.24327	1.75426	0.692021	2.03223
ENSMUSG00000011267	Zfp296	chr7	+	20162636	20166005	15.7562	0.270492	0.469586	-0.576023	0.564599	0.999995	3.36398	3.1335	2.85482	2.7185	2.11248	1.78445	2.62068	2.40107	0.40191	0.453839	0.620878	0.402481	0.644749	0.482287	1.07324	0.583598	0.325931	0.637356	0.574605	0.746133	0.432124	0.660649	0.968781	0.743751
ENSMUSG00000011305	Plin5	chr17	-	56251024	56257019	34.6597	-0.233808	0.382827	0.610741	0.541371	0.999995	0.241862	0.175996	0.36305	0.158758	0.312751	0.387897	0.329273	0.355444	0.928496	0.675101	1.09867	0.667156	1.09138	1.25946	0.649865	0.866362	0.601804	0.816321	1.00822	0.43742	0.732549	0.480791	0.357832	0.619244
ENSMUSG00000011306	Sugp1	chr8	+	72566712	72595852	975.625	-0.0850432	0.152467	0.557782	0.576993	0.999995	26.742	24.2533	22.3629	20.5123	21.3595	22.6074	26.2915	25.6174	24.9052	22.3231	24.2181	21.1951	23.6494	25.6504	25.0751	22.7341	23.0873	26.4269	21.7131	22.2278	25.1242	24.1985	24.2777	21.028
ENSMUSG00000011349	Dmrtc2	chr7	+	25655076	25662670	0.246052	0.193419	3.53381	-0.0547337	0.956351	0.999995	0	0	0	0	0	0	0	0	0	0	0	0	0	0	0	0	0	0	0	0	0	0	0	0
ENSMUSG00000011350	Gm5893	chr7	+	25603814	25625294	0	NA	NA	NA	NA	NA	0	0	0	0	0	0	0	0	0	0	0	0	0	0	0	0	0	0	0	0	0	0	0	0
ENSMUSG00000011382	Dhdh	chr7	-	52728326	52744175	96.3787	-0.000251784	0.319411	0.000788275	0.999371	0.999995	1.28853	1.05872	1.89392	1.76019	2.45892	1.86817	1.70893	1.34146	2.38248	2.10922	1.55124	2.06829	1.05096	1.29172	1.03432	2.22028	2.45495	1.72552	2.14481	1.98099	1.85019	1.91048	2.04987	2.02444
ENSMUSG00000011427	Zfp790	chr7	+	30601091	30617061	186.63	-0.242416	0.238857	1.0149	0.310154	0.999995	1.87665	2.66116	2.41942	2.92085	3.18636	2.63959	1.6546	1.89393	3.11169	3.40306	1.69442	2.388	1.70886	2.23644	2.07089	2.6999	2.21009	2.05515	2.76645	2.3696	1.67981	2.35926	2.23827	2.71561
ENSMUSG00000011463	Cpb1	chr3	-	20148163	20174655	1.63002	0.728953	1.55896	-0.467589	0.640078	0.999995	0	0.042442	0	0	0	0	0.043824	0	0	0	0	0	0	0.133215	0	0.069749	0.09334	0.712766	0.409659	0.297569	0	0.218302	0.20786	0.449418
ENSMUSG00000011486	Slc25a41	chr17	-	57172196	57181077	2.2552	0.910502	1.16815	-0.779437	0.435722	0.999995	0	0	0	0	0.119073	0	0.190936	0	0.155151	0	0.02262	0.072088	0	0.016149	0.18201	0	0.113273	0	0.06298	0.111243	0.167559	0.126584	0.181275	0.236131
ENSMUSG00000011589	Fsd1	chr17	+	56125934	56136304	911.269	0.0767798	0.178078	-0.431159	0.666352	0.999995	41.2162	36.9669	33.3028	30.6311	30.4544	34.5641	38.5485	35.8472	26.4994	25.5724	31.4426	26.8172	30.8839	30.1832	34.005	28.3026	38.3926	45.3558	38.1608	38.1985	45.0303	43.6	40.2373	37.5124
ENSMUSG00000011632	2310033E01Rik	chr7	-	25326718	25331090	0.327016	1.8104	3.51454	-0.515117	0.606471	0.999995	0	0	0	0	0	0	0	0	0	0	0	0	0	0	0	0	0	0	0	0	0	0	0	0
ENSMUSG00000011658	Fuz	chr7	+	52151449	52158001	418.791	-0.144298	0.184772	0.780952	0.434831	0.999995	13.6172	9.89896	7.9948	11.4339	10.4601	7.94952	8.18786	11.1198	10.8456	10.7054	9.13512	11.2071	13.6417	10.3288	9.95696	13.3867	8.93467	9.95365	7.89328	9.54892	11.1083	11.3534	8.2273	9.93637
ENSMUSG00000011751	Spnb4	chr7	-	28141402	28232705	5701.81	-0.0986991	0.106237	0.929048	0.352864	0.999995	58.0839	59.5304	55.459	58.7038	58.4357	62.3218	46.8005	43.9832	63.3911	59.0463	56.6841	63.4991	61.2913	65.3424	63.532	66.3929	35.9136	37.6337	40.8695	41.2877	45.9318	36.2404	39.8204	33.6683
ENSMUSG00000011752	Pgam1	chr19	+	41986361	41993154	5021.83	-0.0386876	0.233889	0.16541	0.868621	0.999995	286.401	265.034	261.338	225.345	218.17	238.454	308.768	308.173	208.734	207.887	297.004	235.209	305.261	286.31	246.346	246.697	239.942	268.01	233.622	234.299	292.49	267.558	270.096	251.729
ENSMUSG00000011831	Evi5	chr5	-	108173814	108304126	348.374	-0.18251	0.534022	0.341766	0.732527	0.999995	5.74867	6.20687	8.45691	10.077	13.8927	6.41008	4.351	6.32766	9.22194	11.1239	2.43801	7.31965	1.193	1.52834	5.08649	4.60424	5.99091	5.91497	9.19463	10.3622	4.18629	5.25742	5.39732	8.94646
ENSMUSG00000011832	Evi5l	chr8	+	4166567	4211257	1922.38	-0.089447	0.171729	0.52086	0.602464	0.999995	35.0268	60.2567	34.2998	28.8382	31.381	50.1981	58.5858	51.2449	29.4375	44.4047	29.3306	45.1401	50.6251	32.7567	25.7692	52.4931	48.391	36.2558	33.8169	33.7759	42.2942	59.0406	34.1469	38.331
ENSMUSG00000011837	Snapc2	chr8	+	4253102	4256219	704.801	0.0892903	0.250942	-0.355821	0.721975	0.999995	31.4669	29.4283	28.1903	23.5918	23.0223	22.0111	32.6134	31.5886	22.4054	19.3363	31.2266	25.8174	34.1482	27.7305	31.8457	26.0226	25.2133	31.7023	27.3262	28.0466	34.3246	28.1725	29.5945	27.2183
ENSMUSG00000011877	Git1	chr11	+	77307064	77321288	14284.1	0.248508	0.236953	-1.04877	0.294286	0.999995	222.214	214.287	239.872	213.323	179.995	185.107	244.742	243.308	184.453	175.374	306.961	227.043	254.076	233.17	261.861	223.276	103.163	109.114	111.089	112.285	128.141	98.3545	120.564	105.707
ENSMUSG00000011884	Gltp	chr5	-	115119412	115140993	713.237	-0.0241783	0.167171	0.144632	0.885001	0.999995	24.7162	25.3519	25.4926	24.8422	21.9218	26.0239	27.0436	25.7069	21.6478	22.8333	23.4776	24.4069	26.5907	24.3991	22.8691	24.9567	99.18	83.636	83.0266	88.7113	91.8442	83.5901	87.761	78.5614
ENSMUSG00000011958	Bnip2	chr9	+	69837273	69856124	308.152	0.139038	0.239847	-0.579692	0.562122	0.999995	7.76044	5.74859	6.39665	7.60785	8.79055	6.45635	4.8021	5.37723	6.95825	7.85127	5.87311	7.19067	4.06977	5.78957	7.26055	8.80386	7.21255	8.42811	10.2944	6.98693	4.21863	9.91824	8.42775	9.27361
ENSMUSG00000011960	Ccnt1	chr15	-	98369120	98401354	459.664	-0.154442	0.237534	0.650186	0.515572	0.999995	4.30954	4.05777	5.13694	5.78612	6.28063	5.21376	4.23894	4.0938	5.69911	6.31071	4.00328	5.761	3.55653	3.36264	3.51966	4.51697	4.38794	3.38758	4.53186	4.32496	2.98568	3.91996	3.55226	3.57968
ENSMUSG00000012017	Scarf2	chr16	+	17797375	17808380	119.637	0.0696822	0.306207	-0.227566	0.819984	0.999995	1.78093	2.33804	1.41993	1.70149	1.66045	1.6172	2.24664	1.57107	1.69627	2.09794	1.86841	1.18206	1.88652	1.94206	2.13065	3.06652	4.2301	7.36829	5.20864	5.9018	5.11235	5.88336	4.94881	4.86894
ENSMUSG00000012042	4930579F01Rik	chr3	-	137827099	137849677	0	NA	NA	NA	NA	NA	0	0	0	0	0	0	0	0	0	0	0	0	0	0	0	0	0	0	0	0	0	0	0	0
ENSMUSG00000012076	Brms1l	chr12	+	56937353	56970722	745.363	-0.0231037	0.212086	0.108936	0.913254	0.999995	16.8918	18.1883	15.6028	22.778	20.1285	20.0382	15.4797	17.0587	19.8772	23.7359	13.3501	18.5416	12.2147	13.44	19.1655	17.0921	20.8984	15.7787	20.3699	21.6457	14.155	18.2128	18.5942	23.6555
ENSMUSG00000012114	Med15	chr16	-	17651301	17723040	1789.81	-0.0274244	0.1669	0.164316	0.869483	0.999995	30.9844	29.2047	27.8327	26.3139	25.2189	30.2113	32.1754	29.796	29.5877	28.3649	33.1562	29.0472	32.576	33.8304	30.6592	31.6313	23.971	26.8131	26.4628	27.1839	25.9457	22.8562	25.8866	23.0095
ENSMUSG00000012117	Dhdds	chr4	-	133524943	133556833	1455.75	-0.0631525	0.189167	0.333846	0.738496	0.999995	12.8408	30.1812	24.1267	13.6429	17.7158	20.8425	13.9551	20.7058	11.6488	27.3154	22.784	24.0256	13.4022	22.2786	18.5459	32.2625	16.3405	35.9525	27.8981	36.1875	35.9031	24.8851	28.0231	20.948
ENSMUSG00000012123	Aim1l	chr4	+	133621827	133648419	21.9619	0.0052557	0.448813	-0.0117102	0.990657	0.999995	2.36019	1.21597	2.67258	1.59855	1.34292	1.05946	2.65146	1.47289	0.214368	0.488472	0.629566	0.924876	0.540238	1.27659	1.70361	1.25131	0.421904	0.386727	0.589985	0.103748	0.28194	0.24923	0.474961	0.293303
ENSMUSG00000012126	Ubxn11	chr4	+	133658485	133683508	260.894	-0.0631367	0.255499	0.247111	0.804822	0.999995	11.7238	8.85625	9.10298	8.09754	13.6755	11.0159	8.08324	6.33284	13.7867	10.0205	6.32505	9.08017	7.29145	6.88226	11.0535	12.0157	6.84678	5.4166	5.6937	4.31585	5.84045	5.39337	5.37054	5.3449
[truncated: 36,223 more rows]
