# Supplementary material for: Extensive splicing changes in an ALS/FTD transgenic mouse model overexpressing cytoplasmic fused in sarcoma
Source: Sci Rep. 2020 Mar 17;10:4857. doi: 10.1038/s41598-020-61676-x (PMC7078223; doi:10.1038/s41598-020-61676-x)
Supplement: Supplementary file 6 — Supplementary Dataset 5. [file 41598_2020_61676_MOESM6_ESM.xlsx]

## Sheet: title author
Extensive splicing changes in an ALS/FTD transgenic mouse model overexpressing cytoplasmic fused in sarcoma
Daisuke Ito, Ryota Taguchi, Maki Deguchi, Hideaki Ogasawara, Eiji Inoue
Supplementary dataset 5. Splicing changes_FCx

## Sheet: Description
IJC:inclusion junction read SJC: skippingjunction read IncFormLen:effective length of the exon inclusion isoform SkipFormLen : effective length of the exon skipping isoform IncLevel: (I/LI) / (I/LI + S/LS) I = number of reads mapped to the exon inclusion isoform (IC_SAMPLE_1), S = number of reads mapped to the exon skipping isoform (SC_SAMPLE_1), LI = effective length of the exon inclusion isofor…

## Sheet: A3SS.JC
ID	GeneID	geneSymbol	chr	strand	longExonStart_0base	longExonEnd	shortES	shortEE	flankingES	flankingEE	ID	IJC_SAMPLE_1	SJC_SAMPLE_1	IJC_SAMPLE_2	SJC_SAMPLE_2	IncFormLen	SkipFormLen	PValue	FDR	IncLevel1	IncLevel2	IncLevelDifference
3072	ENSMUSG00000021706	Zfyve16	chr13	-	93278076	93278301	93278076	93278246	93278845	93279001	3072	11,9,14,9	1,0,0,0	0,2,3,17	2,2,2,2	153	99	2.6413e-06	0.00153841	0.877,1.0,1.0,1.0	0.0,0.393,0.493,0.846	0.536

## Sheet: A3SS.JCEC
ID	GeneID	geneSymbol	chr	strand	longExonStart_0base	longExonEnd	shortES	shortEE	flankingES	flankingEE	ID	IJC_SAMPLE_1	SJC_SAMPLE_1	IJC_SAMPLE_2	SJC_SAMPLE_2	IncFormLen	SkipFormLen	PValue	FDR	IncLevel1	IncLevel2	IncLevelDifference
3072	ENSMUSG00000021706	Zfyve16	chr13	-	93278076	93278301	93278076	93278246	93278845	93279001	3072	11,9,14,9	1,0,0,0	0,2,3,17	2,2,2,2	154	99	2.52204e-06	0.00142721	0.876,1.0,1.0,1.0	0.0,0.391,0.491,0.845	0.537
3792	ENSMUSG00000047986	Palm3	chr8	+	86550898	86552070	86552024	86552070	86550647	86550790	3792	12,9,5,1	1,2,0,2	3,2,2,7	0,0,0,0	1225	99	4.25823e-06	0.00147388	0.492,0.267,1.0,0.039	1.0,1.0,1.0,1.0	-0.55

## Sheet: A5SS.JC
ID	GeneID	geneSymbol	chr	strand	longExonStart_0base	longExonEnd	shortES	shortEE	flankingES	flankingEE	ID	IJC_SAMPLE_1	SJC_SAMPLE_1	IJC_SAMPLE_2	SJC_SAMPLE_2	IncFormLen	SkipFormLen	PValue	FDR	IncLevel1	IncLevel2	IncLevelDifference
453	ENSMUSG00000021779	Thrb	chr14	+	18659407	18659489	18659407	18659482	18758109	18758173	453	18,2,6,2	0,0,0,0	0,2,10,7	1,2,7,8	105	99	1.11349e-10	1.76265e-07	1.0,1.0,1.0,1.0	0.0,0.485,0.574,0.452	0.622
732	ENSMUSG00000025602	Zfp202	chr9	+	40014783	40015279	40014783	40015275	40015889	40016100	732	2,2,0,2	2,3,5,0	1,2,5,4	0,0,0,0	102	99	1.12612e-07	4.88591e-05	0.493,0.393,0.0,1.0	1.0,1.0,1.0,1.0	-0.528
477	ENSMUSG00000029267	Mtf2	chr5	+	108498180	108498542	108498180	108498382	108509843	108510042	477	1,1,0,0	2,1,4,2	1,2,3,4	0,2,2,0	198	99	5.01329e-06	0.00112711	0.2,0.333,0.0,0.0	1.0,0.333,0.429,1.0	-0.557
373	ENSMUSG00000032097	Ddx6	chr9	+	44412974	44413067	44412974	44413035	44415205	44415675	373	2,0,0,3	13,5,5,9	5,5,2,0	2,0,0,12	130	99	0.000580951	0.0315831	0.105,0.0,0.0,0.202	0.656,1.0,1.0,0.0	-0.587

## Sheet: A5SS.JCEC
ID	GeneID	geneSymbol	chr	strand	longExonStart_0base	longExonEnd	shortES	shortEE	flankingES	flankingEE	ID	IJC_SAMPLE_1	SJC_SAMPLE_1	IJC_SAMPLE_2	SJC_SAMPLE_2	IncFormLen	SkipFormLen	PValue	FDR	IncLevel1	IncLevel2	IncLevelDifference
453	ENSMUSG00000021779	Thrb	chr14	+	18659407	18659489	18659407	18659482	18758109	18758173	453	18,2,6,2	0,0,0,0	0,2,10,7	1,2,7,8	106	99	9.83635e-11	1.5689e-07	1.0,1.0,1.0,1.0	0.0,0.483,0.572,0.45	0.624
1506	ENSMUSG00000023007	Prpf40b	chr15	+	99125671	99125859	99125671	99125704	99134471	99134615	1506	3,9,9,11	0,1,0,0	5,10,6,2	2,3,5,2	254	99	9.14986e-09	7.29701e-06	1.0,0.778,1.0,1.0	0.494,0.565,0.319,0.28	0.53

## Sheet: MXE.JC
ID	GeneID	geneSymbol	chr	strand	1stExonStart_0base	1stExonEnd	2ndExonStart_0base	2ndExonEnd	upstreamES	upstreamEE	downstreamES	downstreamEE	ID	IJC_SAMPLE_1	SJC_SAMPLE_1	IJC_SAMPLE_2	SJC_SAMPLE_2	IncFormLen	SkipFormLen	PValue	FDR	IncLevel1	IncLevel2	IncLevelDifference
1566	ENSMUSG00000044042	Fmn1	chr2	+	113203992	113205986	113284498	113284616	113167892	113167988	113319058	113319120	1566	6,1,3,2	0,0,3,0	0,1,1,4	1,2,8,0	198	198	0.000135567	0.0316803	1.0,1.0,0.5,1.0	0.0,0.333,0.111,1.0	0.514
3653	ENSMUSG00000037846	Rtkn2	chr10	+	67498536	67498699	67502778	67502886	67489265	67489397	67504126	67504329	3653	1,0,0,0	11,1,2,8	4,4,2,3	5,1,0,10	198	198	2.76358e-08	5.21811e-05	0.083,0.0,0.0,0.0	0.444,0.8,1.0,0.231	-0.598

## Sheet: MXE.JCEC
ID	GeneID	geneSymbol	chr	strand	1stExonStart_0base	1stExonEnd	2ndExonStart_0base	2ndExonEnd	upstreamES	upstreamEE	downstreamES	downstreamEE	ID	IJC_SAMPLE_1	SJC_SAMPLE_1	IJC_SAMPLE_2	SJC_SAMPLE_2	IncFormLen	SkipFormLen	PValue	FDR	IncLevel1	IncLevel2	IncLevelDifference	MXE.JC
1721	ENSMUSG00000092192	Dyx1c1	chr9	+	72811897	72812043	72812975	72813085	72808388	72808536	72816838	72816992	1721	1,5,0,3	4,7,8,2	3,1,4,4	0,0,3,1	245	209	0.000101384	0.0292921	0.176,0.379,0.0,0.561	1.0,1.0,0.532,0.773	-0.547

## Sheet: RI.JCEC
ID	GeneID	8	chr	strand	riExonStart_0base	riExonEnd	upstreamES	upstreamEE	downstreamES	downstreamEE	ID	IJC_SAMPLE_1	SJC_SAMPLE_1	IJC_SAMPLE_2	SJC_SAMPLE_2	IncFormLen	SkipFormLen	PValue	FDR	IncLevel1	IncLevel2	IncLevelDifference
616	ENSMUSG00000025498	Irf7	chr7	-	148450391	148450682	148450391	148450554	148450623	148450682	616	1,1,3,1	0,0,1,1	0,3,0,0	4,2,1,2	168	99	9.98756e-07	7.26761e-05	1.0,1.0,0.639,0.371	0.0,0.469,0.0,0.0	0.635
602	ENSMUSG00000031389	Arhgap4	chrX	-	71145437	71145808	71145437	71145522	71145616	71145808	602	3,7,5,10	0,0,0,0	3,2,8,2	1,5,4,3	193	99	1.68976e-13	3.68874e-10	1.0,1.0,1.0,1.0	0.606,0.17,0.506,0.255	0.616
912	ENSMUSG00000034579	Pla2g3	chr11	+	3391894	3392245	3391894	3392024	3392128	3392245	912	7,3,5,2	1,4,3,0	2,1,1,0	6,9,6,4	203	99	5.66962e-06	0.000317353	0.773,0.268,0.448,1.0	0.14,0.051,0.075,0.0	0.556
1825	ENSMUSG00000038180	Spag4	chr2	+	155891869	155892602	155891869	155891974	155892540	155892602	1825	21,33,19,22	1,1,0,0	8,4,10,11	1,7,7,1	665	99	2.36625e-09	9.76187e-07	0.758,0.831,1.0,1.0	0.544,0.078,0.175,0.621	0.543
563	ENSMUSG00000073434	Wdr90	chr17	-	25997316	25997762	25997316	25997487	25997653	25997762	563	7,12,14,7	0,3,6,0	1,11,8,6	4,6,11,5	265	99	0.000895063	0.0132022	1.0,0.599,0.466,1.0	0.085,0.406,0.214,0.31	0.512
2059	ENSMUSG00000033762	Recql4	chr15	-	76535620	76536286	76535620	76535873	76536023	76536286	2059	6,5,2,1	2,2,2,3	1,6,9,2	0,0,0,1	249	99	1.78214e-07	2.53677e-05	0.544,0.498,0.284,0.117	1.0,1.0,1.0,0.443	-0.5
3289	ENSMUSG00000035234	Fam175a	chr5	-	101234210	101235508	101234210	101234470	101234916	101235508	3289	5,1,4,7	5,1,1,2	5,7,7,16	0,0,1,2	545	99	4.34758e-05	0.0013428	0.154,0.154,0.421,0.389	1.0,1.0,0.56,0.592	-0.509
2950	ENSMUSG00000038344	Txlng	chrX	-	159224548	159225610	159224548	159224623	159225490	159225610	2950	7,7,19,8	4,4,16,2	5,7,25,25	0,0,1,4	966	99	0.000285052	0.00565698	0.152,0.152,0.108,0.291	1.0,1.0,0.719,0.39	-0.602

## Sheet: SE.JC
ID	GeneID	geneSymbol	chr	strand	exonStart_0base	exonEnd	upstreamES	upstreamEE	downstreamES	downstreamEE	ID	IJC_SAMPLE_1	SJC_SAMPLE_1	IJC_SAMPLE_2	SJC_SAMPLE_2	IncFormLen	SkipFormLen	PValue	FDR	IncLevel1	IncLevel2	IncLevelDifference
27152	ENSMUSG00000036197	Gxylt1	chr15	-	93076033	93076123	93070172	93075560	93078289	93078462	27152	1,0,1,0	7,3,7,1	2,1,3,2	0,2,0,6	188	99	0.000167696	0.0204962	0.07,0.0,0.07,0.0	1.0,0.208,1.0,0.149	-0.554
30664	ENSMUSG00000030498	Gas2	chr7	+	59119367	59119463	59117796	59118015	59119651	59119739	30664	3,2,5,3	2,6,0,0	0,1,2,1	6,2,3,4	194	99	0.000149627	0.0190497	0.434,0.145,1.0,1.0	0.0,0.203,0.254,0.113	0.502
152	ENSMUSG00000036879	Phkb	chr8	+	88366919	88367011	88364857	88365002	88399532	88399622	152	9,2,8,5	2,0,0,2	2,9,13,5	7,5,8,12	190	99	6.58042e-05	0.0107061	0.701,1.0,1.0,0.566	0.13,0.484,0.458,0.178	0.504
22944	ENSMUSG00000044719	E230025N22Rik	chr18	-	36855193	36855313	36854337	36854415	36855451	36855508	22944	0,0,0,2	1,1,1,0	2,3,2,2	3,0,0,0	198	99	1.81883e-05	0.00454708	0.0,0.0,0.0,1.0	0.25,1.0,1.0,1.0	-0.563
4233	ENSMUSG00000021363	Mak	chr13	-	41125385	41125505	41120488	41121931	41130122	41130254	4233	6,1,3,5	0,2,0,1	0,1,1,4	4,2,2,7	198	99	5.96945e-06	0.002052	1.0,0.2,1.0,0.714	0.0,0.2,0.2,0.222	0.573
21700	ENSMUSG00000038244	Mical2	chr7	+	119478842	119478944	119477342	119477468	119490235	119490422	21700	2,1,7,3	0,0,0,1	1,2,5,0	2,2,0,2	198	99	4.56178e-06	0.00167265	1.0,1.0,1.0,0.6	0.2,0.333,1.0,0.0	0.517
33553	ENSMUSG00000033021	Gmppa	chr1	+	75432689	75432887	75432542	75432586	75433358	75433413	33553	0,11,10,6	1,7,1,2	9,9,7,2	0,0,0,0	198	99	1.72815e-06	0.000913926	0.0,0.44,0.833,0.6	1.0,1.0,1.0,1.0	-0.532
23551	ENSMUSG00000054715	Zscan22	chr7	+	13488949	13489434	13483189	13483226	13491582	13492886	23551	1,0,1,2	3,1,2,3	7,1,5,4	0,1,0,2	198	99	1.06247e-06	0.000749178	0.143,0.0,0.2,0.25	1.0,0.333,1.0,0.5	-0.56
17922	ENSMUSG00000064202	4430402I18Rik	chr19	-	29028579	29028621	29023108	29023233	29034169	29034218	17922	6,4,2,1	0,2,0,0	1,1,1,4	2,1,4,5	140	99	1.45871e-07	0.000235968	1.0,0.586,1.0,1.0	0.261,0.414,0.15,0.361	0.6
49	ENSMUSG00000060275	Nrg2	chr18	-	36191989	36192066	36183959	36184062	36197884	36198005	49	1,0,0,3	0,1,6,12	3,5,5,1	0,0,3,0	175	99	5.46962e-08	0.000125346	1.0,0.0,0.0,0.124	1.0,1.0,0.485,1.0	-0.59
1051	ENSMUSG00000021495	Fam193b	chr13	-	55665880	55665941	55655577	55655809	55672135	55672348	1051	1,0,2,1	3,1,5,0	2,3,2,3	0,0,0,0	159	99	4.71194e-09	1.61973e-05	0.172,0.0,0.199,1.0	1.0,1.0,1.0,1.0	-0.657
28056	ENSMUSG00000024998	Plce1	chr19	+	38822899	38822941	38820255	38820385	38823781	38823903	28056	1,0,0,0	1,1,1,2	1,6,1,3	1,1,1,0	140	99	5.52278e-10	5.06255e-06	0.414,0.0,0.0,0.0	0.414,0.809,0.414,1.0	-0.556
647	ENSMUSG00000032489	Kif9	chr9	+	110380502	110380745	110379497	110379587	110385564	110385662	647	2,3,2,5	2,1,2,4	1,10,4,1	0,0,0,0	198	99	3.59947e-10	4.94927e-06	0.333,0.6,0.333,0.385	1.0,1.0,1.0,1.0	-0.587
24657	ENSMUSG00000026765	Lypd6b	chr2	+	49695607	49695663	49643250	49643293	49786444	49786504	24657	12,1,3,2	0,0,0,1	0,2,0,1	1,5,1,1	154	99	9.83003e-12	2.70326e-07	1.0,1.0,1.0,0.563	0.0,0.205,0.0,0.391	0.742

[truncated: 2 more sheets: SE.JCEC, RI.JC]
