# Supplementary material for: Extensive splicing changes in an ALS/FTD transgenic mouse model overexpressing cytoplasmic fused in sarcoma
Source: Sci Rep. 2020 Mar 17;10:4857. doi: 10.1038/s41598-020-61676-x (PMC7078223; doi:10.1038/s41598-020-61676-x)
Supplement: Supplementary file 7 — Supplementary Dataset 6. [file 41598_2020_61676_MOESM7_ESM.xlsx]

## Sheet: title author
Extensive splicing changes in an ALS/FTD transgenic mouse model overexpressing cytoplasmic fused in sarcoma
Daisuke Ito, Ryota Taguchi, Maki Deguchi, Hideaki Ogasawara, Eiji Inoue
Supplementary dataset 6. Splicing changes_Hp

## Sheet: Description
IJC:inclusion junction read SJC: skippingjunction read IncFormLen:effective length of the exon inclusion isoform SkipFormLen : effective length of the exon skipping isoform IncLevel: (I/LI) / (I/LI + S/LS) I = number of reads mapped to the exon inclusion isoform (IC_SAMPLE_1), S = number of reads mapped to the exon skipping isoform (SC_SAMPLE_1), LI = effective length of the exon inclusion isofor…

## Sheet: A3SS.JC
ID	GeneID	geneSymbol	chr	strand	longExonStart_0base	longExonEnd	shortES	shortEE	flankingES	flankingEE	ID	IJC_SAMPLE_1	SJC_SAMPLE_1	IJC_SAMPLE_2	SJC_SAMPLE_2	IncFormLen	SkipFormLen	PValue	FDR	IncLevel1	IncLevel2	IncLevelDifference
3519	ENSMUSG00000049625	Tifab	chr13	-	56278265	56278493	56278265	56278429	56279907	56280246	3519	0,16,6,0	2,2,1,1	3,2,11,8	0,0,0,0	162	99	0.000616648	0.0398912	0.0,0.83,0.786,0.0	1.0,1.0,1.0,1.0	-0.596
141	ENSMUSG00000062372	Otof	chr5	-	30682475	30682602	30682475	30682546	30682896	30683059	141	5,10,5,7	2,0,1,2	3,2,1,1	2,3,7,3	154	99	6.36297e-06	0.00345764	0.616,1.0,0.763,0.692	0.491,0.3,0.084,0.176	0.505

## Sheet: A3SS.JCEC
ID	GeneID	geneSymbol	chr	strand	longExonStart_0base	longExonEnd	shortES	shortEE	flankingES	flankingEE	ID	IJC_SAMPLE_1	SJC_SAMPLE_1	IJC_SAMPLE_2	SJC_SAMPLE_2	IncFormLen	SkipFormLen	PValue	FDR	IncLevel1	IncLevel2	IncLevelDifference
3519	ENSMUSG00000049625	Tifab	chr13	-	56278265	56278493	56278265	56278429	56279907	56280246	3519	0,16,6,0	2,2,1,1	3,2,11,8	0,0,0,0	163	99	0.000595028	0.0359582	0.0,0.829,0.785,0.0	1.0,1.0,1.0,1.0	-0.597
141	ENSMUSG00000062372	Otof	chr5	-	30682475	30682602	30682475	30682546	30682896	30683059	141	5,10,5,7	2,0,1,2	3,2,1,1	2,3,7,3	155	99	6.37279e-06	0.00346552	0.615,1.0,0.762,0.691	0.489,0.299,0.084,0.176	0.505

## Sheet: A5SS.JC
ID	GeneID	geneSymbol	chr	strand	longExonStart_0base	longExonEnd	shortES	shortEE	flankingES	flankingEE	ID	IJC_SAMPLE_1	SJC_SAMPLE_1	IJC_SAMPLE_2	SJC_SAMPLE_2	IncFormLen	SkipFormLen	PValue	FDR	IncLevel1	IncLevel2	IncLevelDifference
1769	ENSMUSG00000032064	Dixdc1	chr9	-	50518869	50519077	50518947	50519077	50514229	50514355	1769	1,0,0,1	1,1,4,2	1,2,2,5	0,1,0,2	176	99	3.11975e-08	1.59939e-05	0.36,0.0,0.0,0.22	1.0,0.529,1.0,0.584	-0.633
1703	ENSMUSG00000051736	1700025K23Rik	chr10	-	38853617	38853706	38853684	38853706	38852052	38852184	1703	2,3,0,0	1,6,3,2	2,2,2,2	1,0,0,3	165	99	0.00113978	0.0357751	0.545,0.231,0.0,0.0	0.545,1.0,1.0,0.286	-0.514

## Sheet: A5SS.JCEC
ID	GeneID	geneSymbol	chr	strand	longExonStart_0base	longExonEnd	shortES	shortEE	flankingES	flankingEE	ID	IJC_SAMPLE_1	SJC_SAMPLE_1	IJC_SAMPLE_2	SJC_SAMPLE_2	IncFormLen	SkipFormLen	PValue	FDR	IncLevel1	IncLevel2	IncLevelDifference
1769	ENSMUSG00000032064	Dixdc1	chr9	-	50518869	50519077	50518947	50519077	50514229	50514355	1769	1,0,0,1	1,1,4,2	1,2,2,5	0,1,0,2	177	99	3.24277e-08	2.5018e-05	0.359,0.0,0.0,0.219	1.0,0.528,1.0,0.583	-0.633
1703	ENSMUSG00000051736	1700025K23Rik	chr10	-	38853617	38853706	38853684	38853706	38852052	38852184	1703	2,3,0,0	1,6,3,2	2,2,2,2	1,0,0,3	166	99	0.000839414	0.0269837	0.544,0.23,0.0,0.0	0.544,1.0,1.0,0.284	-0.513

## Sheet: MXE.JC
ID	GeneID	geneSymbol	chr	strand	1stExonStart_0base	1stExonEnd	2ndExonStart_0base	2ndExonEnd	upstreamES	upstreamEE	downstreamES	downstreamEE	ID	IJC_SAMPLE_1	SJC_SAMPLE_1	IJC_SAMPLE_2	SJC_SAMPLE_2	IncFormLen	SkipFormLen	PValue	FDR	IncLevel1	IncLevel2	IncLevelDifference
1130	ENSMUSG00000028578	5830433M19Rik	chr4	-	94187752	94187826	94215809	94215885	94166771	94168107	94217112	94217197	1130	0,1,7,9	2,4,12,16	7,4,6,6	3,1,0,2	174	172	1.50634e-05	0.00549313	0.0,0.198,0.366,0.357	0.698,0.798,1.0,0.748	-0.581

## Sheet: MXE.JCEC
ID	GeneID	geneSymbol	chr	strand	1stExonStart_0base	1stExonEnd	2ndExonStart_0base	2ndExonEnd	upstreamES	upstreamEE	downstreamES	downstreamEE	ID	IJC_SAMPLE_1	SJC_SAMPLE_1	IJC_SAMPLE_2	SJC_SAMPLE_2	IncFormLen	SkipFormLen	PValue	FDR	IncLevel1	IncLevel2	IncLevelDifference
1130	ENSMUSG00000028578	5830433M19Rik	chr4	-	94187752	94187826	94215809	94215885	94166771	94168107	94217112	94217197	1130	0,1,7,9	2,4,12,16	7,4,6,6	3,1,0,2	175	173	1.50628e-05	0.00994147	0.0,0.198,0.366,0.357	0.698,0.798,1.0,0.748	-0.581
216	ENSMUSG00000063889	Crem	chr18	-	3287901	3288090	3299159	3299306	3276691	3276727	3325358	3325472	216	4,2,0,1	0,2,3,0	0,0,0,2	2,5,1,2	246	288	5.57775e-05	0.0253813	1.0,0.539,0.0,1.0	0.0,0.0,0.0,0.539	0.5

## Sheet: RI.JC
ID	GeneID	geneSymbol	chr	strand	riExonStart_0base	riExonEnd	upstreamES	upstreamEE	downstreamES	downstreamEE	ID	IJC_SAMPLE_1	SJC_SAMPLE_1	IJC_SAMPLE_2	SJC_SAMPLE_2	IncFormLen	SkipFormLen	PValue	FDR	IncLevel1	IncLevel2	IncLevelDifference
1864	ENSMUSG00000043243	Fam129c	chr8	+	74125997	74126387	74125997	74126165	74126271	74126387	1864	0,5,3,0	3,0,7,1	2,3,2,4	0,0,0,0	198	99	3.9502e-09	4.22276e-06	0.0,1.0,0.176,0.0	1.0,1.0,1.0,1.0	-0.706

## Sheet: RI.JCEC
ID	GeneID	geneSymbol	chr	strand	riExonStart_0base	riExonEnd	upstreamES	upstreamEE	downstreamES	downstreamEE	ID	IJC_SAMPLE_1	SJC_SAMPLE_1	IJC_SAMPLE_2	SJC_SAMPLE_2	IncFormLen	SkipFormLen	PValue	FDR	IncLevel1	IncLevel2	IncLevelDifference
1864	ENSMUSG00000043243	Fam129c	chr8	+	74125997	74126387	74125997	74126165	74126271	74126387	1864	0,5,3,0	3,0,7,1	2,3,3,4	0,0,0,0	205	99	2.92103e-09	3.16347e-06	0.0,1.0,0.171,0.0	1.0,1.0,1.0,1.0	-0.707
160	ENSMUSG00000023411	Nfatc4	chr14	+	56451059	56452780	56451059	56451641	56452393	56452780	160	6,12,12,15	0,0,1,0	13,14,29,6	6,1,3,3	851	99	1.11339e-07	3.44516e-05	1.0,1.0,0.583,1.0	0.201,0.62,0.529,0.189	0.511
9	ENSMUSG00000087391	Gm2694	chr8	+	90048194	90049453	90048194	90048326	90049130	90049453	9	34,5,4,3	1,2,0,0	4,9,3,0	1,2,2,2	903	99	0.00077286	0.0226218	0.788,0.215,1.0,1.0	0.305,0.33,0.141,0.0	0.557

[truncated: 2 more sheets: SE.JC, SE.JCEC]
