# Supplementary material for: Extensive splicing changes in an ALS/FTD transgenic mouse model overexpressing cytoplasmic fused in sarcoma
Source: Sci Rep. 2020 Mar 17;10:4857. doi: 10.1038/s41598-020-61676-x (PMC7078223; doi:10.1038/s41598-020-61676-x)
Supplement: Supplementary file 8 — Supplementary Dataset 7. [file 41598_2020_61676_MOESM8_ESM.xlsx]

## Sheet: title author
Extensive splicing changes in an ALS/FTD transgenic mouse model overexpressing cytoplasmic fused in sarcoma
Daisuke Ito, Ryota Taguchi, Maki Deguchi, Hideaki Ogasawara, Eiji Inoue
Supplementary dataset 7. Splicing changes_SC

## Sheet: Description
IJC:inclusion junction read SJC: skippingjunction read IncFormLen:effective length of the exon inclusion isoform SkipFormLen : effective length of the exon skipping isoform IncLevel: (I/LI) / (I/LI + S/LS) I = number of reads mapped to the exon inclusion isoform (IC_SAMPLE_1), S = number of reads mapped to the exon skipping isoform (SC_SAMPLE_1), LI = effective length of the exon inclusion isofor…

## Sheet: A3SS.JC
ID	GeneID	geneSymbol	chr	strand	longExonStart_0base	longExonEnd	shortES	shortEE	flankingES	flankingEE	ID	IJC_SAMPLE_1	SJC_SAMPLE_1	IJC_SAMPLE_2	SJC_SAMPLE_2	IncFormLen	SkipFormLen	PValue	FDR	IncLevel1	IncLevel2	IncLevelDifference
863	ENSMUSG00000021720	Rnf180	chr13	-	106042331	106042430	106042331	106042427	106060984	106061119	863	7,1,3,1	0,6,1,0	2,0,0,0	8,12,1,1	101	99	4.94515e-08	4.63526e-05	1.0,0.14,0.746,1.0	0.197,0.0,0.0,0.0	0.672
1644	ENSMUSG00000037692	Ahdc1	chr4	+	132568104	132568202	132568107	132568202	132567420	132567438	1644	3,6,1,3	0,0,0,0	3,0,0,1	5,1,1,0	101	99	4.3874e-05	0.00464797	1.0,1.0,1.0,1.0	0.37,0.0,0.0,1.0	0.657
1527	ENSMUSG00000086651	1300002E11Rik	chr16	+	21800787	21800909	21800847	21800909	21795922	21796048	1527	3,3,14,3	0,0,0,0	6,3,8,2	6,2,2,7	158	99	1.06537e-12	2.99582e-09	1.0,1.0,1.0,1.0	0.385,0.485,0.715,0.152	0.566
2355	ENSMUSG00000020734	Grin2c	chr11	-	115122047	115122558	115122047	115122461	115128303	115128557	2355	1,1,1,1	9,4,5,10	4,1,6,5	1,0,2,4	195	99	1.78534e-06	0.000557819	0.053,0.113,0.092,0.048	0.67,1.0,0.604,0.388	-0.589

## Sheet: A3SS.JCEC
ID	GeneID	geneSymbol	chr	strand	longExonStart_0base	longExonEnd	shortES	shortEE	flankingES	flankingEE	ID	IJC_SAMPLE_1	SJC_SAMPLE_1	IJC_SAMPLE_2	SJC_SAMPLE_2	IncFormLen	SkipFormLen	PValue	FDR	IncLevel1	IncLevel2	IncLevelDifference
2355	ENSMUSG00000020734	Grin2c	chr11	-	115122047	115122558	115122047	115122461	115128303	115128557	2355	1,1,1,1	9,4,5,10	4,1,6,5	1,0,2,4	196	99	1.83101e-06	0.00051543	0.053,0.112,0.092,0.048	0.669,1.0,0.602,0.387	-0.588
1527	ENSMUSG00000086651	1300002E11Rik	chr16	+	21800787	21800909	21800847	21800909	21795922	21796048	1527	3,3,14,3	0,0,0,0	6,3,8,2	6,2,2,7	159	99	9.92206e-13	2.79306e-09	1.0,1.0,1.0,1.0	0.384,0.483,0.714,0.151	0.567
1644	ENSMUSG00000037692	Ahdc1	chr4	+	132568104	132568202	132568107	132568202	132567420	132567438	1644	3,6,1,3	0,0,0,0	3,0,0,1	5,1,1,0	102	99	4.06157e-05	0.00476388	1.0,1.0,1.0,1.0	0.368,0.0,0.0,1.0	0.658
863	ENSMUSG00000021720	Rnf180	chr13	-	106042331	106042430	106042331	106042427	106060984	106061119	863	7,1,3,1	0,6,1,0	2,0,0,0	8,12,1,1	102	99	5.22381e-08	3.75659e-05	1.0,0.139,0.744,1.0	0.195,0.0,0.0,0.0	0.672

## Sheet: A5SS.JC
ID	GeneID	geneSymbol	chr	strand	longExonStart_0base	longExonEnd	shortES	shortEE	flankingES	flankingEE	ID	IJC_SAMPLE_1	SJC_SAMPLE_1	IJC_SAMPLE_2	SJC_SAMPLE_2	IncFormLen	SkipFormLen	PValue	FDR	IncLevel1	IncLevel2	IncLevelDifference
1058	ENSMUSG00000045962	Wnk1	chr6	-	119882686	119882779	119882707	119882779	119877142	119877252	1058	2,4,5,8	0,2,1,0	3,3,3,0	5,2,6,1	119	99	3.08447e-06	0.000453978	1.0,0.625,0.806,1.0	0.333,0.555,0.294,0.0	0.562
332	ENSMUSG00000071793	2610005L07Rik	chr8	-	19994673	19995046	19994878	19995046	19990922	19991125	332	0,3,3,2	4,2,3,2	2,3,3,15	0,1,0,3	198	99	3.47527e-05	0.00312581	0.0,0.429,0.333,0.333	1.0,0.6,1.0,0.714	-0.555
1752	ENSMUSG00000029687	Ezh2	chr6	-	47526534	47526663	47526561	47526663	47508176	47508293	1752	1,4,0,0	3,1,2,1	3,3,3,3	0,1,0,0	125	99	7.33798e-08	2.97005e-05	0.209,0.76,0.0,0.0	1.0,0.704,1.0,1.0	-0.684
1778	ENSMUSG00000004661	Arid3b	chr9	-	57658145	57658287	57658215	57658287	57657971	57658044	1778	0,0,0,0	4,2,4,5	5,2,4,1	3,2,0,0	168	99	1.48127e-09	1.19909e-06	0.0,0.0,0.0,0.0	0.495,0.371,1.0,1.0	-0.717

## Sheet: A5SS.JCEC
ID	GeneID	geneSymbol	chr	strand	longExonStart_0base	longExonEnd	shortES	shortEE	flankingES	flankingEE	ID	IJC_SAMPLE_1	SJC_SAMPLE_1	IJC_SAMPLE_2	SJC_SAMPLE_2	IncFormLen	SkipFormLen	PValue	FDR	IncLevel1	IncLevel2	IncLevelDifference
1058	ENSMUSG00000045962	Wnk1	chr6	-	119882686	119882779	119882707	119882779	119877142	119877252	1058	2,4,5,8	0,2,1,0	3,3,3,0	5,2,6,1	120	99	3.02577e-06	0.000446164	1.0,0.623,0.805,1.0	0.331,0.553,0.292,0.0	0.563
332	ENSMUSG00000071793	2610005L07Rik	chr8	-	19994673	19995046	19994878	19995046	19990922	19991125	332	1,5,9,4	4,2,3,2	2,13,10,24	0,1,0,3	304	99	2.65526e-05	0.00226676	0.075,0.449,0.494,0.394	1.0,0.809,1.0,0.723	-0.53
1752	ENSMUSG00000029687	Ezh2	chr6	-	47526534	47526663	47526561	47526663	47508176	47508293	1752	1,4,0,0	3,1,2,1	3,3,3,3	0,1,0,0	126	99	6.79824e-08	2.75669e-05	0.208,0.759,0.0,0.0	1.0,0.702,1.0,1.0	-0.684
1778	ENSMUSG00000004661	Arid3b	chr9	-	57658145	57658287	57658215	57658287	57657971	57658044	1778	0,0,0,0	4,2,4,5	5,2,4,1	3,2,0,0	169	99	1.58073e-09	1.28198e-06	0.0,0.0,0.0,0.0	0.494,0.369,1.0,1.0	-0.716

## Sheet: MXE.JC
ID	GeneID	geneSymbol	chr	strand	1stExonStart_0base	1stExonEnd	2ndExonStart_0base	2ndExonEnd	upstreamES	upstreamEE	downstreamES	downstreamEE	ID	IJC_SAMPLE_1	SJC_SAMPLE_1	IJC_SAMPLE_2	SJC_SAMPLE_2	IncFormLen	SkipFormLen	PValue	FDR	IncLevel1	IncLevel2	IncLevelDifference
96	ENSMUSG00000020648	Dus4l	chr12	-	32327628	32327751	32333630	32333752	32326366	32326593	32337155	32337306	96	3,6,9,4	0,3,12,0	5,1,1,1	14,6,2,7	198	198	9.16613e-05	0.014428	1.0,0.667,0.429,1.0	0.263,0.143,0.333,0.125	0.558

## Sheet: MXE.JCEC
ID	GeneID	geneSymbol	chr	strand	1stExonStart_0base	1stExonEnd	2ndExonStart_0base	2ndExonEnd	upstreamES	upstreamEE	downstreamES	downstreamEE	ID	IJC_SAMPLE_1	SJC_SAMPLE_1	IJC_SAMPLE_2	SJC_SAMPLE_2	IncFormLen	SkipFormLen	PValue	FDR	IncLevel1	IncLevel2	IncLevelDifference
96	ENSMUSG00000020648	Dus4l	chr12	-	32327628	32327751	32333630	32333752	32326366	32326593	32337155	32337306	96	4,6,11,10	1,4,19,1	6,1,1,1	18,9,3,12	221	222	2.05716e-05	0.00882066	0.801,0.601,0.368,0.909	0.251,0.1,0.251,0.077	0.5

## Sheet: RI.JC
ID	GeneID	geneSymbol	chr	strand	riExonStart_0base	riExonEnd	upstreamES	upstreamEE	downstreamES	downstreamEE	ID	IJC_SAMPLE_1	SJC_SAMPLE_1	IJC_SAMPLE_2	SJC_SAMPLE_2	IncFormLen	SkipFormLen	PValue	FDR	IncLevel1	IncLevel2	IncLevelDifference
388	ENSMUSG00000031939	Taf1d	chr9	+	15115970	15116548	15115970	15116139	15116352	15116548	388	1,9,7,1	4,0,4,1	4,4,8,5	0,0,0,0	198	99	5.71765e-07	0.000415292	0.111,1.0,0.467,0.333	1.0,1.0,1.0,1.0	-0.522
349	ENSMUSG00000005373	Mlxipl	chr5	+	135609623	135609991	135609623	135609743	135609863	135609991	349	2,2,2,0	4,8,11,5	5,5,3,0	1,1,0,3	198	99	0.00116018	0.0388114	0.2,0.111,0.083,0.0	0.714,0.714,1.0,0.0	-0.508
9	ENSMUSG00000087391	Gm2694	chr8	+	90048194	90049453	90048194	90048326	90049130	90049453	9	5,2,4,2	0,0,1,0	1,0,5,5	2,2,3,0	198	99	3.59364e-06	0.00116222	1.0,1.0,0.667,1.0	0.2,0.0,0.455,1.0	0.503
1584	ENSMUSG00000031842	Pde4c	chr8	+	73272266	73272932	73272266	73272421	73272809	73272932	1584	3,1,5,8	0,0,2,0	0,4,6,6	5,1,9,6	198	99	3.44066e-07	0.000415292	1.0,1.0,0.556,1.0	0.0,0.667,0.25,0.333	0.577

## Sheet: RI.JCEC
ID	GeneID	geneSymbol	chr	strand	riExonStart_0base	riExonEnd	upstreamES	upstreamEE	downstreamES	downstreamEE	ID	IJC_SAMPLE_1	SJC_SAMPLE_1	IJC_SAMPLE_2	SJC_SAMPLE_2	IncFormLen	SkipFormLen	PValue	FDR	IncLevel1	IncLevel2	IncLevelDifference
349	ENSMUSG00000005373	Mlxipl	chr5	+	135609623	135609991	135609623	135609743	135609863	135609991	349	2,2,2,0	4,8,11,5	5,5,3,0	1,1,0,3	219	99	0.0014909	0.0335452	0.184,0.102,0.076,0.0	0.693,0.693,1.0,0.0	-0.506
1584	ENSMUSG00000031842	Pde4c	chr8	+	73272266	73272932	73272266	73272421	73272809	73272932	1584	9,3,5,16	0,0,2,0	1,5,20,11	5,1,9,6	487	99	1.96213e-06	0.000708335	1.0,1.0,0.337,1.0	0.039,0.504,0.311,0.272	0.553
1497	ENSMUSG00000046111	5830418K08Rik	chr9	-	15121358	15122037	15121358	15121557	15121902	15122037	1497	2,4,9,2	0,0,3,0	2,6,6,0	1,2,3,3	444	99	0.000334254	0.0144516	1.0,1.0,0.401,1.0	0.308,0.401,0.308,0.0	0.596

[truncated: 2 more sheets: SE.JC, SE.JCEC]
