# Supplementary material for: Extensive splicing changes in an ALS/FTD transgenic mouse model overexpressing cytoplasmic fused in sarcoma
Source: Sci Rep. 2020 Mar 17;10:4857. doi: 10.1038/s41598-020-61676-x (PMC7078223; doi:10.1038/s41598-020-61676-x)
Supplement: Supplementary file 9 — Supplementary Dataset 8. [file 41598_2020_61676_MOESM9_ESM.xlsx]

## Sheet: title author
Extensive splicing changes in an ALS/FTD transgenic mouse model overexpressing cytoplasmic fused in sarcoma
Daisuke Ito, Ryota Taguchi, Maki Deguchi, Hideaki Ogasawara, Eiji Inoue
Supplementary dataset 8. IPA_splicing

## Sheet: CanonicalPathway_FCx
Ingenuity Canonical Pathways	-log(p-value)	Ratio	z-score	Molecules
RAR Activation	3.42	0.0789	NaN	MAP2K4,CCNH,PRMT2,IL3RA,MAPK9,SMARCD2,GTF2H2,SMARCD3,ADCY9,DUSP1,PRKCD,TGFB2,STAT5B,ADCY8,GTF2H3
Pyridoxal 5'-phosphate Salvage Pathway	3.29	0.123	NaN	MAP2K4,PRKX,PNPO,PRKCD,MAPK9,MAPK7,MAK,CDK2
Role of NFAT in Cardiac Hypertrophy	3.09	0.0708	NaN	MAP2K4,CACNA1G,CAMK1,MAPK9,HDAC10,ITPR1,PLCH2,HDAC5,FGFR3,ADCY9,PLCE1,HDAC3,CACNA1B,PRKCD,TGFB2,ADCY8
Adipogenesis pathway	2.79	0.0821	NaN	FGFR3,CCNH,HDAC3,SIRT2,SREBF1,GTF2H2,HDAC10,PPIP5K1,STAT5B,HDAC5,GTF2H3
Heme Biosynthesis II	2.77	0.333	NaN	UROD,UROS,ALAD
Phospholipase C Signaling	2.74	0.0656	NaN	ARHGEF7,HDAC10,PLA2G3,RAPGEF3,ARHGEF1,ITPR1,HDAC5,ADCY9,PLCE1,HDAC3,PPP1R12A,PRKCD,ARHGEF2,ADCY8,RALGDS,FNBP1
Protein Ubiquitination Pathway	2.67	0.0627	NaN	USP45,USP11,PSMC4,USP1,DNAJA1,UBE3A,USP48,DNAJC11,USP3,PSMD11,PSME1,USP47,USP37,PSMA3,BTRC,PSMD4,TAP2
Molecular Mechanisms of Cancer	2.64	0.0558	NaN	MAP2K4,ARHGEF7,CDK16,DVL1,MAPK9,ARHGEF1,RAPGEF3,GNAZ,CDK9,APC,DIABLO,FGFR3,ADCY9,PRKCD,TGFB2,ARHGEF2,JAK3,ADCY8,CDK2,RALGDS,FNBP1,CTNND1
Nucleotide Excision Repair Pathway	2.53	0.143	NaN	CCNH,POLR2H,GTF2H2,ERCC5,GTF2H3
Thrombin Signaling	2.51	0.0664	NaN	CAMK1,TBP,ARHGEF1,ITPR1,GNAZ,PLCH2,FGFR3,ADCY9,PLCE1,PPP1R12A,PRKCD,ARHGEF2,ADCY8,FNBP1
RhoGDI Signaling	2.34	0.0686	NaN	GDI1,DGKZ,CDH12,PPP1R12C,PPP1R12A,ARHGEF7,ARHGAP4,ARHGEF1,ARHGEF2,GRIP1,GNAZ,FNBP1
3-phosphoinositide Degradation	2.24	0.0696	NaN	Ppp1cc,PPP1R12C,PPP1R12A,SYNJ1,DUSP1,MTMR14,PPFIA3,PPFIBP2,MTMR1,PPIP5K1,PPP5C
GABA Receptor Signaling	2.23	0.0842	NaN	DNM1,CACNA1G,ADCY9,KCNQ2,CACNA1B,AP1B1,ADCY8,GABRA1
Huntington's Disease Signaling	2.21	0.0595	NaN	DNM1,FGFR3,MAP2K4,PSME1,HDAC3,CACNA1B,PRKCD,TBP,POLR2H,HDAC10,MAPK9,RCOR2,ITPR1,GPAA1,HDAC5
Salvage Pathways of Pyrimidine Ribonucleotides	2.18	0.0825	NaN	MAP2K4,PRKX,PRKCD,MAPK9,MAPK7,MAK,CDK2,NME6
D-myo-inositol-5-phosphate Metabolism	2.16	0.0679	NaN	Ppp1cc,PLCE1,PPP1R12C,PPP1R12A,SYNJ1,DUSP1,PPFIA3,PPFIBP2,PPIP5K1,PLCH2,PPP5C
Tetrapyrrole Biosynthesis II	2.11	0.4	NaN	UROS,ALAD
Cyclins and Cell Cycle Regulation	2.08	0.0864	NaN	CCNH,HDAC3,TGFB2,HDAC10,BTRC,CDK2,HDAC5
Superpathway of Inositol Phosphate Compounds	2.07	0.0591	NaN	PPP1R12C,PPFIBP2,PPFIA3,PPIP5K1,PLCH2,FGFR3,Ppp1cc,PLCE1,PPP1R12A,SYNJ1,DUSP1,PPP5C,PPIP5K2,PI4KB
Synaptic Long Term Potentiation	1.99	0.0714	NaN	GRIN1,Ppp1cc,PLCE1,PPP1R12A,PRKCD,RAPGEF3,ITPR1,PLCH2,ADCY8
CREB Signaling in Neurons	1.98	0.0594	NaN	CACNA1G,GRIN1,TBP,POLR2H,GNAZ,ITPR1,PLCH2,FGFR3,ADCY9,PLCE1,CACNA1B,PRKCD,ADCY8
Triacylglycerol Biosynthesis	1.97	0.106	NaN	PORCN,LPCAT3,PPP2R2D,LPCAT4,TAZ
Opioid Signaling Pathway	1.94	0.0569	NaN	MAP2K4,CACNA1G,GRIN1,RGS19,CAMK1,AP1B1,ITPR1,ADCY9,ARRB2,CACNA1B,PRKCD,RGS11,MAPK7,ADCY8
Hereditary Breast Cancer Signaling	1.92	0.0658	NaN	FGFR3,PMS2,HDAC3,FANCG,POLR2H,HDAC10,SMARCD2,FANCC,SMARCD3,HDAC5
Cell Cycle: G1/S Checkpoint Regulation	1.92	0.0896	NaN	HDAC3,TGFB2,HDAC10,BTRC,CDK2,HDAC5
Endothelin-1 Signaling	1.91	0.0603	NaN	FGFR3,ADCY9,PLCE1,ECE2,PRKCD,PLA2G3,MAPK9,GNAZ,MAPK7,ITPR1,PLCH2,ADCY8
Assembly of RNA Polymerase II Complex	1.86	0.1	NaN	CCNH,TBP,POLR2H,GTF2H2,GTF2H3
Signaling by Rho Family GTPases	1.86	0.0556	NaN	MAP2K4,PPP1R12C,ARHGEF7,MAPK9,ARHGEF1,GNAZ,CLIP1,FGFR3,CDH12,PPP1R12A,BAIAP2,ARHGEF2,PARD3,FNBP1
Estrogen Receptor Signaling	1.83	0.0672	NaN	CCNH,HDAC3,PCK2,TBP,PHB2,POLR2H,GTF2H2,HNRNPD,GTF2H3
GPCR-Mediated Nutrient Sensing in Enteroendocrine Cells	1.82	0.0714	NaN	CACNA1G,ADCY9,PLCE1,CACNA1B,PRKCD,ITPR1,PLCH2,ADCY8
Androgen Signaling	1.79	0.0662	NaN	CACNA1G,CCNH,CACNA1B,PRKCD,TBP,POLR2H,GTF2H2,GNAZ,GTF2H3
Adrenomedullin signaling pathway	1.79	0.058	NaN	FGFR3,MAP2K4,ADCY9,KCNQ2,PLCE1,MAPK9,MAPK7,ITPR1,PLCH2,ADCY8,RAMP2,MATK
Hepatic Cholestasis	1.77	0.0625	NaN	MAP4K2,MAP2K4,ADCY9,SREBF1,PRKCD,ABCC1,TGFB2,NR1H3,MAPK9,ADCY8
Iron homeostasis signaling pathway	1.77	0.0657	NaN	ATP6V1H,TCIRG1,MMS19,BTRC,JAK3,ATP6V1G2,STAT5B,ATP6V0A1,SLC11A1
Dopamine-DARPP32 Feedback in cAMP Signaling	1.72	0.0613	NaN	GRIN1,ADCY9,Ppp1cc,PLCE1,PPP1R12A,PRKCD,CREM,ITPR1,PLCH2,ADCY8
Neuropathic Pain Signaling In Dorsal Horn Neurons	1.72	0.0684	NaN	FGFR3,GRIN1,PLCE1,CAMK1,KCNQ2,PRKCD,ITPR1,PLCH2
Inositol Pyrophosphates Biosynthesis	1.69	0.25	NaN	PPIP5K1,PPIP5K2
Cell Cycle Control of Chromosomal Replication	1.67	0.0893	NaN	CDK16,CDC7,CDK9,CDK2,MCM7
D-myo-inositol (1,4,5,6)-Tetrakisphosphate Biosynthesis	1.65	0.0625	NaN	Ppp1cc,PPP1R12C,PPP1R12A,SYNJ1,DUSP1,PPFIA3,PPFIBP2,PPIP5K1,PPP5C
D-myo-inositol (3,4,5,6)-tetrakisphosphate Biosynthesis	1.65	0.0625	NaN	Ppp1cc,PPP1R12C,PPP1R12A,SYNJ1,DUSP1,PPFIA3,PPFIBP2,PPIP5K1,PPP5C
Pancreatic Adenocarcinoma Signaling	1.62	0.0656	NaN	MAP2K4,FGFR3,TGFB2,MAPK9,JAK3,PDGFC,CDK2,RALGDS
Glioblastoma Multiforme Signaling	1.61	0.0588	NaN	FGFR3,PLCE1,PRKCD,NF2,ITPR1,PLCH2,PDGFC,CDK2,APC,FNBP1
NER Pathway	1.55	0.068	NaN	CCNH,CUL4A,POLR2H,GTF2H2,XAB2,ERCC5,GTF2H3
IL-22 Signaling	1.52	0.125	NaN	MAP2K4,MAPK9,STAT5B
3-phosphoinositide Biosynthesis	1.51	0.0545	NaN	FGFR3,Ppp1cc,PPP1R12C,PPP1R12A,SYNJ1,DUSP1,PPFIA3,PPFIBP2,PPIP5K1,PPP5C,PI4KB
Role of JAK family kinases in IL-6-type Cytokine Signaling	1.48	0.12	NaN	MAP2K4,MAPK9,STAT5B
CDP-diacylglycerol Biosynthesis I	1.48	0.12	NaN	LPCAT3,LPCAT4,TAZ
Cholecystokinin/Gastrin-mediated Signaling	1.47	0.0654	NaN	MAP2K4,PRKCD,CREM,MAPK9,ITPR1,MAPK7,FNBP1
Cellular Effects of Sildenafil (Viagra)	1.46	0.0611	NaN	MYH10,ADCY9,PLCE1,KCNQ2,PPP1R12A,ITPR1,PLCH2,ADCY8
HIPPO signaling	1.46	0.0706	NaN	Ppp1cc,PPP1R12A,NF2,TEAD3,BTRC,PARD3
Calcium Signaling	1.46	0.0534	NaN	CACNA1G,MYH10,GRIN1,MICU1,LETM1,CAMK1,HDAC3,CACNA1B,HDAC10,ITPR1,HDAC5
STAT3 Pathway	1.45	0.0606	NaN	MAP2K4,FGFR3,IL15RA,IL3RA,SOCS6,TGFB2,MAPK9,SOCS7
Antioxidant Action of Vitamin C	1.43	0.0642	NaN	MAP2K4,PLCE1,PLA2G3,MAPK9,STAT5B,PLCH2,SLC23A3
NAD Salvage Pathway II	1.43	0.115	NaN	ACP2,NT5M,Nmnat3
D-myo-inositol (1,4,5)-Trisphosphate Biosynthesis	1.39	0.111	NaN	PLCE1,PLCH2,PI4KB
Phosphatidylglycerol Biosynthesis II (Non-plastidic)	1.39	0.111	NaN	LPCAT3,LPCAT4,TAZ
Breast Cancer Regulation by Stathmin1	1.38	0.0519	NaN	FGFR3,ADCY9,CAMK1,PPP1R12A,PRKCD,ARHGEF7,ARHGEF1,ARHGEF2,ITPR1,ADCY8,CDK2
Sirtuin Signaling Pathway	1.38	0.0479	NaN	PFKFB3,ATG4B,TRIM28,NR1H3,SIRT7,ATG2A,NR1H2,SIRT2,PCK2,CRTC2,SREBF1,MAPK7,MLYCD,ATG16L1
Glucocorticoid Receptor Signaling	1.38	0.0461	NaN	MAP2K4,CCNH,POU2F2,TBP,MAPK9,SMARCD2,POLR2H,GTF2H2,SMARCD3,FGFR3,PCK2,DUSP1,TGFB2,JAK3,STAT5B,GTF2H3
Apelin Cardiomyocyte Signaling Pathway	1.33	0.0609	NaN	FGFR3,PLCE1,PRKCD,MAPK9,MAPK7,ITPR1,PLCH2
Remodeling of Epithelial Adherens Junctions	1.33	0.0725	NaN	DNM1,CLIP1,MAPRE3,APC,CTNND1

## Sheet: CanonicalPathway_Hp
Ingenuity Canonical Pathways	-log(p-value)	Ratio	z-score	Molecules
Tetrapyrrole Biosynthesis II	2.34	0.4	NaN	ALAD,ALAS1
Phospholipase C Signaling	2.11	0.0492	NaN	HDAC6,GNB4,PLA2G6,HDAC9,ADCY3,HDAC7,NFATC2,ARHGEF2,RAPGEF3,NFATC4,GNG12,FNBP1
Role of NFAT in Cardiac Hypertrophy	1.94	0.0487	NaN	HDAC6,GNB4,HDAC9,CAMK2D,ADCY3,HDAC7,FGFR2,CACNA1C,NFATC4,PLCH2,GNG12
Putrescine Degradation III	1.88	0.13	NaN	ALDH4A1,SAT1,MAOA
Apelin Cardiomyocyte Signaling Pathway	1.88	0.0609	NaN	SLC9A5,FGFR2,ATP2A3,MAPK7,PLCH2,SLC9A1,SLC9A8
Citrulline Biosynthesis	1.81	0.222	NaN	GLS,ALDH18A1
Heme Biosynthesis II	1.81	0.222	NaN	ALAD,ALAS1
Cell Cycle: G1/S Checkpoint Regulation	1.81	0.0746	NaN	HDAC6,HDAC9,PAK1IP1,HDAC7,BTRC
Triacylglycerol Biosynthesis	1.72	0.0851	NaN	PORCN,PPP2R2D,DBT,TAZ
Huntington's Disease Signaling	1.63	0.0437	NaN	HDAC6,GNB4,ATP5F1C,HDAC9,PACSIN1,GLS,HTT,HDAC7,FGFR2,GPAA1,GNG12
Adipogenesis pathway	1.55	0.0522	NaN	HDAC6,HDAC9,DDIT3,HDAC7,FGFR2,GTF2H1,NFATC4
Gαs Signaling	1.52	0.0561	NaN	GNB4,ADCY3,HTR7,ADD1,RAPGEF3,GNG12
NAD Phosphorylation and Dephosphorylation	1.5	0.154	NaN	ACP2,NADK
Glutamate Receptor Signaling	1.44	0.0702	NaN	PICK1,SLC1A4,GLS,GRIP1
Calcium Signaling	1.42	0.0437	NaN	HDAC6,HDAC9,CAMK2D,HDAC7,ATP2A3,NFATC2,CACNA1C,NFATC4,Trpc2
Superpathway of Citrulline Metabolism	1.38	0.133	NaN	GLS,ALDH18A1
UDP-D-xylose and UDP-D-glucuronate Biosynthesis	1.36	0.5	NaN	UXS1
Flavin Biosynthesis IV (Mammalian)	1.36	0.5	NaN	FLAD1
Anandamide Degradation	1.36	0.5	NaN	FAAH
Glutamine Degradation I	1.36	0.5	NaN	GLS
Wnt/Ca+ pathway	1.33	0.0645	NaN	DVL1,NFATC2,NFATC4,PLCH2

## Sheet: CanonicalPathway_SC
Ingenuity Canonical Pathways	-log(p-value)	Ratio	z-score	Molecules
Huntington's Disease Signaling	3.55	0.0675	NaN	MAP2K4,ATP5PF,HDAC9,SGK1,MAPK8,ITPR1,STX1A,GNG7,ATF2,MAP3K10,RPS27A,DCTN1,PIK3CD,NCOR2,GNB1L,DNM1L,PRKD3
Calcium Signaling	3.05	0.068	NaN	HDAC9,CAMK1,Tpm1,TPM3,ATP2A3,ITPR1,CACNA1A,ATF2,MICU1,GRIN2C,HTR3A,SLC8A1,Trpc2,GRIA3
Role of NFAT in Cardiac Hypertrophy	2.67	0.0619	NaN	MAP2K4,HDAC9,GNAS,CAMK1,MAPK8,ITPR1,PLCH2,GNG7,CACNA1A,TGFB2,PIK3CD,GNB1L,SLC8A1,PRKD3
Apelin Cardiomyocyte Signaling Pathway	2.55	0.0783	NaN	MAPK8,ATP2A3,PIK3CD,HIF1A,MAPK7,ITPR1,SLC8A1,PLCH2,PRKD3
GNRH Signaling	2.35	0.0647	NaN	MAP2K4,PTK2,MAP3K10,GNAS,MAPK8,MAPK7,ITPR1,PRKD3,GNG7,CACNA1A,ATF2
SAPK/JNK Signaling	2.09	0.0714	NaN	MAP2K4,MAP4K2,MAP3K10,MAPK8,PIK3CD,MAPK8IP3,GNG7,ATF2
TNFR1 Signaling	2.06	0.1	NaN	TANK,MAP4K2,MAP2K4,MADD,MAPK8
α-Adrenergic Signaling	2.03	0.0761	NaN	GNAS,PHKG2,ITPR1,SLC8A1,GNB1L,PRKD3,GNG7
Circadian Rhythm Signaling	2.02	0.121	NaN	PER3,ADCYAP1R1,GRIN2C,ATF2
CCR5 Signaling in Macrophages	1.98	0.0745	NaN	MAP2K4,GNAS,MAPK8,GNB1L,PRKD3,GNG7,CACNA1A
Reelin Signaling in Neurons	1.98	0.0745	NaN	MAP2K4,MAP3K10,ARHGEF4,MAPK8,ARHGEF1,PIK3CD,MAPK8IP3
p38 MAPK Signaling	1.96	0.0678	NaN	MAP2K4,PLA2G6,PLA2G4B,TGFB2,RPS6KB2,MAPKAPK5,EEF2K,ATF2
Opioid Signaling Pathway	1.96	0.0528	NaN	MAP2K4,AP1G2,CAMK1,GNAS,GRIN2C,RPS6KB2,MAPK7,ITPR1,RGS12,PRKD3,CACNA1A,GNG7,ATF2
Hypoxia Signaling in the Cardiovascular System	1.94	0.0811	NaN	UBE2B,UBE2V1,MDM2,HIF1A,ATF2,UBE2I
Sumoylation Pathway	1.94	0.0729	NaN	MAP2K4,MAPK8,SENP5,SENP7,SMAD4,MDM2,UBE2I
Nucleotide Excision Repair Pathway	1.93	0.114	NaN	ERCC1,GTF2H4,ERCC5,XPA
HGF Signaling	1.9	0.0661	NaN	MAP2K4,PTK2,MAP3K10,ELF2,MAPK8,PIK3CD,PRKD3,ATF2
TR/RXR Activation	1.84	0.07	NaN	SLC16A3,NCOA2,MDM2,THRA,PIK3CD,HIF1A,NCOR2
VDR/RXR Activation	1.83	0.0769	NaN	NCOA2,PPARD,TGFB2,NCOR2,SEMA3B,PRKD3
NER Pathway	1.78	0.068	NaN	COPS4,ERCC1,GTF2H4,ERCC5,XPA,LIG3,UBE2I
Sperm Motility	1.77	0.0625	NaN	PTK2,PLA2G6,GNAS,PDE4C,PLA2G4B,ITPR1,PLCH2,PRKD3
Type II Diabetes Mellitus Signaling	1.74	0.0581	NaN	MAP2K4,SOCS6,ACSL6,MAPK8,PIK3CD,SOCS7,PRKD3,NSMAF,CACNA1A
Cholecystokinin/Gastrin-mediated Signaling	1.7	0.0654	NaN	MAP2K4,PTK2,MAPK8,ITPR1,MAPK7,PRKD3,ATF2
Thrombin Signaling	1.69	0.0521	NaN	PTK2,ARHGEF4,GNAS,CAMK1,PIK3CD,ARHGEF1,ITPR1,GNB1L,PLCH2,PRKD3,GNG7
Folate Transformations I	1.68	0.222	NaN	MTHFS,MTHFD2L
MIF Regulation of Innate Immunity	1.66	0.0952	NaN	MAP2K4,PLA2G6,PLA2G4B,MAPK8
IL-22 Signaling	1.65	0.125	NaN	MAP2K4,TYK2,MAPK8
Phospholipase C Signaling	1.63	0.0492	NaN	PLA2G6,HDAC9,ARHGEF4,GNAS,FCGR2A,PLA2G4B,ARHGEF1,ITPR1,GNB1L,PRKD3,GNG7,ATF2
RAR Activation	1.61	0.0526	NaN	MAP2K4,ARID1A,GTF2H4,TGFB2,MAPK8,SMAD4,PIK3CD,NCOR2,PRKD3,CARM1
CCR3 Signaling in Eosinophils	1.61	0.0584	NaN	PLA2G6,GNAS,PLA2G4B,PIK3CD,ITPR1,GNB1L,PRKD3,GNG7
Role of JAK family kinases in IL-6-type Cytokine Signaling	1.6	0.12	NaN	MAP2K4,TYK2,MAPK8
CDP-diacylglycerol Biosynthesis I	1.6	0.12	NaN	AGPAT4,LPCAT1,MBOAT7
Lanosterol Biosynthesis	1.59	1	NaN	LSS
CREB Signaling in Neurons	1.59	0.0502	NaN	GNAS,GRIN2C,PIK3CD,ITPR1,GNB1L,PLCH2,PRKD3,GNG7,CACNA1A,GRIA3,ATF2
UVA-Induced MAPK Signaling	1.59	0.0619	NaN	MAP2K4,PARP6,RPS6KB2,MAPK8,PIK3CD,PARP3,PLCH2
Cardiac β-adrenergic Signaling	1.56	0.0571	NaN	GNAS,PDE4C,ATP2A3,SLC8A1,GNB1L,GNG7,CACNA1A,PKIG
Antiproliferative Role of TOB in T Cell Signaling	1.55	0.115	NaN	PABPC4,TGFB2,SMAD4
Signaling by Rho Family GTPases	1.53	0.0476	NaN	MAP2K4,PTK2,STMN1,MAP3K10,ARHGEF4,GNAS,WASF3,MAPK8,PIK3CD,ARHGEF1,GNB1L,GNG7
Neuropathic Pain Signaling In Dorsal Horn Neurons	1.51	0.0598	NaN	CAMK1,GRIN2C,PIK3CD,ITPR1,PLCH2,PRKD3,GRIA3
Phosphatidylglycerol Biosynthesis II (Non-plastidic)	1.51	0.111	NaN	AGPAT4,LPCAT1,MBOAT7
ERK5 Signaling	1.5	0.0725	NaN	SGK1,RPS6KB2,MAPK7,WNK1,ATF2
Tec Kinase Signaling	1.49	0.0526	NaN	MAP2K4,PTK2,GNAS,TYK2,MAPK8,PIK3CD,GNB1L,PRKD3,GNG7
Death Receptor Signaling	1.49	0.0645	NaN	TANK,MAP2K4,ACIN1,PARP6,MAPK8,PARP3
CXCR4 Signaling	1.48	0.0523	NaN	MAP2K4,PTK2,GNAS,MAPK8,PIK3CD,ITPR1,GNB1L,PRKD3,GNG7
Ephrin B Signaling	1.43	0.0694	NaN	PTK2,GNAS,KALRN,GNB1L,GNG7
Pancreatic Adenocarcinoma Signaling	1.43	0.0574	NaN	MAP2K4,TYK2,TGFB2,MAPK8,SMAD4,PIK3CD,MDM2
PDGF Signaling	1.4	0.0612	NaN	SYNJ2,MAP2K4,TYK2,SPHK1,MAPK8,PIK3CD
TNFR2 Signaling	1.39	0.1	NaN	TANK,MAP2K4,MAPK8
NGF Signaling	1.38	0.056	NaN	MAP2K4,MAP3K10,RPS6KB2,MAPK8,PIK3CD,MAPK7,ATF2
G Protein Signaling Mediated by Tubby	1.36	0.0968	NaN	GNAS,GNB1L,GNG7
Fc Epsilon RI Signaling	1.35	0.0551	NaN	SYNJ2,MAP2K4,PLA2G6,PLA2G4B,MAPK8,PIK3CD,PRKD3
Apelin Endothelial Signaling Pathway	1.35	0.0551	NaN	MAP2K4,GNAS,RPS6KB2,MAPK8,PIK3CD,HIF1A,PRKD3
Endocannabinoid Developing Neuron Pathway	1.33	0.0547	NaN	MAP2K4,MAPK8,PIK3CD,MAPK7,GNB1L,GNG7,ATF2
Breast Cancer Regulation by Stathmin1	1.33	0.0472	NaN	STMN1,ARHGEF4,GNAS,CAMK1,PIK3CD,ARHGEF1,ITPR1,GNB1L,PRKD3,GNG7
Molecular Mechanisms of Cancer	1.33	0.0406	NaN	MAP2K4,ARHGEF4,GNAS,TYK2,MAPK8,MDM2,CDK14,ARHGEF1,HIF1A,CDK9,PTK2,ZBTB17,TGFB2,SMAD4,PIK3CD,PRKD3
Cardiac Hypertrophy Signaling	1.32	0.0455	NaN	MAP2K4,MAP3K10,GNAS,TGFB2,MAPK8,PIK3CD,GNB1L,PLCH2,GNG7,CACNA1A,ATF2
4-1BB Signaling in T Lymphocytes	1.32	0.0938	NaN	MAP2K4,MAPK8,ATF2
