# Supplementary material for: Extensive splicing changes in an ALS/FTD transgenic mouse model overexpressing cytoplasmic fused in sarcoma
Source: Sci Rep. 2020 Mar 17;10:4857. doi: 10.1038/s41598-020-61676-x (PMC7078223; doi:10.1038/s41598-020-61676-x)
Supplement: Supplementary file 10 — Supplementary Dataset 9. [file 41598_2020_61676_MOESM10_ESM.xlsx]

## Sheet: title author
Extensive splicing changes in an ALS/FTD transgenic mouse model overexpressing cytoplasmic fused in sarcoma
Daisuke Ito, Ryota Taguchi, Maki Deguchi, Hideaki Ogasawara, Eiji Inoue
Supplementary dataset 9. rMAPS.up in FCx

## Sheet: pVal.up.vs.bg.RNAmap
RBP	smallest_p_in_upstreamExon-3prime	smallest_p_in_upstreamExonIntron	smallest_p_in_upstreamIntron	smallest_p_in_targetExon-5prime	smallest_p_in_targetExon-3prime	smallest_p_in_downstreamIntron	smallest_p_in_downstreamExonIntron	smallest_p_in_downstreamExon-5prime
SAMD4A.GC[GT]GG[ACT][AC]	0.000369674	0.00251106	0.0309188	0.388291	0.23252	0.267107	0.0121664	0.326747
3IVK.TGGG	0.00558122	0.00465219	2.88555e-05	0.000892491	0.00649027	1.09664e-05	2.66317e-06	0.0507126
ESRP1.TGGTGG	0.00654424	0.0447447	0.00493208	0.280416	0.0995285	0.0256473	0.000292292	0.202162
NFKB1.GGCG	0.00699907	2.75752e-06	0.00216967	0.067417	0.223859	0.0161787	0.0200785	0.0259623
YBX2.TCCATC	0.00718811	0.00164591	0.264317	0.0354347	0.133065	0.0968819	0.00318507	0.937303
YBX3.TCCATC	0.00718811	0.00164591	0.264317	0.0354347	0.133065	0.0968819	0.00318507	0.937303
HNRNPF.GGGGGC	0.0109532	0.000203101	0.0404781	0.74415	0.494477	0.0120325	0.0196549	0.700036
HNRNPH1.GGGGGC	0.0109532	0.000203101	0.0404781	0.74415	0.494477	0.0120325	0.0196549	0.700036
BRUNOL6.TGTG[AGT][GT]G	0.0186091	0.125543	0.0150656	0.652513	0.173767	5.96987e-05	0.0268457	0.0230616
PIWIL1.CCGACT	0.019824	0.116388	0.0101938	0.227309	0.0499854	0.247542	0.293673	0.434077
SRSF10.A[AG]AG[AG][AG][AG]	0.0222505	0.208255	0.0745905	0.20444	0.0676154	0.286328	0.00121246	0.0225795
SFPQ.[GT]T[AG][AG]T[GT][GT]	0.0342791	0.000483673	0.00897898	0.098294	0.0675951	0.0107729	0.00321314	0.0175862
TARDBP.GAATG[AGT]	0.0348335	0.252715	0.0222365	0.156701	0.271963	0.00403243	0.00500489	0.303353
PPRC1.[GC][GC]GCGC[GC]	0.0401823	6.99929e-06	0.215751	0.096318	0.0411041	0.0170765	0.27097	0.0773946
RBM38.GGGTGT	0.0411041	0.117811	0.250577	0.67002	0.587863	0.0224667	0.193832	1
RBM4.GCGCG[GC][GC]	0.0414065	0.000244222	0.0366886	0.223366	0.0516742	0.223366	0.146105	0.198417
RBM6.[ACT]ATCCA[AG]	0.0435302	0.15423	0.123904	0.855236	0.878518	0.405764	0.184688	0.791284
HNRNPH2.GGGAGGG	0.501458	7.78516e-06	0.0757197	0.293673	0.315673	0.260476	0.000375991	1
LIN28A.GGAG	0.0679357	1.93e-05	0.000248025	0.489834	0.858969	0.0110564	0.0160001	0.244995
CPEB4.TTTTTT	0.170256	2.20921e-05	0.0258379	0.377215	0.285482	4.03443e-05	0.0404442	0.14819
TLR3.GCGC	0.296391	2.46067e-05	0.0304094	0.0966538	0.333305	0.196486	0.0373233	0.744119
TLR3.CTGC	0.528737	3.91339e-05	0.00133854	0.477721	0.187338	0.0376161	0.0620545	0.0865093
DAZL.GTTC	0.262316	4.37953e-05	0.00265992	0.00111392	0.00418057	0.00286627	0.0346812	0.594027
YBX2.CCCACC	0.606618	4.73801e-05	0.0260822	0.370439	0.475761	0.010361	0.0137093	0.933147
YBX3.CCCACC	0.606618	4.73801e-05	0.0260822	0.370439	0.475761	0.010361	0.0137093	0.933147
PTB.CTCT[CT][CT]	0.4871	9.27511e-05	0.00663979	0.0117406	0.00641531	0.00192439	0.0653227	0.325405
PTBP1.CTCTC	0.238518	9.9042e-05	0.0331537	0.120924	0.298125	0.00770432	0.512212	0.956508
PTBP2.CTCTC	0.238518	9.9042e-05	0.0331537	0.120924	0.298125	0.00770432	0.512212	0.956508
PUM2.TGTA	0.386348	0.000145932	0.0215234	0.078159	0.192487	3.29491e-07	0.219812	0.290671
RBM28.G[AT]GTAG[AGT]	1	0.000177781	0.152267	0.178652	0.155687	0.0317806	0.00806451	1
ADARB1.CCCA	0.919995	0.000197669	0.00162444	0.63199	0.8084	0.000610476	0.147328	0.63239
SRSF9.[GT]G[AG][AT]G[GC][AC]	0.139292	0.000201347	0.00224914	0.025011	0.00860696	0.0389733	0.00201301	0.0741077
SRp40.[CT][AG]C[AG][GT][AC]	0.283241	0.000261109	0.00574144	0.0380531	0.640249	0.0819831	0.0245021	0.00381895
PTBP1.CTCTCT	0.630146	0.000277896	0.0963543	0.455632	0.675947	0.000366797	0.094688	0.504445
PTBP2.CTCTCT	0.630146	0.000277896	0.0963543	0.455632	0.675947	0.000366797	0.094688	0.504445
SRSF1.GGA[GC]G[AG][ACG]	0.340209	0.000326805	0.00705982	0.748428	0.617914	0.139859	0.0017364	0.429042
PTBP1.[ACT][CT]TTT[CT]T	0.105884	0.000643224	0.0210294	0.172313	0.323986	0.00528614	0.00304566	0.298656
SRSF1.GG[AG]GGA[ACG]	0.174887	0.000914757	0.0177428	0.847463	0.836432	0.00472797	0.108665	0.367667
TIA1.[AT]TTTTT[CGT]	0.648369	0.000916127	0.270616	0.250557	0.252035	0.000113566	0.0986797	0.133751
MSI1.GTAGT	0.807924	0.000961841	0.0229822	0.250557	0.136962	0.0819119	0.0105304	0.494477
IGF2BP3.A[AC]A[ACT][AT]CA	0.108665	0.00118722	0.285386	0.317293	0.0578989	0.0744083	0.08881	0.0946292
SRSF2.GGAG[AT][AGT]	0.155899	0.00119252	0.00374104	0.494402	0.653199	0.000937418	0.00414867	0.194356
ZC3H10.[GC][GC]AGCG[AC]	0.0512475	0.00127944	0.00021638	0.191005	0.864792	0.297108	0.0875382	0.306345
HNRNPC.[ACT]TTTTT[GT]	0.700036	0.00128535	0.066909	0.216924	0.405764	0.000626767	0.0410271	0.735877
HNRNPCL1.[ACT]TTTTT[GT]	0.700036	0.00128535	0.066909	0.216924	0.405764	0.000626767	0.0410271	0.735877
A1CF.[AT]TAATT[AG]	1	0.00151925	0.0211355	0.468829	0.501458	0.0336776	0.00966872	1
RBM38.GTGTGT	0.421341	0.0018517	0.0332419	0.0300497	0.115274	0.181168	0.0145625	0.140938
RBM24.[AT]G[AT]GTG[AGT]	0.778647	0.00193802	0.0115578	0.359081	0.546403	0.0207766	0.0311673	0.748428
IGF2BP2.[ACG][AC]A[ACT][AT]CA	0.179419	0.00204245	0.17068	0.18178	0.0138237	0.0477432	0.0212743	0.0312014
PABPN1.A[AG]AAGA	0.424496	0.00204398	0.00341289	0.0630629	0.0206757	0.0347187	5.70128e-05	0.00731658
LIN28A.AGTGAT	0.252035	0.00216378	0.0401609	0.0291504	0.421341	0.00892545	0.0159814	0.262188
KHDRBS1.TAAAA[ACG][ACG]	0.166176	0.00224136	0.000504811	0.522739	0.100371	0.174218	0.00438179	0.0685187
LIN28A.CGGAG	0.360378	0.00254233	0.223551	0.861162	0.516144	0.210353	0.570587	0.796762
MBNL1.GCTTGC	0.463829	0.00262689	0.102368	0.0952636	0.0905412	0.0141527	0.0451854	0.133751
SRSF1.AGGA[GC][AC]	0.722348	0.00263508	0.021377	0.0997453	0.13703	0.000384059	0.0274907	0.556927
PTBP1.TTTCTC	0.514287	0.00274787	0.0287366	0.0332919	0.0109532	0.0740631	0.00135286	0.303132
YBX2.AACA[AT]C[AGT]	0.519241	0.00294283	0.183078	0.592798	0.36325	0.31172	0.136962	0.306345
NOVA2.CCAC	0.13237	0.00309838	0.00176915	0.164491	0.432883	0.0628015	0.0134776	0.312304
ADARB1.GGTG	0.0541785	0.00317572	0.0294666	0.63848	0.350575	0.0113192	0.000415507	0.00105895
HuR.TTTTTT[GT]	0.377668	0.00336827	0.252691	0.14819	0.4854	0.000513346	0.0714629	1
NOVA2.TCAC	0.895674	0.0035193	0.121761	0.0444988	0.042546	0.102437	0.00865264	0.153252
DAZL.GTTCT	0.419267	0.00371317	0.0186609	0.18856	0.180776	0.0675006	0.0142917	0.268837
MATR3.[AC]ATCTT[AG]	0.181487	0.0037784	0.503699	0.659365	0.659365	0.0196549	0.00134925	0.133751
RALY.TTTTTT[CGT]	0.451726	0.00385287	0.0946292	0.297108	0.14819	5.77078e-05	0.104226	0.096318
HuR.TT[AT]GTTT	0.198417	0.0045386	0.00541333	0.0499854	1	0.000619594	0.000113189	0.377668
FXR2.[AGT]GAC[AG][AG][AG]	0.490649	0.00529205	0.00250997	0.212639	0.1573	0.00619364	0.0222946	0.323933
BRUNOL5.TGTGT[GT][GT]	0.250557	0.00563572	0.0966538	0.0904313	0.223551	0.15752	0.033919	0.120545
KHDRBS1.TAAAAC	0.501458	0.00773655	7.2072e-05	0.735877	0.365964	0.0201318	0.215978	0.0815969
TIA1.TTTTT[CGT][GT]	0.227309	0.00799146	0.0889116	0.210577	0.0983046	0.00535444	0.0168049	1
FUS.CGCGC	0.0664225	0.00850065	0.000904462	0.0758388	0.181487	0.501458	0.198417	0.468829
LIN28A.AGGGAT	0.659365	0.0103092	0.243736	0.767457	0.0936568	0.36325	0.0722617	0.022273
DAZAP1.TAG[GT][AT][AT][AG]	0.250541	0.0105976	0.00565475	0.3461	0.494477	0.00705982	0.0298336	0.690345
PTBP1.CAGGTA	1	0.0111473	0.00148107	1	1	0.243637	0.0179722	1
Tra2-beta.GAAAGAA	0.690345	0.0133891	0.442807	0.00193713	0.0235776	0.0267869	0.0267869	0.0608435
DAZL.TGTTC	0.0860248	0.0145094	9.89676e-06	0.00904693	0.0675366	0.122209	0.000481256	0.0490192
RBM8A.[AG][CT]GCGC[CGT]	0.111231	0.0151127	0.133751	0.613217	1	0.0499976	0.0648946	1
CPEB2.C[ACT]TTTTT	1	0.0156807	0.00410785	0.60074	1	0.00644894	0.0269571	0.587863
PABPC3.[AG]AAAAC[AC]	0.0743432	0.0170984	0.422884	0.207055	0.168217	0.102679	0.0567098	0.441192
YBX2.TCCACC	0.542057	0.0172104	0.000574596	0.223551	0.944859	0.123904	0.00612934	0.613807
YBX3.TCCACC	0.542057	0.0172104	0.000574596	0.223551	0.944859	0.123904	0.00612934	0.613807
NOVA2.CCAT	0.263493	0.0172475	0.0223192	0.505339	0.336564	0.0479733	0.0811746	0.759386
4Q9R.CGAAAC	0.501458	0.0182011	1	1	0.247542	0.198417	1	1
NFKB1.AGGT	0.462271	0.0182314	0.000349639	0.0453733	0.0230954	0.0075582	0.000930778	0.285902
YBX1.AACATC	0.303132	0.0182582	0.514287	0.596926	0.494477	0.388384	0.0534841	0.226989
YBX2.AACATC	0.303132	0.0182582	0.514287	0.596926	0.494477	0.388384	0.0534841	0.226989
YBX3.AACATC	0.303132	0.0182582	0.514287	0.596926	0.494477	0.388384	0.0534841	0.226989
SRp55.[CT][CT][AT]C[AT][GC]G	0.939037	0.019652	0.00238733	0.0953283	0.628732	8.31903e-05	0.0101567	0.564632
KHDRBS2.[AG]ATAAA[AC]	0.133751	0.0212769	0.0205675	0.524	0.303132	0.0116981	0.0211355	0.0936568
RC3H1.TTTCTG	0.703861	0.0213403	0.00759864	0.000279092	0.0685042	0.000121571	0.0137093	0.31172
YBX1.AACATC[AGT]	0.752166	0.0228006	0.343239	0.484383	0.343239	0.546703	0.0292346	0.155687
SRSF9.A[GT]GA[ACG][AC][AG]	0.475684	0.0239132	0.00395034	0.284545	0.199651	0.0126592	0.010714	0.460774
YBX2.AACACC	0.735877	0.0244668	0.0815969	0.056316	0.0829009	0.00171013	0.0291504	0.82545
YBX3.AACACC	0.735877	0.0244668	0.0815969	0.056316	0.0829009	0.00171013	0.0291504	0.82545
BRUNOL4.[GT]GTGT[GT][GT]	0.112455	0.0246252	0.0520482	0.422884	0.221983	0.0688071	0.0898821	0.37757
ANKHD1.AGACG[AT][AT]	0.468829	0.0260066	0.00670676	0.096318	0.35765	0.0684345	0.00147284	0.227309
KHDRBS1.TAAAAA	0.801703	0.0260822	0.00242254	0.463829	0.123904	0.14561	0.0205526	0.774746
ZC3H14.TTT[AGT]TTT	0.532094	0.0264651	0.252724	0.194449	0.781809	0.000627374	0.0117468	0.560858
SNRPA.[AT]TGCAC[AG]	1	0.0272085	0.0149839	0.648369	0.250541	0.474166	0.106402	0.574573
TLR3.TTCCT	0.174158	0.0282326	0.452894	0.110772	0.225097	0.0339536	0.027291	0.218791
CNOT4.GACAGA	0.762155	0.0300497	0.0311811	0.937303	0.741977	0.221637	0.177788	0.142524
LIN28A.[CT]GGAGG[AG]	0.554415	0.0311811	1.63352e-05	0.753723	0.936326	0.0224667	0.102368	0.664908
PABPC4.AAAAAA[AG]	0.140938	0.0317806	0.180636	0.860403	0.453375	0.278217	0.00326645	0.0702696
HNRNPL.A[AC]A[CT]A[AC]A	0.404239	0.0333762	0.145819	0.664908	0.384695	0.0103165	0.167952	0.0108721
SRp20.CTC[GT]TC[CT]	0.162282	0.036927	0.0404781	0.0713965	0.0414065	0.126229	0.0226628	0.0533977
YBX2.TACACC	0.648369	0.0369924	0.297108	0.0131387	0.0111473	0.14819	0.560858	0.67002
YBX3.TACACC	0.648369	0.0369924	0.297108	0.0131387	0.0111473	0.14819	0.560858	0.67002
ENOX1.[ACT][AG][GT]ACAG	0.112077	0.0373359	0.00391392	0.291502	0.781586	0.120924	0.0192033	0.120886
KHDRBS3.ATAAA[ACG]	0.360564	0.0373359	0.00597039	0.496108	0.619798	0.00497661	0.0116189	0.0762987
HuR.TTT[AG][GT]TT	0.546703	0.0415204	0.118002	0.235286	0.79528	0.000604411	0.015946	0.700036
SRp20.[AT]C[AT][AT]C	0.553581	0.0415971	0.0486867	0.00293862	0.0160116	0.00249162	0.0206009	0.141398
HuR.TT[AGT]TTTT	1	0.042013	0.25914	0.178652	0.365964	0.00035603	0.0334691	1
ZNF638.[CGT]GTT[GC][GT]T	0.0722617	0.0448141	0.0550339	0.110108	0.0866228	0.00357183	9.93774e-05	0.0377827
HNRNPK.CCA[AT][AC]CC	0.710522	0.0457212	0.123904	0.354681	0.552352	0.0533977	0.106514	0.891903
HuR.TT[GT][AG]TTT	0.285482	0.0486825	0.192336	0.3461	1	0.00551552	0.00700284	0.781809
RBM38.[GT][GT]GTGT[GT]	0.413081	0.0492514	0.042257	0.0240705	0.268387	0.211638	0.055457	0.278217
RBM42.AACTA[AC]G	1	0.35765	6.97687e-05	0.00834314	1	0.27097	0.0029563	1
SRSF1.G[AG]AGGA	0.20035	0.0557375	0.000420868	0.278106	0.423666	0.0326078	0.0888434	0.819882
RBM3.[AG]A[AGT]AC[GT]A	0.203841	0.63332	0.000561592	0.626763	0.0866228	0.00306792	0.167388	0.152267
KHSRP.TGCATG	0.106402	0.169206	0.000604719	0.0335754	0.0505699	0.263407	0.416678	0.14819
YBX2.CACATC	0.0859352	0.0687121	0.000741005	0.365964	0.00422122	0.00271521	0.166176	0.533583
YBX3.CACATC	0.0859352	0.0687121	0.000741005	0.365964	0.00422122	0.00271521	0.166176	0.533583
LIN28A.[ACT]GGAG[AT]A	0.252691	0.119238	0.00306792	0.180636	0.54923	0.0968819	0.0602997	0.271963
FMR1.[GT]GACA[AG]G	0.172271	0.0657099	0.00431292	0.697075	0.414177	0.00318507	0.0169561	0.630146
SRSF1.GGAGGA	0.18317	0.0811602	0.00547134	0.785754	0.799443	0.0237652	0.0333018	0.650305
SRSF1.CAGACA	0.967042	0.215978	0.00576535	0.286472	0.207055	0.126229	0.11498	0.448162
YBX2.ACCACC	0.865671	0.410452	0.00666908	0.1001	0.0527019	0.294558	0.00127944	0.717057
YBX3.ACCACC	0.865671	0.410452	0.00666908	0.1001	0.0527019	0.294558	0.00127944	0.717057
RAVER1.TCATGC	0.484383	0.328912	0.00677893	1	0.399465	0.00617848	0.0223264	0.613217
U2AF2.TTTTT[CT]C	0.451726	0.341874	0.00731123	1	0.0866991	0.00392417	0.0452278	0.014557
PABPC5.AGAAA[AGT]T	0.243736	0.286472	0.00774317	0.0685042	0.0249048	0.0934595	0.11582	0.0353005
NOVA2.TCAT	0.187185	0.161603	0.00888407	0.147072	0.0216247	4.87491e-05	0.00453231	0.817398
TLR3.AAAGG	0.918588	0.186714	0.0114372	0.0675366	0.0838469	0.0910302	0.182426	0.171786
MSI1.TAG[GT][AT][AG]G	1	0.173767	0.0119365	0.343239	0.735877	0.00807492	0.00476718	1
RBM38.TTGTGT	0.170893	0.0548851	0.0128707	0.504445	0.759932	0.161967	0.00517654	0.215751
FXR1.A[CT]GAC[AG]	0.242425	0.191005	0.0150472	0.0583159	0.00939388	0.177788	0.0934595	0.372817
RBMS3.[ACT]ATATA	0.163236	0.221063	0.0151801	0.877152	0.371801	0.0986797	0.00014764	0.718523
NFKB1.GAAA	0.355693	0.0646676	0.0162511	0.111379	0.00110706	0.0528531	0.00618634	0.0600444
4KZD.GAAAC	0.36067	0.0703263	0.0175823	0.568829	0.0188286	0.177527	0.0352335	0.0100335
4KZE.GAAAC	0.36067	0.0703263	0.0175823	0.568829	0.0188286	0.177527	0.0352335	0.0100335
4Q9Q.GAAAC	0.36067	0.0703263	0.0175823	0.568829	0.0188286	0.177527	0.0352335	0.0100335
RBFOX1.[AT]GCATG[AC]	0.226989	0.157241	0.0179722	0.533583	0.166176	0.0387002	0.178442	0.752166
G3BP2.AGGAT[AGT][AG]	0.599746	0.204803	0.0184682	0.123904	0.130604	0.0602997	0.0298469	0.791284
RBM5.[GC]AAGG[AG]G	0.348097	0.30478	0.0205675	0.404239	0.435273	0.0335754	0.0999468	0.0220834
SRSF10.AGAGA[ACG][AC]	0.0582195	0.0748719	0.0215205	0.36188	0.162651	0.21682	0.178442	0.000126158
PABPC1.A[AG]AAAA[AC]	0.766823	0.0705855	0.0222365	0.926395	0.0999278	0.0548851	0.00279662	0.0101762
SART3.A[AG]AAAA[AC]	0.766823	0.0705855	0.0222365	0.926395	0.0999278	0.0548851	0.00279662	0.0101762
PUM2.AATTGT	0.0773946	0.178442	0.028382	0.159151	0.285482	0.000695078	0.299279	0.574573
MSI1.TAGT[AT][AG]G	1	0.142627	0.0291504	0.336992	0.315673	0.561537	0.00238668	1
HNRNPA1.[AGT]TAGGG[AT]	0.116388	0.157241	0.0369745	1	1	0.0503067	0.106514	1
HNRNPA1L2.[AGT]TAGGG[AT]	0.116388	0.157241	0.0369745	1	1	0.0503067	0.106514	1
HNRNPA2B1.[AGT]TAGGG[AT]	0.116388	0.157241	0.0369745	1	1	0.0503067	0.106514	1
PCBP3.TTT[CT]CC	0.475761	0.159661	0.0383522	0.757412	0.613411	0.0121462	0.23651	0.0983046
RBM38.TGGTGT	0.439184	0.39181	0.0387002	0.354681	0.133065	0.00448541	0.0125212	0.148384
TLR3.AGAAT	0.261017	0.104913	0.049419	0.0560047	0.00440251	0.181174	0.149277	0.266297
SYNCRIP.GGCTTT	0.596926	0.262418	0.0710465	0.0149839	0.292234	0.0186141	0.0285528	0.354681
PCBP2.CC[CT][CT]CC[ACT]	0.254388	0.0722124	0.163252	0.0276061	0.105912	0.015021	0.0502145	0.192961
PCBP1.CCTTCC	0.268387	0.233862	0.0545058	0.0284224	0.164165	0.0466093	0.0436807	0.406005
RBMS3.[AC]TATA[GT][AC]	1	0.0522643	0.0933902	0.0318108	0.00677893	0.313429	0.00807492	0.00366442
HNRNPL.ACAC[AG]A[ACG]	0.637019	0.0647147	0.337508	0.0345164	0.294558	0.0184048	0.0533977	0.000707038
KHDRBS1.TAAAAG	0.140938	0.0629703	0.0743432	0.126697	0.0223264	0.0116981	0.000704027	0.106402
LIN28A.CTATGA	0.110108	0.494477	0.178652	0.0570997	0.0253513	0.126697	0.0814475	0.148384
3IVK.GAAACA	0.645946	0.0713965	0.0804428	0.468907	0.0426283	0.0868157	0.110741	0.134664
KHDRBS1.ATAAAA[ACG]	0.262188	0.203841	0.0901039	0.186506	0.365964	0.00148107	0.0237652	0.227309
RBM46.[AG]AT[GC]A[AT][AGT]	0.327538	0.154757	0.177348	0.303985	0.323933	0.00153892	0.00149353	0.103726
YBX2.TACATC	0.126697	0.410452	0.226989	0.320266	0.587863	0.00366442	0.0111473	0.0570997
YBX3.TACATC	0.126697	0.410452	0.226989	0.320266	0.587863	0.00366442	0.0111473	0.0570997
RC3H1.TTTTCT	0.0859352	0.2678	0.100732	0.463829	0.487907	0.00577156	0.0021481	0.226989
PCBP3.TTTTCC	0.638113	0.0523649	0.229232	0.630146	0.774746	0.00633955	0.224634	0.0466408
RBM47.GATGA[AT]	0.840329	0.23696	0.0544184	0.781586	0.567656	0.00766867	0.0416663	0.0415439
PCBP3.TTTCCC	0.243637	0.0762987	0.0668947	0.846368	0.543034	0.00939388	0.0691555	0.680343
ESRP2.TGGG[AG]A[AGT]	0.121037	0.0959943	0.156701	0.604257	0.407247	0.00973754	0.00509419	0.144141
YBX2.ACCATC	0.133065	0.286	0.0722617	0.561537	0.31172	0.0218862	0.178652	0.0943255
YBX3.ACCATC	0.133065	0.286	0.0722617	0.561537	0.31172	0.0218862	0.178652	0.0943255
YBX2.CACACC	0.216924	0.0576982	0.463782	0.210577	0.178442	0.0224667	0.0983046	0.0146165
YBX3.CACACC	0.216924	0.0576982	0.463782	0.210577	0.178442	0.0224667	0.0983046	0.0146165
ELAVL3.ATTTAT	0.192824	0.489369	0.407247	0.33178	0.227309	0.0307945	0.000150461	0.0815969
RBM41.[AT]TAC[AT]T[GT]	0.155687	0.220069	0.126953	0.533583	0.210353	0.0434695	0.0105142	0.474166
QKI.ACTAAC[ACG]	0.223366	0.377668	0.0687121	1	1	0.0499854	0.116388	1
PUM2.CTTGTA	0.336992	0.19739	0.0593249	1	0.637019	0.0757197	0.00773655	0.0369924
9G8.[AT]GGAC[AG]A	0.162282	0.320266	0.0859352	0.585772	0.262418	0.0952636	0.0187453	0.759422
PCBP1.C[CT]TTCC	0.0811591	0.231759	0.11838	0.128339	0.224617	0.0509011	0.0298336	0.769631
SNRNP70.[AG][AT]TCAAG	0.801703	0.202475	0.170893	0.264317	0.579502	0.142627	0.0454362	0.19739
SRSF10.AGAGA[ACG][ACG]	0.109199	0.309741	0.0698447	0.627188	0.272151	0.179798	0.245354	0.000597871
SRSF10.AGAGA[AG][AG]	0.197778	0.3193	0.176453	0.71128	0.338119	0.259921	0.225269	0.00975764
HNRPLL.[AG]CA[ACT]ACA	0.0829009	0.0550339	0.126065	0.0968819	0.103926	0.0888434	0.286636	0.0393497
