# Supplementary material for: Extensive splicing changes in an ALS/FTD transgenic mouse model overexpressing cytoplasmic fused in sarcoma
Source: Sci Rep. 2020 Mar 17;10:4857. doi: 10.1038/s41598-020-61676-x (PMC7078223; doi:10.1038/s41598-020-61676-x)
Supplement: Supplementary file 11 — Supplementary Dataset 10. [file 41598_2020_61676_MOESM11_ESM.xlsx]

## Sheet: title author
Extensive splicing changes in an ALS/FTD transgenic mouse model overexpressing cytoplasmic fused in sarcoma
Daisuke Ito, Ryota Taguchi, Maki Deguchi, Hideaki Ogasawara, Eiji Inoue
Supplementary dataset 10. rMAPS.down in FCx

## Sheet: pVal.dn.vs.bg.RNAmap
RBP	smallest_p_in_upstreamExon-3prime	smallest_p_in_upstreamExonIntron	smallest_p_in_upstreamIntron	smallest_p_in_targetExon-5prime	smallest_p_in_targetExon-3prime	smallest_p_in_downstreamIntron	smallest_p_in_downstreamExonIntron	smallest_p_in_downstreamExon-5prime
NFKB1.GGCG	0.000137265	4.06009e-05	0.161333	0.448445	0.41566	0.000345314	0.0228408	0.823434
LIN28A.GGAG	0.00020737	0.0039941	0.00222111	0.160793	0.00138485	0.158246	0.00307545	0.69666
SRSF9.[GT]G[AG][AT]G[GC][AC]	0.000577923	0.0164543	0.00131901	0.149375	0.048103	0.00316632	0.0191856	0.00599948
SRp40.[CT][AG]C[AG][GT][AC]	0.00120459	0.00542601	3.98388e-05	0.0178051	0.164707	0.00306738	0.0954557	0.239377
PIWIL1.CCGACT	0.0013307	0.11182	0.262441	1	1	0.16263	0.224019	1
TLR3.CTGC	0.00133152	0.00992318	0.00809954	0.2073	0.16944	0.0189758	0.00246802	0.678057
LIN28A.[CT]GGAGG[AG]	0.00245297	0.0278014	0.000937903	0.385739	0.392567	0.234917	0.109258	0.202856
HNRNPC.[ACT]TTTTT[GT]	0.0033112	0.227188	0.391371	0.00601392	0.000201784	0.0186224	4.53729e-05	0.656451
HNRNPCL1.[ACT]TTTTT[GT]	0.0033112	0.227188	0.391371	0.00601392	0.000201784	0.0186224	4.53729e-05	0.656451
TLR3.GCGC	0.00339591	7.8555e-06	0.0505853	0.0613373	0.0573721	0.0957223	0.0452061	0.917242
SRSF1.GGA[GC]G[AG][ACG]	0.00538509	0.017365	0.00540888	0.529679	0.286872	0.119509	0.00776763	0.181712
KHDRBS1.TAAAAC	0.00783192	0.164162	0.0856632	0.54515	0.638451	0.578935	0.213652	0.181201
LIN28A.CGGAG	0.00956375	0.000182053	0.0101088	0.731186	0.1897	0.0408878	0.00208626	0.381854
PPRC1.[GC][GC]GCGC[GC]	0.0105237	0.00558178	0.398138	1	0.0805585	0.204069	0.0527547	0.298974
HNRNPL.ACAC[AG]A[ACG]	0.010765	0.0823999	0.00394501	0.454135	0.0774265	0.0534572	0.037874	0.799272
ZC3H10.[GC][GC]AGCG[AC]	0.0109983	0.0560646	0.556597	0.24162	0.487297	0.163235	0.0732442	0.658115
SAMD4A.GC[GT]GG[ACT][AC]	0.0146559	0.00749584	0.0749295	0.695058	0.0086842	0.00347405	0.00454202	0.146179
DAZL.TGTTC	0.0155728	0.000601187	0.0140396	0.0524079	0.344719	0.00931854	0.0740446	0.0268863
RBM8A.[AG][CT]GCGC[CGT]	0.0171725	0.0428817	0.58925	0.154381	0.0146552	0.163235	0.172178	0.496354
HuR.TT[AGT]TTTT	0.0188194	0.00147236	0.624183	0.172178	0.57864	0.0105969	6.36402e-05	1
RBM45.GACGAC	0.0261703	0.0245224	0.096423	0.509019	0.350432	1	0.0157661	1
CPEB2.C[ACT]TTTTT	0.0261703	0.121524	0.657182	0.521369	0.0380274	0.0379862	0.0169759	1
PCBP3.TTTTCC	0.0352507	0.0532969	0.361756	0.134516	0.0774265	0.0571574	0.131077	0.619515
RBM4.GCGCG[GC][GC]	0.0354323	0.112334	0.427993	1	1	0.096423	1	1
HNRNPL.A[AC]A[CT]A[AC]A	0.0369712	0.0537698	0.00211845	0.758752	0.303944	0.306436	0.00585058	0.0644225
SRSF7.ACGACG	0.0404794	0.0732193	1	1	1	1	1	1
ADARB1.GGTG	0.0445926	0.00806406	0.063561	0.446156	0.439891	0.000745377	0.109493	0.00345272
HuR.TT[AT]GTTT	1	5.09297e-06	0.233761	0.128456	0.11182	0.000930813	8.72128e-05	1
HuR.TTT[AG][GT]TT	0.13698	0.000147007	0.338177	0.134516	0.112325	0.000176479	2.50419e-07	0.689825
HuR.TT[GT][AG]TTT	0.20865	0.000161156	0.279993	0.46254	0.46254	0.00191258	1.82985e-06	0.705285
BRUNOL6.TGTG[AGT][GT]G	0.562555	0.000225009	0.0239687	0.00290554	0.172671	0.43451	0.000235132	0.172671
SRSF1.AGGA[GC][AC]	0.355976	0.00035379	0.00335005	0.0660639	0.0716967	0.0617138	0.0244374	0.464591
3IVK.TGGG	0.189334	0.000667979	0.0948663	0.0496793	0.111596	9.33836e-07	0.0457311	0.694639
DAZL.GTTC	0.0638777	0.00093173	1.1144e-05	0.114491	0.146725	0.00732332	0.0789226	0.295653
RBM38.[GT][GT]GTGT[GT]	0.535539	0.000957023	0.00303964	0.137641	0.0675075	0.192192	0.00570329	0.452985
BRUNOL5.TGTGT[GT][GT]	0.255117	0.00129143	0.00197145	0.0609254	0.130553	0.265989	0.0043096	0.437106
HNRNPA1L2.[AGT]TAGGG[AT]	1	0.00138478	0.037874	0.0188194	0.120066	0.0234303	0.0797654	1
HNRNPA1.[AGT]TAGGG[AT]	1	0.00138478	0.037874	0.0188194	0.120066	0.0234303	0.0797654	1
HNRNPA2B1.[AGT]TAGGG[AT]	1	0.00138478	0.037874	0.0188194	0.120066	0.0234303	0.0797654	1
SRSF9.A[GT]GA[ACG][AC][AG]	0.434018	0.00152072	0.0186143	0.0931176	0.202586	0.0720519	0.256592	0.226638
ZC3H14.TTT[AGT]TTT	0.128456	0.00157558	0.634701	0.236494	0.107017	0.00166372	1.13633e-09	0.521369
BRUNOL4.[GT]GTGT[GT][GT]	0.370538	0.00166372	0.00153085	0.0981279	0.109354	0.323461	0.0175717	0.491899
NOVA2.TCAC	0.651155	0.00247468	0.0108894	0.106047	0.063784	0.00990836	0.151772	0.193088
LIN28A.AGTGAT	0.292581	0.00255427	0.53464	1	1	0.0408878	0.00419615	0.000743846
RAVER1.TCATGC	0.638451	0.00264763	0.357285	0.181201	0.301908	0.0823999	0.419798	2.39609e-05
NOVA2.CCAT	0.355386	0.00265854	0.000680183	0.00224389	0.177487	0.110195	0.15705	0.327842
RBM6.[ACT]ATCCA[AG]	0.30753	0.00340398	0.00538024	0.0609194	0.272636	0.0686534	0.117576	0.0630708
YBX2.CCCACC	0.336104	0.00387033	0.00781422	0.182698	0.00212875	0.0609194	0.251437	0.399375
YBX3.CCCACC	0.336104	0.00387033	0.00781422	0.182698	0.00212875	0.0609194	0.251437	0.399375
SRSF2.GGAG[AT][AGT]	0.556801	0.0041704	0.0476828	0.0270123	0.00657925	0.36779	0.0125404	0.373782
CNOT4.GACAGA	0.438878	0.00419615	0.000406269	0.704038	0.156279	0.185386	0.0310665	0.152287
RBM45.GACGA[AC][ACG]	0.0820737	0.00455699	0.0464664	0.638451	0.255174	0.0199413	0.0120202	0.357285
RBM38.TTGTGT	0.638451	0.0049619	0.00292209	0.0452881	0.227182	0.211019	0.105261	0.442365
LIN28A.AGGGAT	0.689825	0.00540999	0.0258173	0.320497	0.437106	0.0317767	0.0389515	0.556597
RBM3.[AG]A[AGT]AC[GT]A	0.780617	0.00546086	0.0180347	0.198436	0.225439	0.0508299	0.0453068	0.891669
ENOX1.[ACT][AG][GT]ACAG	0.247238	0.00579707	0.00123251	0.00028844	0.0669009	0.011711	0.0140401	0.00956539
KHSRP.TGCATG	0.58925	0.0066864	0.0713452	0.0973059	0.24162	0.147895	0.074497	0.413254
ADARB1.CCCA	0.878152	0.00688564	0.0358444	0.687749	0.0235106	0.00658134	0.275936	0.684132
PUM2.CTTGTA	1	0.00718464	0.0145247	0.521369	0.217898	0.00184275	0.0634433	0.427993
RBM5.GA[AG]GG[AT][AG]	0.153837	0.00722095	0.137504	0.348593	0.0325943	0.00543548	0.161939	0.000600514
HNRNPF.GGGGGC	0.26872	0.0086842	0.375421	0.681796	0.384413	0.00480542	0.0181245	1
HNRNPH1.GGGGGC	0.26872	0.0086842	0.375421	0.681796	0.384413	0.00480542	0.0181245	1
RBM38.GGGTGT	1	0.00882294	0.139523	1	0.483364	0.0453068	0.208391	0.154381
PTB.CTCT[CT][CT]	0.241098	0.00899548	0.0749822	0.0317395	0.272343	0.00715663	0.201412	0.00241162
RBM38.TGGTGT	0.309947	0.0107677	0.0856632	0.234917	0.121836	0.118441	0.00704762	0.0823999
HNRPLL.[AG]CA[ACT]ACA	0.799272	0.0114257	0.00736367	0.503407	0.410574	0.416965	0.243665	0.0162556
PABPN1.A[AG]AAGA	0.294947	0.0114951	0.000653093	0.035201	0.0289569	0.163706	0.011711	0.0405161
U2AF2.TTTTT[CT]C	0.382636	0.0132034	0.115357	0.298974	0.0593255	0.0188821	0.0284201	0.243472
MATR3.[AC]ATCTT[AG]	0.311215	0.0134624	0.0826861	0.402227	0.375421	0.24162	0.109258	0.245827
PUM2.TGTA	0.742639	0.0147348	3.56254e-06	0.00361431	0.000137888	0.00287549	0.175112	0.121836
SRp55.[CT][CT][AT]C[AT][GC]G	0.158872	0.0150379	0.0191566	0.410107	0.396597	0.0320241	0.00578642	0.3381
LIN28A.[ACT]GGAG[AT]A	0.547574	0.0153732	0.0109838	0.00978894	1.89306e-05	0.108048	0.0245615	0.351719
FXR2.[AGT]GAC[AG][AG][AG]	0.76722	0.0155011	0.0201373	0.0359995	0.172764	0.0210841	0.107447	0.484764
NFKB1.AGGT	0.200481	0.016843	0.000339692	0.00309768	0.00111778	0.000499058	0.00226851	0.0387795
SNRNP70.[AG][AT]TCAAG	0.613453	0.0170737	0.00255427	0.613453	0.41293	0.0687297	0.0154728	0.113382
YBX3.TCCACC	0.66415	0.0200752	0.00512089	0.289275	0.385739	0.195541	0.162976	0.275554
YBX2.TCCACC	0.66415	0.0200752	0.00512089	0.289275	0.385739	0.195541	0.162976	0.275554
ZNF638.[CGT]GTT[GC][GT]T	0.487297	0.0201184	0.0977489	0.162976	0.00723912	0.00684192	0.0721992	0.393349
TLR3.AAAGG	0.49241	0.0204714	0.000817169	0.208447	0.561931	0.0878921	0.0849479	0.258873
DAZL.GTTCT	0.380229	0.0215702	0.0132486	0.0808497	0.0518866	0.00798461	0.0657367	0.336697
PABPC5.AGAAA[AGT]T	0.26872	0.0222945	0.0206603	0.19405	0.00781422	0.182698	0.364799	0.224285
Tra2-beta.GAAAGAA	0.245827	0.0253043	0.0805585	0.609681	0.665115	0.163235	0.366378	0.0967105
G3BP2.AGGAT[AGT][AG]	0.290515	0.0258173	0.0721227	0.344486	0.7199	0.639494	0.30753	0.535539
LIN28A.CTATGA	0.176528	0.0271921	0.037874	0.0868388	0.0720283	0.0452881	0.0355706	0.727051
YBX2.AACA[AT]C[AGT]	0.926426	0.0285263	0.0145247	0.148733	0.0660193	0.0324803	0.0181245	0.0270696
PUM2.AATTGT	0.298974	0.0285263	0.268057	1	0.442365	0.248354	0.00986008	0.0016122
RBM45.GACGAA	1	0.0294869	0.243472	1	0.128456	0.00872828	0.025023	0.199445
SRSF1.CAGACA	0.459557	0.0296938	0.0211965	0.0917851	0.129291	0.0246044	0.156279	0.382008
RBM41.[AT]TAC[AT]T[GT]	0.719979	0.0336588	0.0870424	0.419798	0.121836	0.0206589	0.025948	0.140287
ESRP2.TGGG[AG]A[AGT]	0.157292	0.0369622	0.133006	0.00391747	0.292102	0.0279762	0.0329078	0.118638
KHDRBS1.TAAAAG	0.0729	0.0370726	0.197986	1	0.292581	0.126162	0.14834	0.163235
YBX2.ACCATC	0.248354	0.037874	0.0917187	0.411044	0.503407	0.0134624	0.236494	0.26872
YBX3.ACCATC	0.248354	0.037874	0.0917187	0.411044	0.503407	0.0134624	0.236494	0.26872
RBM38.GTGTGT	0.719979	0.0391229	0.00049551	0.117732	0.0402614	0.153837	0.00693646	0.629103
RBM42.AACTA[AC]G	0.18361	0.0404794	1	1	1	0.224019	0.00455699	1
TIA1.TTTTT[CGT][GT]	0.264529	0.0407232	0.272083	0.176528	0.0352507	0.00535267	2.15125e-05	0.665115
NOVA2.CCAC	0.0819446	0.043026	0.0250043	0.287495	0.393453	0.153806	0.0983178	0.434322
ESRP1.TGGTGG	0.784778	0.0436957	0.0243974	0.594075	0.7199	0.0769158	0.0606038	0.0272563
PCBP3.TTT[CT]CC	0.160314	0.0444685	0.0804375	0.399375	0.172737	0.108799	0.123565	0.557176
TLR3.TTCCT	0.11035	0.0446901	0.00700847	0.607223	0.083132	0.00555701	0.515308	0.294947
HNRNPH2.GGGAGGG	0.350432	0.0449334	0.0211221	1	0.33371	0.393349	0.14614	1
PCBP1.CTTTCC	0.316852	0.0464845	0.151225	0.823434	0.818845	0.211019	0.200792	0.384413
FUS.CGCGC	0.0587998	0.0491407	0.329749	1	0.456378	0.0880881	1	1
RBFOX1.[AT]GCATG[AC]	0.794059	0.049211	0.0686534	0.0077588	0.261907	0.446381	0.275554	0.599595
NFKB1.GAAA	0.572661	0.203232	0.000171422	0.0152366	0.0326041	0.163778	0.0298597	0.184821
PTBP1.CAGGTA	1	0.0623748	0.000427224	0.181201	0.103733	4.93106e-05	0.00138478	0.382636
FXR1.A[CT]GAC[AG]	0.364799	0.0660193	0.000604692	0.181109	0.28721	0.224285	0.0172145	0.391902
PABPC3.[AG]AAAAC[AC]	0.472601	0.272636	0.000878707	0.613453	0.318935	0.037833	0.0234923	0.0215919
TLR3.AGAAT	0.497643	0.226995	0.000970035	0.0874958	0.205388	0.00137495	0.0553353	0.0240526
SART3.A[AG]AAAA[AC]	0.709406	0.0903607	0.00103527	0.620094	0.758752	0.0251595	0.0153146	0.387736
PABPC1.A[AG]AAAA[AC]	0.709406	0.0903607	0.00103527	0.620094	0.758752	0.0251595	0.0153146	0.387736
HNRNPA1.TAGAGT	0.483364	0.221621	0.00155821	0.00971954	0.190293	0.221621	0.00273147	1
YBX2.TACATC	0.0642207	0.521369	0.00235479	0.236494	0.509019	0.0452881	0.0521749	0.599595
YBX3.TACATC	0.0642207	0.521369	0.00235479	0.236494	0.509019	0.0452881	0.0521749	0.599595
PABPC4.AAAAAA[AG]	0.58925	0.261907	0.00322495	0.163235	0.719979	0.0797654	0.0050866	0.163235
YBX3.CACATC	0.51919	0.195541	0.00340398	0.0116365	0.208487	0.0687297	0.201989	0.759838
YBX2.CACATC	0.51919	0.195541	0.00340398	0.0116365	0.208487	0.0687297	0.201989	0.759838
RBM46.[AG]AT[GC]A[AT][AGT]	0.173914	0.155425	0.00353962	0.0406061	0.00280889	0.00373813	0.0239242	0.0152904
RBM24.[AT]G[AT]GTG[AGT]	0.420977	0.175743	0.0052642	0.151998	0.251769	0.0865488	0.0559916	0.583685
PCBP2.CC[CT][CT]CC[ACT]	0.483148	0.105885	0.00683029	0.0381382	0.13386	0.174938	0.53207	0.781633
PCBP1.CC[AT][AT][ACT]CC	0.958728	0.413773	0.00699448	0.0775051	0.0808497	0.0822182	0.0487981	0.180249
SRSF1.GG[AG]GGA[ACG]	0.159215	0.104885	0.0103368	0.227443	0.147895	0.0414894	0.0123184	0.110509
IGF2BP2.[ACG][AC]A[ACT][AT]CA	0.285694	0.0635882	0.0105728	0.723612	0.249269	0.111246	0.180867	0.0489528
DAZAP1.TAG[GT][AT][AT][AG]	0.57864	0.0523577	0.0158974	0.0642207	0.0860129	0.0251927	0.230374	0.0560571
KHDRBS1.ATAAAA[ACG]	0.456378	0.164162	0.0164211	0.567758	0.348147	0.117576	0.00986008	0.483364
RC3H1.TTTTCT	0.788712	0.398265	0.0176731	0.66415	0.392567	0.00714673	0.00871212	0.719979
YBX1.AACATC	0.557176	0.172178	0.0176747	0.77183	0.479123	0.0720283	0.0684972	0.375421
YBX3.AACATC	0.557176	0.172178	0.0176747	0.77183	0.479123	0.0720283	0.0684972	0.375421
YBX2.AACATC	0.557176	0.172178	0.0176747	0.77183	0.479123	0.0720283	0.0684972	0.375421
SRSF10.AGAGA[AG][AG]	0.870517	0.0893177	0.0180347	0.161796	0.109641	0.282042	0.00893507	0.0856779
YBX3.CCCATC	0.83227	0.153425	0.0181245	0.804353	0.54975	0.0660193	0.201989	0.14614
YBX2.CCCATC	0.83227	0.153425	0.0181245	0.804353	0.54975	0.0660193	0.201989	0.14614
SRSF1.G[AG]AGGA	0.289058	0.0581315	0.0185138	0.544121	0.178653	0.027578	0.00819805	0.00237656
PTBP2.CTCTC	0.227188	0.171563	0.0202995	0.110976	0.594984	0.0162475	0.585109	0.0416384
PTBP1.CTCTC	0.227188	0.171563	0.0202995	0.110976	0.594984	0.0162475	0.585109	0.0416384
YBX1.AACATC[AGT]	0.753609	0.0805585	0.0217728	0.673561	0.320497	0.0402614	0.0560571	0.656451
RBM47.GATGA[AT]	0.703063	0.0567503	0.0226131	0.000737222	0.00519322	0.0115223	0.0256109	0.0158627
MSI1.GTAGT	0.384413	0.747495	0.0226131	0.0285263	0.0754068	0.160484	0.178614	0.357285
QKI.ACTAAC[ACG]	0.204069	0.0805585	0.0234981	0.298974	1	0.470041	0.366737	0.262441
MSI1.TAGT[AT][AG]G	1	0.411044	0.0271921	1	0.0404794	0.195541	0.152072	1
PTBP1.CTCTCT	0.0973059	0.430004	0.0272889	0.681746	0.289275	0.0532969	0.670143	0.000352641
PTBP2.CTCTCT	0.0973059	0.430004	0.0272889	0.681746	0.289275	0.0532969	0.670143	0.000352641
SRSF1.GGAGGA	0.0753845	0.114517	0.0282591	0.599663	0.361756	0.00600628	0.0215919	0.105261
KHDRBS1.TAAAAA	0.375421	0.172671	0.0296504	0.134516	0.0609254	0.362129	0.0164253	0.273886
YBX2.TCCATC	0.818845	0.0934669	0.0334855	0.282407	0.47087	0.593004	0.0171725	0.6701
YBX3.TCCATC	0.818845	0.0934669	0.0334855	0.282407	0.47087	0.593004	0.0171725	0.6701
KHDRBS3.ATAAA[ACG]	0.645787	0.199205	0.035535	0.225439	0.260533	0.0228408	0.00185337	0.0740947
RBM28.G[AT]GTAG[AGT]	0.496354	0.215032	0.0369712	1	0.273886	0.0949291	0.00260324	1
RC3H1.TTTCTG	0.316852	0.0656677	0.0378742	0.0514372	0.202856	0.181712	0.00537338	0.303047
SRSF10.AGAGA[ACG][AC]	0.795129	0.233576	0.0391229	0.431936	0.802491	0.0491407	0.0045991	0.299904
PCBP3.TTTCCC	0.719979	0.207309	0.0392348	0.255117	0.76591	0.168511	0.301845	0.681796
RBMS3.[ACT]ATATA	0.301908	0.135753	0.0401254	0.107017	0.0655117	0.0216909	0.00903811	1
SRSF10.AGAGA[ACG][ACG]	0.883097	0.232647	0.0421401	0.156514	0.314722	0.164652	0.0113267	0.304201
IGF2BP3.A[AC]A[ACT][AT]CA	0.292102	0.104018	0.0446362	0.942914	0.809376	0.0862748	0.0291489	0.670143
A1CF.[AT]TAATT[AG]	0.0880881	0.0514372	0.047104	0.0958179	0.0118805	0.144437	0.0630708	1
SRp20.CTC[GT]TC[CT]	0.224285	0.341838	0.047104	0.83227	0.344486	0.0364647	0.284873	0.0687297
4Q9Q.GAAAC	0.493592	0.0518673	0.0698025	0.00080309	0.00982415	0.0240526	0.0116127	0.941088
4KZE.GAAAC	0.493592	0.0518673	0.0698025	0.00080309	0.00982415	0.0240526	0.0116127	0.941088
4KZD.GAAAC	0.493592	0.0518673	0.0698025	0.00080309	0.00982415	0.0240526	0.0116127	0.941088
RALY.TTTTTT[CGT]	0.103733	0.128366	0.208156	0.00548057	0.00235479	0.00390159	0.000175001	0.316561
CPEB4.TTTTTT	0.13698	0.0683417	0.225177	0.006203	0.000275048	0.0143053	0.00205269	0.398138
PCBP1.CCTTCC	0.776387	0.0638749	0.161333	0.0121979	0.0569286	0.154129	0.494221	0.262493
HuR.TTTTTT[GT]	0.33371	0.0828836	0.0852726	0.0188194	0.0188194	0.0182026	5.14494e-05	1
TIA1.[AT]TTTTT[CGT]	0.0600731	0.176125	0.36903	0.0234981	0.000514161	0.0317395	6.89005e-05	0.656451
3IVK.GAAACA	0.153425	0.275554	0.392567	0.0245615	0.118441	0.296173	0.172737	1
YBX2.AACACC	1	0.0820737	0.190293	0.0254956	0.697653	0.199445	0.366378	0.164162
YBX3.AACACC	1	0.0820737	0.190293	0.0254956	0.697653	0.199445	0.366378	0.164162
SRp20.[AT]C[AT][AT]C	0.468976	0.0888763	0.135089	0.0288027	0.00467591	0.00121978	0.148853	0.599504
FMR1.[GT]GACA[AG]G	0.818845	0.0514372	0.182698	0.0310665	0.00658286	0.0428817	0.00128405	0.101218
MSI1.TAG[GT][AT][AG]G	0.11182	0.321737	0.0675075	0.521369	0.0253043	0.137641	0.199205	0.413254
RBM5.[GC]AAGG[AG]G	0.510397	0.0886963	0.0949291	0.565398	0.0314207	0.0201359	0.0180347	0.316769
NOVA2.TCAT	0.160246	0.235719	0.125192	0.726255	0.0491342	0.00376822	0.0185616	0.413446
9G8.[AT]GGAC[AG]A	0.788712	0.112325	0.427993	0.658115	0.491899	0.0116365	0.0917187	0.495393
YBX3.TACACC	0.567758	0.382636	0.0684972	0.483364	0.470041	0.0188194	0.496354	0.0642207
YBX2.TACACC	0.567758	0.382636	0.0684972	0.483364	0.470041	0.0188194	0.496354	0.0642207
MBNL1.GCTTGC	0.134516	0.121836	0.503407	1	1	0.0201359	0.0408878	1
YBX2.CACACC	0.542238	0.366378	0.337581	0.134516	0.487297	0.0211965	0.26872	0.357285
YBX3.CACACC	0.542238	0.366378	0.337581	0.134516	0.487297	0.0211965	0.26872	0.357285
SFPQ.[GT]T[AG][AG]T[GT][GT]	0.806376	0.0786367	0.0507502	0.238107	0.389407	0.0246969	0.0985193	0.243618
RBM4.GCGCG[GC]G	0.123236	0.123236	0.262441	1	1	0.025023	1	1
PTBP1.TTTCTC	0.384413	0.127072	0.384759	1	0.66415	0.0251595	0.0251484	0.0897022
PTBP1.[ACT][CT]TTT[CT]T	0.172671	0.337665	0.288655	0.0923551	0.129949	0.0347337	0.000221562	0.359058
RBMS3.[AC]TATA[GT][AC]	0.413254	0.0797654	0.0697928	0.227182	0.255174	0.0402982	0.0243974	0.172178
KHDRBS2.[AG]ATAAA[AC]	0.227182	0.117732	0.0713452	0.665115	0.783227	0.101381	0.00403312	0.483364
SRSF10.A[AG]AG[AG][AG][AG]	0.775717	0.057193	0.0638777	0.143809	0.155705	0.216831	0.0116987	0.0219058
SNRPA.[AT]TGCAC[AG]	0.53341	0.128831	0.320497	0.427993	0.190293	0.158081	0.0130677	0.33371
ZCRB1.G[AG][ACT]TTAA	1	0.109258	0.290515	1	0.24162	0.251437	0.0234303	0.0402614
YBX3.ACCACC	0.772086	0.0655117	0.248354	0.747221	0.182698	0.255117	0.037874	0.372036
YBX2.ACCACC	0.772086	0.0655117	0.248354	0.747221	0.182698	0.255117	0.037874	0.372036
HNRNPK.CCA[AT][AC]CC	0.747221	0.113382	0.113382	0.626648	0.182807	0.495393	0.0428817	0.599908
