# Supplementary material for: Extensive splicing changes in an ALS/FTD transgenic mouse model overexpressing cytoplasmic fused in sarcoma
Source: Sci Rep. 2020 Mar 17;10:4857. doi: 10.1038/s41598-020-61676-x (PMC7078223; doi:10.1038/s41598-020-61676-x)
Supplement: Supplementary file 12 — Supplementary Dataset 11. [file 41598_2020_61676_MOESM12_ESM.xlsx]

## Sheet: title author
Extensive splicing changes in an ALS/FTD transgenic mouse model overexpressing cytoplasmic fused in sarcoma
Daisuke Ito, Ryota Taguchi, Maki Deguchi, Hideaki Ogasawara, Eiji Inoue
Supplementary dataset 11. rMAPS.up in Hp

## Sheet: pVal.up.vs.bg.RNAmap
RBP	smallest_p_in_upstreamExon-3prime	smallest_p_in_upstreamExonIntron	smallest_p_in_upstreamIntron	smallest_p_in_targetExon-5prime	smallest_p_in_targetExon-3prime	smallest_p_in_downstreamIntron	smallest_p_in_downstreamExonIntron	smallest_p_in_downstreamExon-5prime
TLR3.CTGC	0.0903217	6.53386e-06	0.00383439	0.00101221	0.000143511	0.00237948	3.19721e-09	0.218542
NOVA2.CCAT	0.0367774	1.57711e-05	0.0461103	0.279227	0.272333	0.0563194	0.0582651	0.305163
3IVK.TGGG	0.0276154	4.28273e-05	0.00341694	0.00948392	0.03585	0.0170415	0.0122582	0.199408
LIN28A.[ACT]GGAG[AT]A	0.334493	9.56224e-05	0.00014101	0.170439	0.114203	0.0566522	0.039159	0.334209
DAZL.TGTTC	0.0874181	0.0005979	0.0570872	0.369444	0.194422	0.00489093	0.0825088	0.0944681
ADARB1.CCCA	0.364164	0.000805865	0.00233226	0.274856	0.00177625	0.0534289	0.0486172	0.138
RBM38.TTGTGT	0.0313099	0.000986665	0.0200854	1	1	0.00658521	0.00780315	1
SRSF1.GGAGGA	0.013011	0.00109122	0.0262652	0.0191886	0.00923455	0.0537119	0.216081	0.354947
PABPC3.[AG]AAAAC[AC]	0.440346	0.00110903	0.0154499	0.141069	0.287742	0.0164477	0.00630545	0.228899
HNRPLL.[AG]CA[ACT]ACA	0.228899	0.00127131	0.13502	0.118696	0.292351	0.0123725	0.014339	0.146508
ADARB1.GGTG	0.203738	0.00134364	0.000352722	0.554713	0.443578	0.00054937	0.0153652	8.30482e-05
SRp20.[AT]C[AT][AT]C	0.0155313	0.00148502	0.0205069	0.0483881	0.412348	0.00893437	0.0205069	0.0369652
NOVA2.CCAC	0.0375758	0.00153615	0.00233374	0.102862	0.101534	0.0251952	0.196523	0.716114
DAZL.GTTC	0.155778	0.00156629	0.0559857	0.286274	0.145052	0.000811426	0.0027071	0.436605
SRp55.[CT][CT][AT]C[AT][GC]G	0.073446	0.00161321	0.00301322	0.345283	0.876015	0.0164843	0.0143173	0.102691
HNRNPK.CCA[AT][AC]CC	0.202138	0.00256191	0.0180001	0.0170701	0.00789566	0.0858041	0.0136708	0.0813675
NFKB1.AGGT	0.508942	0.0026143	0.00274654	0.0602067	0.315032	0.2223	0.0394786	0.0119887
HNRNPL.A[AC]A[CT]A[AC]A	0.440346	0.00264695	0.227796	0.301599	0.390831	0.00304423	0.0609105	0.287742
HNRNPC.[ACT]TTTTT[GT]	1	0.00276032	2.77935e-05	0.659681	0.469245	0.0734815	0.00438855	0.544616
HNRNPCL1.[ACT]TTTTT[GT]	1	0.00276032	2.77935e-05	0.659681	0.469245	0.0734815	0.00438855	0.544616
SRSF9.[GT]G[AG][AT]G[GC][AC]	0.0506876	0.00285338	0.00704183	0.197369	0.198066	9.31247e-05	0.000709237	0.097102
SRSF10.AGAGA[ACG][ACG]	0.591492	0.00324648	0.256573	0.0321234	0.101057	0.18258	0.303001	0.257794
SRSF1.G[AG]AGGA	0.052924	0.00324648	0.0111862	0.0243622	0.0116751	0.143763	0.0315352	0.0620914
PCBP1.CC[AT][AT][ACT]CC	0.41648	0.00345983	0.00218487	0.0438166	0.0912968	0.0694918	0.00183309	0.596367
PCBP3.TTTCCC	0.62234	0.00378989	0.0827376	0.325106	0.176213	0.0233776	0.306237	0.211203
ZCRB1.G[AG][ACT]TTAA	1	0.0040495	0.25077	0.340142	0.226304	0.0887986	0.190638	0.572141
BRUNOL5.TGTGT[GT][GT]	0.735032	0.00416854	0.0443705	0.39912	0.218108	0.047499	0.0048052	0.317555
9G8.[AT]GGAC[AG]A	0.0440024	0.00528584	0.0362855	0.362502	0.267377	0.00931173	0.00931173	0.218108
DAZAP1.TAG[GT][AT][AT][AG]	0.110817	0.00585126	0.283145	0.793819	0.42063	0.155558	0.00450707	0.580944
BRUNOL6.TGTG[AGT][GT]G	0.0521204	0.00592769	0.169887	0.413701	0.362315	0.153865	0.0040131	0.0205817
FXR2.[AGT]GAC[AG][AG][AG]	0.251537	0.00599993	0.00212524	0.236475	0.118244	0.0355976	0.0157234	0.00322474
ZC3H14.TTT[AGT]TTT	1	0.00610894	0.0440582	0.249092	0.166715	0.234018	0.042967	0.117502
RBM24.[AT]G[AT]GTG[AGT]	0.240317	0.00639674	0.0201594	0.322277	0.500895	0.0470949	0.134855	0.576589
RBM38.[GT][GT]GTGT[GT]	0.0181969	0.00647114	0.354054	0.205616	0.0690043	0.0294553	0.00157158	0.508958
IGF2BP2.[ACG][AC]A[ACT][AT]CA	0.1069	0.00716677	0.0105912	0.268094	0.444168	0.0246594	0.453842	0.0320927
RBM38.GTGTGT	0.535057	0.0073314	0.029168	0.161148	0.00830758	0.0396482	0.00953801	1
HuR.TTTTTT[GT]	1	0.00846681	0.0177095	0.281442	0.324695	0.0248152	0.0201988	1
BRUNOL4.[GT]GTGT[GT][GT]	0.178304	0.00908226	0.10624	0.250689	0.0952146	0.123108	0.00487816	0.582423
IGF2BP3.A[AC]A[ACT][AT]CA	0.262347	0.00968446	0.042803	0.117747	0.18061	0.144451	0.190633	0.103091
SRSF2.GGAG[AT][AGT]	0.000187476	0.0115188	0.00267067	0.683337	0.583843	0.0362307	0.0745617	0.336566
RBM5.[GC]AAGG[AG]G	0.0939623	0.0119037	0.0509987	0.0099289	0.0978201	0.0509987	0.0743387	0.246865
TUT1.[AC][AG]ATACT	0.266422	0.0119143	0.325106	0.188772	0.451075	0.0128755	0.00275332	0.117502
RAVER1.TCATGC	1	0.0119143	0.0775906	0.00780181	0.233886	0.0352385	0.0738938	0.580944
TLR3.GCGC	0.0737423	0.0119678	0.00143443	0.155588	0.00227971	0.207178	0.224062	0.195512
ZNF638.[CGT]GTT[GC][GT]T	0.355077	0.0123725	0.233557	0.637305	0.829245	0.00592769	0.122279	0.0662908
KHSRP.TGCATG	0.279577	0.0124149	0.14739	0.729442	0.717908	0.162313	0.0952146	0.249092
ANKHD1.AGACG[AT][AT]	0.067418	0.0135386	0.203171	1	0.338532	0.169549	0.0166996	1
TLR3.AGAAT	0.198144	0.0137851	0.0651186	0.0944681	0.0357052	0.00206471	0.0020816	0.115991
PPRC1.[GC][GC]GCGC[GC]	0.0751183	0.0145558	0.00230596	1	1	0.0617993	1	0.310572
SRSF10.AGAGA[ACG][AC]	0.845444	0.0150248	0.391893	0.115135	0.191253	0.178928	0.290023	0.0723344
HuR.TT[AT]GTTT	1	0.0159939	0.0675085	1	1	0.164294	0.0874181	0.116463
SRSF1.GGA[GC]G[AG][ACG]	0.123616	0.0161687	0.155558	0.0930767	0.0205894	0.0449505	0.0155103	0.515759
CNOT4.GACAGA	0.0417978	0.0170701	0.0440024	0.362868	0.124924	0.0231536	0.12141	0.0528444
YBX3.CCCACC	0.323463	0.0184329	0.0851588	0.412994	0.300944	0.180731	0.306567	0.521766
YBX2.CCCACC	0.323463	0.0184329	0.0851588	0.412994	0.300944	0.180731	0.306567	0.521766
SRSF1.GG[AG]GGA[ACG]	0.0038265	0.0188623	0.0197629	0.0134048	0.00551475	0.0460839	0.0159939	0.576589
SRSF1.AGGA[GC][AC]	0.00568011	0.0189704	0.037576	0.0138153	0.0135836	0.00165335	0.0248481	0.0639286
LIN28A.[CT]GGAGG[AG]	0.503864	0.0189995	0.284114	0.0851588	0.320197	0.39912	0.0409773	0.211774
NOVA2.TCAC	0.314086	0.0207961	0.0306901	0.146968	0.274594	7.47391e-05	0.00686047	0.181728
RALY.TTTTTT[CGT]	1	0.0222233	0.00064099	0.403613	0.505171	0.0440007	0.0460839	1
SFPQ.[GT]T[AG][AG]T[GT][GT]	0.078152	0.0224686	0.0117049	0.0124752	0.08304	0.0118702	0.00372302	0.395377
TIA1.TTTTT[CGT][GT]	1	0.0227	3.04046e-05	0.455594	0.191656	0.0194785	0.00504963	0.473383
FUS.CGCGC	0.422974	0.024388	0.166715	1	1	0.281442	1	0.391125
CPEB4.TTTTTT	1	0.0248152	0.00158871	0.484197	0.606292	0.0388361	0.0628943	1
SAMD4A.GC[GT]GG[ACT][AC]	0.65099	0.0249662	0.0317154	0.0757836	0.081041	0.0791006	0.216622	0.0108105
ESRP1.TGGTGG	0.0711979	0.025394	0.00689903	0.700088	0.528087	0.000741912	0.0177533	0.0569834
RBM28.G[AT]GTAG[AGT]	0.0852125	0.0254571	0.0128987	0.287193	0.563154	0.0361206	0.256289	1
HuR.TTT[AG][GT]TT	1	0.028027	0.359919	0.6869	0.580944	0.386793	0.00594748	0.188772
CPEB2.C[ACT]TTTTT	0.378379	0.0280688	0.0221081	0.391125	1	0.0251415	0.105444	1
ZC3H10.[GC][GC]AGCG[AC]	0.0580008	0.0283627	0.0667467	0.212754	0.462444	0.0337496	0.00380428	0.0318451
YBX3.ACCACC	0.312196	0.0283627	0.0539575	0.0516554	0.00789566	0.0237807	0.325106	0.272944
YBX2.ACCACC	0.312196	0.0283627	0.0539575	0.0516554	0.00789566	0.0237807	0.325106	0.272944
HuR.TT[GT][AG]TTT	1	0.0286705	0.259489	0.780463	0.659681	0.154561	0.0193679	0.241483
NFKB1.GGCG	0.0244612	0.028791	0.000922837	0.0388361	9.59329e-05	0.0394583	0.0599352	0.397341
LIN28A.AGGGAT	1	0.0291806	0.0539575	0.5253	0.166715	0.107801	0.0494086	1
TIA1.[AT]TTTTT[CGT]	1	0.0352527	0.00019386	0.673571	0.181321	0.0852111	0.073396	0.515339
PCBP3.TTT[CT]CC	0.19481	0.0368952	0.0363143	0.0690043	0.329098	0.0486041	0.16091	0.161148
HuR.TT[AGT]TTTT	0.365368	0.0372474	0.0503383	0.279577	0.484197	0.107376	0.0934362	0.403613
SRSF10.AGAGA[AG][AG]	0.404199	0.0374643	0.322277	0.0505582	0.126899	0.0706459	0.049516	0.0638815
DAZL.GTTCT	0.721702	0.0377787	0.00869291	0.718174	0.735477	0.00540164	0.115259	0.267928
RBFOX1.[AT]GCATG[AC]	0.105621	0.039159	0.0174179	0.317555	0.377255	0.306567	0.0332329	1
RBM41.[AT]TAC[AT]T[GT]	0.0032988	0.0395054	0.070957	0.71196	1	0.197582	0.106097	0.0209948
RBM42.AACTA[AC]G	1	0.0411341	0.310572	1	1	0.219473	1	1
PUM2.TGTA	0.00160169	0.0440694	0.0990134	0.448598	0.479308	0.0862959	0.00606027	0.00514105
SNRPA.[AT]TGCAC[AG]	0.00711144	0.0503815	0.00582465	1	1	0.264331	0.0289668	0.0460095
SRp40.[CT][AG]C[AG][GT][AC]	0.22014	0.0505895	0.000439457	0.0262231	0.0459145	0.129033	0.0700976	0.247389
HNRNPL.ACAC[AG]A[ACG]	1	0.0534775	0.0472174	0.279577	0.494792	0.0254571	0.181321	1
G3BP2.AGGAT[AGT][AG]	0.362868	0.0566522	0.369895	0.79809	0.407474	0.0100107	0.0378061	0.0376208
SNRNP70.[AG][AT]TCAAG	0.38458	0.0566633	0.233886	0.000182397	0.0136708	0.105621	0.0891552	0.448695
YBX3.TCCATC	0.279577	0.058727	0.312196	0.475994	0.729442	0.218108	0.171147	0.76625
YBX2.TCCATC	0.279577	0.058727	0.312196	0.475994	0.729442	0.218108	0.171147	0.76625
PCBP3.TTTTCC	0.0409773	0.0603732	0.077784	0.123183	0.211203	0.0177533	0.0712541	0.473383
YBX2.ACCATC	0.00266057	0.0617993	0.0237807	0.680304	0.69336	0.279577	0.00711144	0.150688
YBX3.ACCATC	0.00266057	0.0617993	0.0237807	0.680304	0.69336	0.279577	0.00711144	0.150688
PTBP1.CTCTCT	1	0.0641318	0.00305734	0.272944	0.19901	0.0234738	0.0180769	0.249092
PTBP2.CTCTCT	1	0.0641318	0.00305734	0.272944	0.19901	0.0234738	0.0180769	0.249092
RBM38.TGGTGT	0.0049174	0.0689201	0.0586142	0.234333	0.495932	0.162313	0.150596	0.271955
LIN28A.GGAG	2.759e-06	0.0700663	4.75886e-05	0.305213	0.0920015	0.01192	0.00116841	0.088078
MATR3.[AC]ATCTT[AG]	1	0.0702787	0.455594	0.614399	0.62234	0.029999	0.181321	0.124286
SRSF10.A[AG]AG[AG][AG][AG]	0.199688	0.0726527	0.332934	0.52536	0.130488	0.126295	0.0630438	0.812287
PCBP1.CTTTCC	0.717908	0.0731714	0.220332	0.111135	0.104514	0.103091	0.0283013	0.659681
SYNCRIP.GGCTTT	0.212754	0.0734298	0.0114079	0.448695	0.508958	0.0294716	0.00417632	0.705888
RBM46.[AG]AT[GC]A[AT][AGT]	0.582264	0.0734815	0.0972612	0.00285571	0.350912	0.0145104	0.130938	0.958029
FXR1.A[CT]GAC[AG]	0.696289	0.0738938	0.329098	0.534246	0.593864	0.00789566	0.256289	0.133143
KHDRBS1.TAAAAG	0.544616	0.0743387	0.00256191	0.105621	0.0775906	0.0887986	0.224767	0.0566633
TARDBP.GAATG[AGT]	0.618806	0.0761858	0.0403936	0.224062	0.315537	0.0255062	0.00597569	0.418341
YBX2.CACACC	0.00830758	0.0771272	0.202138	0.0813675	0.114272	0.156218	0.220412	1
YBX3.CACACC	0.00830758	0.0771272	0.202138	0.0813675	0.114272	0.156218	0.220412	1
RBMS3.[AC]TATA[GT][AC]	1	0.0828604	0.134872	1	0.563154	0.150596	0.475994	0.365368
RBM6.[ACT]ATCCA[AG]	0.00705345	0.0828604	0.0528444	0.351627	0.677064	0.0361206	0.0980815	0.637305
TLR3.AAAGG	0.665849	0.0852111	0.017702	0.38883	0.425667	0.169151	0.191282	0.20882
HNRNPH1.GGGGGC	0.0828604	0.0858041	0.0534775	0.196214	0.0149434	0.0716028	0.00266057	0.563154
HNRNPF.GGGGGC	0.0828604	0.0858041	0.0534775	0.196214	0.0149434	0.0716028	0.00266057	0.563154
TLR3.TTCCT	0.441608	0.0888889	0.0140693	0.389777	0.563193	0.21378	0.00939307	0.0488901
PUM2.CTTGTA	0.186532	0.0891552	0.114272	1	1	0.287193	0.166125	0.0510855
RBM8A.[AG][CT]GCGC[CGT]	0.540561	0.0918434	0.0444633	1	1	0.203693	0.403613	0.159469
PTBP2.CTCTC	0.365744	0.0931135	0.00469449	0.591035	0.639758	0.0156668	0.0586592	0.0860781
PTBP1.CTCTC	0.365744	0.0931135	0.00469449	0.591035	0.639758	0.0156668	0.0586592	0.0860781
RBM4.GCGCG[GC]G	0.544616	0.0980815	0.0980311	0.0600168	0.0135386	1	1	1
PUM2.AATTGT	1	0.105621	0.0215521	0.378379	0.152285	0.0316903	0.0803539	1
PCBP2.CC[CT][CT]CC[ACT]	0.543762	0.108297	0.0214945	0.0377362	0.194997	0.180436	0.100089	0.257794
NFKB1.GAAA	0.456671	0.10861	0.130334	0.00690913	0.0247456	0.00274902	0.241444	0.418988
MBNL1.GCTTGC	0.580944	0.114515	0.00286255	0.279577	0.0599376	0.340142	0.00888026	0.544616
RBM45.GACGAC	0.0119143	0.116463	1	0.352088	0.338532	1	1	0.0852125
PTB.CTCT[CT][CT]	0.277199	0.11811	0.0239213	0.428012	0.508662	0.0517632	0.0814101	0.192894
PTBP1.CAGGTA	0.0510855	0.118696	0.166125	0.0617993	1	0.127732	0.0430016	1
A1CF.[AT]TAATT[AG]	1	0.123183	0.144214	0.0791333	0.181372	0.0103156	0.0952146	1
HNRNPA1.TAGAGT	0.310572	0.123183	0.439572	0.0977728	0.0914283	0.105621	0.00947972	0.169549
LIN28A.AGTGAT	0.233886	0.123183	0.0199596	0.606292	0.606292	0.0121569	0.118696	1
RC3H1.TTTCTG	0.146508	0.133143	0.033595	0.814314	0.610589	0.0533463	0.0394389	0.751125
4Q9R.CGAAAC	0.0914283	0.134522	1	1	1	0.116463	0.00396714	1
RBM4.GCGCG[GC][GC]	0.186469	0.144214	0.0977728	0.134522	0.0364697	0.0201413	1	1
FMR1.[GT]GACA[AG]G	0.127732	0.146508	0.0013135	0.118696	0.034658	0.107801	0.000182397	0.218108
MSI1.GTAGT	0.0738938	0.14739	0.0811377	0.0184198	0.161148	0.133143	0.00202436	1
U2AF2.TTTTT[CT]C	0.056352	0.150688	0.0586142	1	1	0.233543	0.362868	1
LIN28A.CTATGA	1	0.152285	0.196214	0.218742	0.279577	0.0972441	0.0316903	0.105621
PCBP1.C[CT]TTCC	0.363151	0.157787	0.0036903	0.15904	0.0730501	0.207359	0.0456687	0.422974
Tra2-beta.GAAAGAA	0.63774	0.159469	0.203171	0.645205	0.5253	0.000482404	0.563154	0.535057
RBM3.[AG]A[AGT]AC[GT]A	0.229144	0.16626	0.599497	0.764832	0.753686	0.143126	0.00504002	0.00746596
KHDRBS3.ATAAA[ACG]	0.912884	0.169626	0.329582	0.563576	0.519181	0.0449505	0.028027	0.329534
HNRNPH2.GGGAGGG	1	0.169887	0.156218	1	0.134522	0.0352385	0.0334367	1
YBX3.CCCATC	0.76625	0.171147	0.0440024	0.705888	0.462444	0.19688	0.156218	0.76625
YBX2.CCCATC	0.76625	0.171147	0.0440024	0.705888	0.462444	0.19688	0.156218	0.76625
SRSF9.A[GT]GA[ACG][AC][AG]	0.0913205	0.175019	0.166182	0.0725263	0.0586376	0.0559691	0.111168	0.0270436
KHDRBS1.TAAAAC	1	0.176213	0.323463	0.403613	0.563154	0.0771272	0.521766	0.505171
PTBP1.TTTCTC	0.0352385	0.187721	0.00408374	0.11794	0.564827	0.166918	0.0348969	0.188772
RC3H1.TTTTCT	0.105621	0.191706	0.000649508	0.821935	0.540561	0.190293	0.0291965	0.203693
PCBP1.CCTTCC	0.186496	0.194809	0.000766204	0.16626	0.264883	0.212932	0.283145	0.385258
SRSF1.CAGACA	0.211774	0.20743	8.22692e-05	0.0626544	0.0361206	0.289716	0.0129418	0.0474233
KHDRBS1.TAAAA[ACG][ACG]	0.65764	0.236929	0.0258129	0.0638815	0.162313	0.117747	0.0563349	0.368478
PABPC4.AAAAAA[AG]	1	0.246865	0.0521204	0.645205	0.63774	5.99732e-05	3.36828e-05	1
QKI.ACTAAC[ACG]	1	0.251092	0.378379	0.00107863	0.0977728	0.124286	0.324695	0.0201413
YBX3.CACATC	0.645205	0.256709	0.118696	0.705888	0.256709	0.0390087	0.302401	0.340142
YBX2.CACATC	0.645205	0.256709	0.118696	0.705888	0.256709	0.0390087	0.302401	0.340142
YBX1.AACATC[AGT]	0.0362855	0.266422	0.451075	0.174018	0.439572	1	0.535057	0.606292
RBM47.GATGA[AT]	0.0197629	0.267377	0.0569834	0.000925807	0.155272	0.0340685	0.0365322	0.732916
KHDRBS2.[AG]ATAAA[AC]	0.589568	0.267377	0.306567	0.211203	0.264331	0.0980815	0.00789566	0.659681
ESRP2.TGGG[AG]A[AGT]	0.155272	0.267928	0.0684978	0.157096	0.0794024	0.028027	0.0313729	0.700022
LIN28A.CGGAG	0.167589	0.282055	1.13271e-06	0.68178	0.0712541	0.0128987	0.63774	0.125265
RBM38.GGGTGT	0.427831	0.289716	0.058727	0.038917	0.365368	0.0304944	0.0828604	0.00173732
RBMS3.[ACT]ATATA	1	0.301599	0.0459143	0.71196	0.630119	0.299907	0.00592769	1
YBX2.AACA[AT]C[AGT]	0.0101065	0.309986	0.0771272	0.181321	0.40194	0.20743	0.156218	0.351627
PIWIL1.CCGACT	1	0.310572	0.169549	0.310572	1	0.186532	0.169549	1
NOVA2.TCAT	0.00295807	0.31613	0.0604352	0.0146893	0.0611572	0.0314477	0.348521	0.144059
PTBP1.[ACT][CT]TTT[CT]T	0.264883	0.32034	4.02359e-05	0.543336	0.592706	0.0208375	0.132757	0.616049
YBX3.TCCACC	0.0318451	0.325106	0.0887986	1	0.829245	0.0716028	0.228899	1
YBX2.TCCACC	0.0318451	0.325106	0.0887986	1	0.829245	0.0716028	0.228899	1
YBX3.TACACC	1	0.352088	0.0289668	0.338532	0.174018	0.352088	0.296156	0.427831
YBX2.TACACC	1	0.352088	0.0289668	0.338532	0.174018	0.352088	0.296156	0.427831
PABPN1.A[AG]AAGA	0.296064	0.354662	0.48907	0.0722463	0.168855	0.000311542	0.0574566	0.280046
RBM5.GA[AG]GG[AT][AG]	0.104177	0.359919	0.114981	0.402789	0.126899	0.037576	0.124258	0.000463066
ENOX1.[ACT][AG][GT]ACAG	0.150868	0.362047	0.0644981	0.0985368	0.0673408	0.0102341	0.107909	0.0715125
PABPC5.AGAAA[AGT]T	0.652518	0.362868	0.369895	0.79809	0.267377	0.162313	0.124924	0.482693
SRp20.CTC[GT]TC[CT]	0.0423497	0.368478	0.190638	0.369895	0.729442	0.418499	0.203238	0.441748
ELAVL3.ATTTAT	1	0.379674	0.00333457	0.0160515	0.0267209	0.105853	0.00441013	1
YBX2.TACATC	1	0.391125	0.00338118	1	1	0.553981	0.515339	0.287193
YBX3.TACATC	1	0.391125	0.00338118	1	1	0.553981	0.515339	0.287193
YBX1.AACATC	0.0566633	0.415846	0.188772	0.0972441	0.448695	0.0599376	0.62234	0.6869
YBX3.AACATC	0.0566633	0.415846	0.188772	0.0972441	0.448695	0.0599376	0.62234	0.6869
YBX2.AACATC	0.0566633	0.415846	0.188772	0.0972441	0.448695	0.0599376	0.62234	0.6869
MSI1.TAGT[AT][AG]G	1	0.484197	0.241483	1	1	0.287193	0.659681	0.116463
SART3.A[AG]AAAA[AC]	0.742093	0.488307	0.243719	0.864447	0.939175	0.00139291	0.00290996	0.695593
PABPC1.A[AG]AAAA[AC]	0.742093	0.488307	0.243719	0.864447	0.939175	0.00139291	0.00290996	0.695593
RBMS1.[GT]ATATA[GC]	1	0.494792	0.038917	1	0.266422	0.0667467	0.00582465	1
YBX2.AACACC	0.226304	0.494792	0.145169	0.317555	0.377255	0.0416431	0.145169	0.294802
YBX3.AACACC	0.226304	0.494792	0.145169	0.317555	0.377255	0.0416431	0.145169	0.294802
HNRNPA1.[AGT]TAGGG[AT]	1	0.495932	0.0199596	1	1	0.347623	0.0440024	1
HNRNPA1L2.[AGT]TAGGG[AT]	1	0.495932	0.0199596	1	1	0.347623	0.0440024	1
HNRNPA2B1.[AGT]TAGGG[AT]	1	0.495932	0.0199596	1	1	0.347623	0.0440024	1
4KZE.GAAAC	0.434815	0.587685	0.0641951	0.225199	0.191706	0.00249856	0.00964925	0.310739
4Q9Q.GAAAC	0.434815	0.587685	0.0641951	0.225199	0.191706	0.00249856	0.00964925	0.310739
4KZD.GAAAC	0.434815	0.587685	0.0641951	0.225199	0.191706	0.00249856	0.00964925	0.310739
KHDRBS1.TAAAAA	0.413502	0.621449	0.0829703	0.279577	0.166125	0.25456	0.033595	1
MSI1.TAG[GT][AT][AG]G	1	0.672293	0.0978201	1	0.606292	0.0505582	0.0712541	0.378379
KHDRBS1.ATAAAA[ACG]	0.5253	0.69336	0.0547289	0.572141	0.598016	0.0637153	0.0390087	0.5253
3IVK.GAAACA	0.40194	0.705888	0.0423497	0.0668492	0.166125	0.00564622	0.0209899	0.0803539
SRSF7.ACGACG	1	1	1	0.186532	0.0600168	1	0.0404187	0.251092
RBM45.GACGA[AC][ACG]	0.0053998	1	0.186532	1	1	0.134522	1	0.131163
SF2-ASF.[AG]GAAGAAC	0.310572	1	0.0278169	1	0.403613	0.134522	0.0320269	0.403613
RBM45.GACGAA	0.0617993	1	0.152215	1	1	0.116463	0.0404187	0.266422
