# Supplementary material for: Extensive splicing changes in an ALS/FTD transgenic mouse model overexpressing cytoplasmic fused in sarcoma
Source: Sci Rep. 2020 Mar 17;10:4857. doi: 10.1038/s41598-020-61676-x (PMC7078223; doi:10.1038/s41598-020-61676-x)
Supplement: Supplementary file 13 — Supplementary Dataset 12. [file 41598_2020_61676_MOESM13_ESM.xlsx]

## Sheet: title author
Extensive splicing changes in an ALS/FTD transgenic mouse model overexpressing cytoplasmic fused in sarcoma
Daisuke Ito, Ryota Taguchi, Maki Deguchi, Hideaki Ogasawara, Eiji Inoue
Supplementary dataset 12. rMAPS.down in Hp

## Sheet: pVal.dn.vs.bg.RNAmap
RBP	smallest_p_in_upstreamExon-3prime	smallest_p_in_upstreamExonIntron	smallest_p_in_upstreamIntron	smallest_p_in_targetExon-5prime	smallest_p_in_targetExon-3prime	smallest_p_in_downstreamIntron	smallest_p_in_downstreamExonIntron	smallest_p_in_downstreamExon-5prime
SRSF1.G[AG]AGGA	0.56812	7.638e-06	0.00617614	0.217865	0.297672	0.0221043	0.178415	0.0789448
SRSF1.GGAGGA	0.340173	3.30467e-05	0.0534735	0.491821	0.0375647	0.00111591	0.0131274	0.165936
SRSF10.A[AG]AG[AG][AG][AG]	0.892291	6.10685e-05	0.00460673	0.170883	0.0524837	0.0105166	0.0138689	0.117028
SRSF9.[GT]G[AG][AT]G[GC][AC]	0.164001	7.47005e-05	0.0942553	0.4385	0.0668487	0.0250836	0.000503832	0.698192
YBX3.CCCACC	0.750711	0.000151412	0.2743	0.520336	0.650354	0.0197294	0.00261601	0.420925
YBX2.CCCACC	0.750711	0.000151412	0.2743	0.520336	0.650354	0.0197294	0.00261601	0.420925
HuR.TT[GT][AG]TTT	0.578442	0.000177071	0.0775274	0.069744	0.23351	0.00434701	0.0212536	0.612355
SRSF2.GGAG[AT][AGT]	0.336164	0.00018273	0.0119608	0.0751381	0.00982124	0.238395	0.139928	0.776693
LIN28A.GGAG	0.380463	0.000273097	0.000779879	0.0114533	0.230695	0.109775	0.0154734	0.743605
HuR.TTT[AG][GT]TT	0.458001	0.000273138	0.0841372	0.0604535	0.340723	0.000647508	0.000638025	0.178055
ZC3H10.[GC][GC]AGCG[AC]	0.516967	0.000316901	0.350774	0.915037	0.870273	0.069744	0.394038	0.635978
NOVA2.TCAC	0.769175	0.000324018	0.0362627	0.333968	0.2382	0.15876	0.0030796	0.0811681
YBX2.ACCATC	0.18662	0.000325789	0.263087	0.457021	1	0.0206231	0.263087	0.635978
YBX3.ACCATC	0.18662	0.000325789	0.263087	0.457021	1	0.0206231	0.263087	0.635978
SRSF1.GG[AG]GGA[ACG]	0.416199	0.000351027	0.00259754	0.541724	0.0230364	0.0511087	0.0112639	0.180482
TLR3.CTGC	0.0925112	0.00037846	1.69399e-06	0.189668	0.0206358	0.0147911	0.000967395	0.132429
FUS.CGCGC	0.327317	0.000463012	0.0113436	0.0857191	0.111638	0.102784	1	1
SRSF1.GGA[GC]G[AG][ACG]	0.611078	0.000596063	0.00711617	0.411505	0.0129455	0.0923423	0.00285489	0.309131
RBM8A.[AG][CT]GCGC[CGT]	0.175631	0.000615356	0.00876697	0.021193	0.0364609	0.106813	0.0177175	0.0604535
RBM24.[AT]G[AT]GTG[AGT]	0.0320772	0.000791508	0.179871	0.0418315	0.0552293	0.227868	0.00222878	0.24734
NOVA2.CCAC	0.583608	0.000808508	0.0687164	0.074445	0.71332	0.0113596	0.0792343	0.192787
TARDBP.GAATG[AGT]	0.14517	0.000921888	0.000866526	0.0279265	0.000255479	0.00833207	0.154761	0.366452
SRSF9.A[GT]GA[ACG][AC][AG]	0.249307	0.000989616	0.00837365	0.00161104	0.0424905	0.0549194	0.0685848	0.240677
3IVK.TGGG	0.0357748	0.000993425	4.70486e-06	0.526378	0.475823	0.000403554	0.109804	0.189513
ZNF638.[CGT]GTT[GC][GT]T	0.0420646	0.00126887	0.00646084	0.293108	0.226691	0.256092	0.00179213	0.0420646
TLR3.GCGC	0.0929402	0.0015927	0.0059575	0.253095	0.106813	0.0485346	0.0219959	0.227156
PTBP1.CAGGTA	0.0857191	0.00168866	0.0220505	1	0.376909	0.0891566	0.57667	1
LIN28A.[ACT]GGAG[AT]A	0.971809	0.00204119	0.0268178	0.00363534	0.00471085	0.287168	0.226691	0.678101
YBX3.ACCACC	0.740271	0.0022462	0.0471161	0.592127	0.887326	0.0283971	0.0563047	0.103415
YBX2.ACCACC	0.740271	0.0022462	0.0471161	0.592127	0.887326	0.0283971	0.0563047	0.103415
PCBP1.CC[AT][AT][ACT]CC	0.504115	0.00224785	0.0304943	0.12378	0.608707	0.102886	0.00495598	0.527295
HNRNPC.[ACT]TTTTT[GT]	0.672262	0.00261955	0.00343776	0.662958	0.406127	0.00308928	0.00148233	0.0848019
HNRNPCL1.[ACT]TTTTT[GT]	0.672262	0.00261955	0.00343776	0.662958	0.406127	0.00308928	0.00148233	0.0848019
ANKHD1.AGACG[AT][AT]	0.129901	0.00269395	0.153621	0.198022	0.376909	0.322584	0.28378	0.50153
9G8.[AT]GGAC[AG]A	0.0998157	0.00274083	0.0595673	0.0319634	0.0832068	0.085128	0.289879	1
NFKB1.GAAA	0.5993	0.00285825	0.0179961	0.00915136	0.0489079	0.0328781	0.00133991	0.120649
RBM5.GA[AG]GG[AT][AG]	0.519623	0.0032684	0.00145061	0.256722	0.431155	0.201035	0.0365085	0.07021
BRUNOL6.TGTG[AGT][GT]G	0.393226	0.00327923	0.0486157	0.0717004	0.201876	0.00148037	0.0181405	0.722108
RBM38.GTGTGT	0.279634	0.0034063	0.0684867	0.380598	0.204615	0.0261145	6.23502e-06	0.00876697
NFKB1.GGCG	0.0194799	0.00365291	0.0133172	0.00924191	0.0284532	0.331835	0.430192	0.29943
SRSF1.AGGA[GC][AC]	0.654923	0.00418097	3.20742e-07	0.097983	0.336164	0.0304095	0.192177	0.623384
PPRC1.[GC][GC]GCGC[GC]	0.338249	0.00429023	0.069744	0.322584	0.129901	0.376909	0.199427	0.376909
SAMD4A.GC[GT]GG[ACT][AC]	0.0810698	0.00608581	0.117118	0.870121	0.931262	0.0470838	0.0248314	0.116101
HNRNPH1.GGGGGC	0.139124	0.00619716	0.00581873	0.643556	0.653392	0.0153305	0.204615	0.156461
HNRNPF.GGGGGC	0.139124	0.00619716	0.00581873	0.643556	0.653392	0.0153305	0.204615	0.156461
LIN28A.AGTGAT	0.176655	0.00664368	0.164877	0.0206231	0.263087	0.00834917	0.154374	0.300107
RBM38.TGGTGT	0.850659	0.00694103	0.029302	0.0472415	0.170224	0.042403	0.0948181	0.248229
HuR.TT[AT]GTTT	0.28378	0.00752663	0.207175	0.458001	1	0.001157	0.0157935	0.153621
SRSF10.AGAGA[ACG][AC]	0.0381186	0.00762737	0.221811	0.109013	0.165918	0.000546312	0.158673	0.51177
PABPC5.AGAAA[AGT]T	0.485801	0.0078188	0.527094	0.0183223	0.1877	0.0777172	0.00319227	0.0894088
BRUNOL4.[GT]GTGT[GT][GT]	0.130948	0.00792837	0.00626217	0.0319378	0.257651	0.00332259	0.0111564	0.393645
MSI1.TAGT[AT][AG]G	0.105214	0.00800703	0.137061	0.28378	0.263558	0.00303403	0.106164	0.221397
NFKB1.AGGT	0.657021	0.00817778	0.0618057	0.187036	0.472049	0.104709	0.00742088	0.107018
NOVA2.CCAT	0.225735	0.00826579	0.10715	0.0313224	0.195279	0.0987131	0.00246256	0.0541222
IGF2BP3.A[AC]A[ACT][AT]CA	0.323535	0.00855491	0.256331	0.131174	0.235276	0.0380079	0.105775	0.591909
CNOT4.GACAGA	0.0650695	0.00886533	0.0094256	0.126332	0.455609	0.287168	0.438398	0.566518
RBM4.GCGCG[GC][GC]	0.330926	0.00898181	0.120683	1	0.263558	0.242769	1	1
SRSF1.CAGACA	0.168721	0.0094256	0.0192634	0.00196813	0.0233679	0.0777172	0.0255972	0.485801
BRUNOL5.TGTGT[GT][GT]	0.0564748	0.00956171	0.146654	0.0811914	0.192197	0.00113909	0.000479078	0.48428
RBM38.[GT][GT]GTGT[GT]	0.0625286	0.0104636	0.00949808	0.0655214	0.21187	0.0156303	0.00447898	0.0556571
YBX3.TCCACC	0.134183	0.0110853	0.103415	0.688633	1	0.139124	0.255643	0.0013992
YBX2.TCCACC	0.134183	0.0110853	0.103415	0.688633	1	0.139124	0.255643	0.0013992
G3BP2.AGGAT[AGT][AG]	0.169148	0.0113005	0.178331	0.0192634	0.0118871	0.0266821	0.060865	0.00382031
KHDRBS3.ATAAA[ACG]	0.53278	0.0116489	0.00166482	0.00068263	0.00214981	0.0423542	0.00418845	0.178331
RBM3.[AG]A[AGT]AC[GT]A	0.0764688	0.0133461	0.013782	0.491821	0.0787212	0.0379042	0.0440601	0.755795
DAZL.GTTC	0.0399529	0.0133521	0.00883476	0.589333	0.0586705	0.0512367	0.0230936	0.139494
FMR1.[GT]GACA[AG]G	0.338497	0.0144035	0.0119286	0.0420646	0.138601	0.0998157	0.308216	1
ZC3H14.TTT[AGT]TTT	1	0.0151654	0.0793888	0.0330555	0.612355	0.0011315	0.0205634	0.394038
PABPN1.A[AG]AAGA	0.739278	0.0157412	0.000828583	0.488809	0.685624	0.00101175	0.0534693	0.0388354
RBFOX1.[AT]GCATG[AC]	0.390415	0.0162983	0.0230028	0.23351	0.106164	0.0192634	0.0183591	0.730622
YBX3.CCCATC	0.176655	0.0162983	0.346064	0.300657	0.346064	0.129317	0.192197	0.584451
YBX2.CCCATC	0.176655	0.0162983	0.346064	0.300657	0.346064	0.129317	0.192197	0.584451
HNRNPL.A[AC]A[CT]A[AC]A	0.327312	0.0172683	0.0407339	0.0183223	0.149286	0.0956636	0.0075655	0.497764
Tra2-beta.GAAAGAA	0.0531416	0.0177175	0.00360914	1	0.428959	0.0161373	0.118573	0.310311
SRp20.CTC[GT]TC[CT]	0.00613615	0.0182211	0.00282105	0.447753	0.552698	0.0324122	0.238531	0.315783
IGF2BP2.[ACG][AC]A[ACT][AT]CA	0.476035	0.0189443	0.0488075	0.0869208	0.355724	0.0256364	0.142531	0.347442
RBM41.[AT]TAC[AT]T[GT]	0.738069	0.0197589	0.020017	0.353624	0.457021	0.00231205	0.00527399	0.759206
DAZL.GTTCT	0.0328107	0.0202117	0.00639051	0.204356	0.0360151	0.127527	0.000236001	0.0947184
HNRPLL.[AG]CA[ACT]ACA	0.663124	0.0204851	0.506469	0.0811914	0.262627	0.1064	0.420925	0.663124
NOVA2.TCAT	0.416052	0.0209552	0.0626721	0.000347432	0.0825127	0.000932849	0.119383	0.0449778
RBMS1.[GT]ATATA[GC]	1	0.0211593	0.0362747	0.410699	0.341196	0.0414934	0.077348	0.341196
PCBP2.CC[CT][CT]CC[ACT]	0.419484	0.0220108	0.0461123	0.3194	0.506473	0.0350159	0.0231595	0.411956
HuR.TTTTTT[GT]	1	0.0221748	0.00197084	1	1	0.0235823	0.00411248	0.0236616
RBM4.GCGCG[GC]G	0.259123	0.0242768	0.30345	1	0.153621	1	1	1
RALY.TTTTTT[CGT]	1	0.0244125	0.00894749	0.50153	0.612355	0.00144918	0.00365286	0.0348792
LIN28A.[CT]GGAGG[AG]	0.125427	0.0244816	0.0764688	0.428279	0.0107356	0.0618387	0.079602	0.0698822
FXR2.[AGT]GAC[AG][AG][AG]	0.279292	0.0265933	0.0120706	0.00043414	0.00332062	0.0862869	0.0215639	0.839079
PCBP3.TTTTCC	0.143433	0.0267241	0.0157935	0.0338471	0.00729414	0.188681	0.0598489	0.578442
HNRNPL.ACAC[AG]A[ACG]	1	0.0270437	0.71509	0.0143941	0.0056575	0.020592	0.0420646	0.519291
SNRNP70.[AG][AT]TCAAG	0.79653	0.0270437	0.156461	0.211761	0.192197	0.0932759	0.0974845	0.48428
SRSF10.AGAGA[AG][AG]	0.431155	0.0277668	0.147063	0.278739	0.0650695	0.000488409	0.0805404	0.0432439
PUM2.TGTA	0.215315	0.0286218	0.00408171	0.215906	0.276127	0.015611	0.000178382	0.884258
PUM2.AATTGT	0.30345	0.0301469	0.020592	0.139276	0.228424	0.0357986	0.361174	0.00269395
CPEB2.C[ACT]TTTTT	1	0.0312042	0.0114705	1	1	0.0121579	0.00470795	0.111638
ESRP2.TGGG[AG]A[AGT]	0.406416	0.0318705	0.00297516	0.338249	0.453308	0.0164013	0.0197294	0.219058
YBX2.CACACC	0.828102	0.0319634	0.263087	0.00333769	0.134183	0.00326663	0.0928119	0.176655
YBX3.CACACC	0.828102	0.0319634	0.263087	0.00333769	0.134183	0.00326663	0.0928119	0.176655
SRSF10.AGAGA[ACG][ACG]	0.125422	0.0324529	0.0429064	0.286328	0.0768265	0.00250677	0.0778801	0.275109
TLR3.AGAAT	0.49613	0.0328542	4.1368e-05	0.0254589	0.0238974	0.0217897	0.00262824	0.0797936
RAVER1.TCATGC	0.350774	0.0338167	0.0100114	0.0132504	0.0388336	0.0283971	0.209236	0.279634
ADARB1.GGTG	0.10012	0.0344472	0.000928158	0.0190601	0.320303	0.0198148	0.00152115	0.203727
HNRNPK.CCA[AT][AC]CC	0.48428	0.0345296	0.0465883	0.144137	0.263087	0.0764688	0.00111608	0.300657
YBX2.TACATC	0.0650215	0.0348792	0.0292016	1	1	0.0388336	0.0517938	0.176655
YBX3.TACATC	0.0650215	0.0348792	0.0292016	1	1	0.0388336	0.0517938	0.176655
A1CF.[AT]TAATT[AG]	1	0.0357986	0.118447	0.410699	0.50153	0.0329179	0.0673774	0.0547107
3IVK.GAAACA	0.100936	0.0357986	0.175631	0.169148	0.209236	0.0489548	0.151376	0.552698
MSI1.GTAGT	0.0133224	0.036228	0.0222897	0.226213	0.285574	0.0992534	0.409705	1
PABPC4.AAAAAA[AG]	0.738069	0.0362747	0.521235	0.0560432	0.106164	0.0764688	0.0013992	0.178055
SNRPA.[AT]TGCAC[AG]	0.612355	0.0362747	0.130792	0.218244	0.289879	0.204615	0.149901	0.023893
YBX2.AACACC	0.890459	0.0362747	0.000190414	1	1	0.0249845	0.370716	0.149901
YBX3.AACACC	0.890459	0.0362747	0.000190414	1	1	0.0249845	0.370716	0.149901
TLR3.AAAGG	0.0952449	0.0371933	0.0236005	0.428921	0.111372	0.000796723	0.0242974	0.164878
SART3.A[AG]AAAA[AC]	0.566574	0.0375647	0.0116489	0.215011	0.0312042	0.0100187	0.0340091	0.22083
PABPC1.A[AG]AAAA[AC]	0.566574	0.0375647	0.0116489	0.215011	0.0312042	0.0100187	0.0340091	0.22083
MSI1.TAG[GT][AT][AG]G	0.341196	0.039212	0.0704087	0.139276	0.183543	0.0312042	0.210522	0.0364609
RBM38.TTGTGT	0.0650215	0.0403374	0.00886955	0.259123	0.112634	0.052786	0.00479704	1
TIA1.TTTTT[CGT][GT]	0.566496	0.0416863	0.00265017	0.706994	0.614525	0.006971	0.017467	0.0746173
PTBP1.[ACT][CT]TTT[CT]T	0.959321	0.0438706	0.000663327	0.582967	0.371213	0.0115661	0.081651	0.164629
RBM6.[ACT]ATCCA[AG]	0.299567	0.0452697	0.0133461	0.540454	0.324545	0.0283971	5.90323e-05	0.173716
PTBP1.TTTCTC	0.501981	0.0456623	0.283196	0.155742	0.00121531	0.0349236	0.0141711	0.289879
PCBP1.CTTTCC	0.628932	0.0457587	0.117118	0.020592	0.144137	0.0213366	0.310986	0.765868
FXR1.A[CT]GAC[AG]	0.278739	0.0500786	0.0764688	0.321858	0.750711	0.0298437	0.0094256	0.128893
SYNCRIP.GGCTTT	0.832869	0.0529719	0.127418	0.398688	0.215011	0.00404993	0.0347286	0.0162983
YBX3.TCCATC	0.255643	0.053898	0.0534735	0.48428	0.584451	0.0698822	0.0039939	0.485801
YBX2.TCCATC	0.255643	0.053898	0.0534735	0.48428	0.584451	0.0698822	0.0039939	0.485801
KHDRBS1.TAAAA[ACG][ACG]	0.0357986	0.0562347	0.0145189	0.327312	0.540454	0.00162707	0.00381209	0.155742
YBX3.CACATC	0.752356	0.0595673	0.0173075	1	0.71509	0.501981	0.0465883	0.0283971
YBX2.CACATC	0.752356	0.0595673	0.0173075	1	0.71509	0.501981	0.0465883	0.0283971
CPEB4.TTTTTT	1	0.0598919	0.0049684	0.601363	0.71509	0.00625648	0.000530079	0.0857191
SRp55.[CT][CT][AT]C[AT][GC]G	0.120636	0.0623445	0.113864	0.00536128	0.159168	0.0397731	0.067991	0.202308
RBM46.[AG]AT[GC]A[AT][AGT]	0.252194	0.0629121	0.0188674	0.0755712	0.204879	0.0265439	0.0321733	0.00562536
TLR3.TTCCT	0.185945	0.0639326	0.170525	0.0302212	0.068174	0.0213281	0.0652055	0.553094
PCBP3.TTT[CT]CC	0.41354	0.0670233	0.0768739	0.0329179	0.0119286	0.146101	0.109618	0.134183
PCBP1.C[CT]TTCC	0.171715	0.0678511	0.114933	0.0914709	0.610809	0.0498847	0.0668318	0.843005
PCBP1.CCTTCC	0.110495	0.0694834	0.113603	0.682597	0.833108	0.0442699	0.0739196	0.76079
YBX1.AACATC[AGT]	0.340723	0.0696391	0.228424	0.26938	0.447753	0.0604535	0.101115	0.71509
LIN28A.CTATGA	0.438398	0.069744	0.169843	0.23351	0.419438	0.370716	0.0955445	0.124527
HNRNPA1.TAGAGT	0.426905	0.0699455	0.0096481	0.487421	0.188001	0.00898181	0.085128	1
YBX3.TACACC	0.541586	0.0746173	0.26938	0.023893	0.029825	0.0119402	0.178055	0.00438222
YBX2.TACACC	0.541586	0.0746173	0.26938	0.023893	0.029825	0.0119402	0.178055	0.00438222
ENOX1.[ACT][AG][GT]ACAG	0.119126	0.0768739	0.02593	0.431155	0.642192	0.256722	0.0446389	0.709186
LIN28A.CGGAG	0.00956171	0.0787212	0.144137	0.293358	0.216822	0.0734042	0.169843	0.00896873
MBNL1.GCTTGC	0.360773	0.0811914	0.00733125	1	1	0.00284221	0.27056	0.0955445
LIN28A.AGGGAT	1	0.0828033	0.0144035	0.0314591	0.176655	0.159593	0.0126681	0.259123
MATR3.[AC]ATCTT[AG]	0.370716	0.085128	0.134183	0.118573	0.248873	0.00168866	0.0217748	0.0604535
KHDRBS1.ATAAAA[ACG]	0.0330555	0.085128	0.0452697	0.112634	0.0442543	0.0135163	0.0777172	0.0848019
DAZAP1.TAG[GT][AT][AT][AG]	0.112634	0.08815	0.0403374	0.26938	0.203507	0.000764421	0.0397972	0.118573
YBX2.AACA[AT]C[AGT]	0.361174	0.101115	0.27056	0.584451	0.457021	0.00182213	0.181097	0.628932
KHDRBS2.[AG]ATAAA[AC]	0.380598	0.101781	0.0174181	0.0314591	0.0811914	0.0306007	0.00236658	0.176655
RBM5.[GC]AAGG[AG]G	0.974918	0.104071	0.0313561	0.316416	0.206183	0.457353	0.0646256	0.582967
KHSRP.TGCATG	0.130792	0.104071	0.0534735	0.119815	0.510686	0.0144602	0.00186357	0.68131
HuR.TT[AGT]TTTT	0.458001	0.104838	0.0518367	0.472915	0.238637	0.0100276	0.102351	0.148794
PTB.CTCT[CT][CT]	0.180846	0.10639	0.292119	0.198421	0.510062	0.00956159	0.460376	0.504401
HNRNPH2.GGGAGGG	1	0.107079	0.0250948	0.0411155	0.17684	0.457021	2.80084e-06	0.28378
RC3H1.TTTCTG	0.106164	0.109013	0.103913	0.492803	0.0649262	0.0402992	0.0646883	0.361174
PIWIL1.CCGACT	0.541586	0.111638	0.153621	0.023893	0.168197	0.0348792	0.242769	1
ELAVL3.ATTTAT	0.487421	0.113603	0.110667	0.0270437	0.0119402	0.0118749	0.0135685	1
RBM28.G[AT]GTAG[AGT]	0.139276	0.115182	0.338497	0.0471161	0.0471161	0.000852628	0.0133461	1
PTBP2.CTCTC	0.39954	0.116284	0.276608	0.0154119	0.366813	0.0209795	0.120756	0.191215
PTBP1.CTCTC	0.39954	0.116284	0.276608	0.0154119	0.366813	0.0209795	0.120756	0.191215
ESRP1.TGGTGG	0.178331	0.11658	0.0267241	0.24726	0.22083	0.173716	0.012623	0.382222
RBM47.GATGA[AT]	0.199195	0.130363	0.083618	0.247697	0.093928	0.147063	0.206955	0.211066
PABPC3.[AG]AAAAC[AC]	0.639109	0.138601	0.156933	0.740271	0.663124	0.0629457	0.104071	0.362245
SRp40.[CT][AG]C[AG][GT][AC]	0.071334	0.144914	0.00304813	0.146819	0.571999	0.145213	0.00851471	0.222593
RBMS3.[ACT]ATATA	1	0.149216	0.0456623	0.130792	0.134183	0.204753	0.000193688	0.00202151
KHDRBS1.TAAAAC	0.528602	0.154374	0.0173075	0.633443	0.672262	0.368711	0.164629	0.029825
YBX1.AACATC	0.197527	0.168197	0.118573	0.428959	0.607164	0.0796379	0.156461	0.790735
YBX3.AACATC	0.197527	0.168197	0.118573	0.428959	0.607164	0.0796379	0.156461	0.790735
YBX2.AACATC	0.197527	0.168197	0.118573	0.428959	0.607164	0.0796379	0.156461	0.790735
ADARB1.CCCA	0.903892	0.168729	0.137731	0.0691915	0.0964152	0.146795	0.00271266	0.093886
TIA1.[AT]TTTTT[CGT]	0.612355	0.174538	0.00403949	0.653392	0.376234	0.00961699	0.0123235	0.26938
SF2-ASF.[AG]GAAGAAC	0.394038	0.17684	0.0236616	0.120683	0.601363	1	0.000153726	0.554214
RBM45.GACGAC	0.139276	0.17684	0.0540589	0.487421	0.376909	0.000650764	0.28378	1
PCBP3.TTTCCC	0.790735	0.182993	0.149286	0.360773	0.438398	0.0189596	0.00959822	0.0699455
TUT1.[AC][AG]ATACT	0.0696391	0.183543	0.0811914	0.590062	0.26938	0.00438222	0.320486	0.442669
DAZL.TGTTC	0.0496267	0.192137	0.0015223	0.375542	0.0882982	0.0714215	0.0908977	0.0349236
SRp20.[AT]C[AT][AT]C	0.0549184	0.196109	0.111461	0.0821367	0.407006	0.0414628	0.0179029	0.000503868
ZCRB1.G[AG][ACT]TTAA	0.672262	0.203507	0.104071	0.69867	0.69867	0.0673774	0.0094256	0.68131
RBM45.GACGA[AC][ACG]	0.320486	0.221397	0.0348792	0.662958	0.554214	0.00282968	1	0.772347
SFPQ.[GT]T[AG][AG]T[GT][GT]	0.189369	0.226829	0.00235932	0.282182	0.366813	0.000309461	0.0539834	0.125422
RC3H1.TTTTCT	0.784776	0.228224	2.4973e-05	0.391224	0.232592	0.0730851	0.180402	0.672262
U2AF2.TTTTT[CT]C	1	0.250515	0.0857526	0.472915	0.515254	0.0113005	0.0612169	1
RBM38.GGGTGT	0.129901	0.250515	0.00560378	1	0.528602	0.107079	0.0094256	0.139276
PTBP1.CTCTCT	0.315783	0.260217	0.283792	0.197827	0.592127	0.0839276	0.228224	0.350774
PTBP2.CTCTCT	0.315783	0.260217	0.283792	0.197827	0.592127	0.0839276	0.228224	0.350774
4KZE.GAAAC	0.184083	0.264028	0.195458	0.226185	0.183369	0.0138696	0.0145189	0.754909
4Q9Q.GAAAC	0.184083	0.264028	0.195458	0.226185	0.183369	0.0138696	0.0145189	0.754909
4KZD.GAAAC	0.184083	0.264028	0.195458	0.226185	0.183369	0.0138696	0.0145189	0.754909
KHDRBS1.TAAAAG	0.0746173	0.293108	0.014881	0.428959	0.730622	0.0230028	0.318283	0.310311
QKI.ACTAAC[ACG]	0.221397	0.322584	0.00868599	0.0941383	0.111638	0.259123	0.0477083	1
RBM42.AACTA[AC]G	1	0.322584	0.0348792	1	1	0.021193	0.111638	1
HNRNPA1.[AGT]TAGGG[AT]	1	0.323354	0.0379042	0.0330555	0.00720019	0.215011	0.0133461	1
HNRNPA1L2.[AGT]TAGGG[AT]	1	0.323354	0.0379042	0.0330555	0.00720019	0.215011	0.0133461	1
HNRNPA2B1.[AGT]TAGGG[AT]	1	0.323354	0.0379042	0.0330555	0.00720019	0.215011	0.0133461	1
RBMS3.[AC]TATA[GT][AC]	1	0.361174	0.110495	0.208107	0.228424	0.173716	0.0417737	0.590062
PUM2.CTTGTA	0.242769	0.48428	0.110631	0.442669	0.578442	0.00898181	0.0442916	1
KHDRBS1.TAAAAA	0.124627	0.540454	0.131174	0.0242768	0.0618387	0.00633825	0.00133468	0.0192575
SRSF7.ACGACG	1	1	1	0.242769	0.153621	1	1	1
RBM45.GACGAA	1	1	0.263558	0.50153	0.376909	1	0.221397	0.554214
4Q9R.CGAAAC	0.30345	1	0.17684	0.341196	0.30345	1	1	1
