# Supplementary material for: Extensive splicing changes in an ALS/FTD transgenic mouse model overexpressing cytoplasmic fused in sarcoma
Source: Sci Rep. 2020 Mar 17;10:4857. doi: 10.1038/s41598-020-61676-x (PMC7078223; doi:10.1038/s41598-020-61676-x)
Supplement: Supplementary file 14 — Supplementary Dataset 13. [file 41598_2020_61676_MOESM14_ESM.xlsx]

## Sheet: title author
Extensive splicing changes in an ALS/FTD transgenic mouse model overexpressing cytoplasmic fused in sarcoma
Daisuke Ito, Ryota Taguchi, Maki Deguchi, Hideaki Ogasawara, Eiji Inoue
Supplementary dataset 13. rMAPS.up in SC

## Sheet: pVal.up.vs.bg.RNAmap
RBP	smallest_p_in_upstreamExon-3prime	smallest_p_in_upstreamExonIntron	smallest_p_in_upstreamIntron	smallest_p_in_targetExon-5prime	smallest_p_in_targetExon-3prime	smallest_p_in_downstreamIntron	smallest_p_in_downstreamExonIntron	smallest_p_in_downstreamExon-5prime
TLR3.AAAGG	0.00203095	0.0380359	0.148549	0.00287635	0.244508	0.203811	0.0748569	0.743737
TLR3.AGAAT	0.00647073	0.0329588	0.00812106	0.421759	0.272129	0.035564	0.0165498	0.0157633
PCBP2.CC[CT][CT]CC[ACT]	0.00705796	0.14002	0.0134994	0.327623	0.138209	0.321552	0.0244531	0.0270957
TLR3.CTGC	0.0104427	0.000322727	0.0594102	0.105347	0.0256092	0.000129602	0.00888437	0.127296
TLR3.TTCCT	0.0106734	0.0263992	0.210071	0.223615	0.0128485	0.0647566	0.0898424	0.0131429
ELAVL3.ATTTAT	0.0114711	0.0762955	0.00648298	0.149154	0.00787182	0.067173	0.00312397	0.595228
NFKB1.GGCG	0.0122033	0.0966386	0.237346	0.493073	0.137575	0.0777009	0.217521	0.215571
YBX2.CACACC	0.0179754	0.0849113	0.00844926	0.0691774	0.173673	0.0264462	0.0849113	0.0427764
YBX3.CACACC	0.0179754	0.0849113	0.00844926	0.0691774	0.173673	0.0264462	0.0849113	0.0427764
HNRNPL.A[AC]A[CT]A[AC]A	0.0210982	0.0329588	0.0017349	0.122041	0.00751385	0.00628144	0.0107354	0.606024
NOVA2.TCAT	0.0235709	0.00507025	0.00445099	0.628054	0.376444	0.00100585	0.0061021	0.0702524
LIN28A.AGGGAT	0.0284317	0.048116	0.0405943	0.0416696	0.0515235	0.0322675	0.0916561	0.0701928
PTBP1.CTCTCT	0.0286353	1.84625e-05	0.0777009	0.153972	0.332472	0.00767715	0.0442099	0.156907
PTBP2.CTCTCT	0.0286353	1.84625e-05	0.0777009	0.153972	0.332472	0.00767715	0.0442099	0.156907
SNRPA.[AT]TGCAC[AG]	0.0301854	0.639708	0.0284317	0.464993	0.125658	0.291748	0.0266594	0.489276
SF2-ASF.[AG]GAAGAAC	0.0328759	0.129541	0.0883264	0.165273	0.103192	1	0.0669988	1
PUM2.CTTGTA	0.0342704	0.00036631	0.162438	1	1	0.0388341	0.0338385	1
IGF2BP3.A[AC]A[ACT][AT]CA	0.0344811	0.0895323	0.000346818	0.102446	0.146095	0.00545697	0.0851585	0.0806512
PABPN1.A[AG]AAGA	0.0349016	0.00085587	0.0240585	0.0766222	0.30829	0.176139	0.0380076	0.0267815
HuR.TT[GT][AG]TTT	0.038619	0.00025797	0.0119074	0.779289	1	0.00445653	0.0395554	0.60454
RBM42.AACTA[AC]G	0.0393942	0.224665	0.224665	1	1	0.206504	0.0294316	1
LIN28A.[ACT]GGAG[AT]A	0.0408624	0.100242	0.0551151	0.0489534	0.102884	0.14125	0.237964	0.485162
G3BP2.AGGAT[AGT][AG]	0.042399	0.0379017	0.0541597	0.632344	0.444288	0.083215	0.0597516	0.162686
KHSRP.TGCATG	0.555755	4.48024e-07	0.00247296	0.392082	0.375721	0.219754	0.0859374	0.105364
KHDRBS1.TAAAAA	0.291748	1.63421e-05	0.210224	0.686724	0.721214	0.0752492	0.0700722	0.0321826
SRp20.[AT]C[AT][AT]C	0.815357	5.9896e-05	0.209177	0.399727	0.626792	1.2578e-06	0.000723355	0.190648
PTB.CTCT[CT][CT]	0.0699378	6.8042e-05	0.380197	0.0240023	0.187093	0.0188712	0.0169763	0.0288911
4Q9R.CGAAAC	0.168906	0.000221657	0.129541	0.0342704	1	1	0.0100902	0.0624413
ENOX1.[ACT][AG][GT]ACAG	0.250905	0.000236432	0.133831	0.163373	0.00748719	0.205496	0.0107718	0.110953
KHDRBS1.ATAAAA[ACG]	1	0.00033616	0.0262936	0.283226	0.447733	0.275894	0.0182109	1
BRUNOL4.[GT]GTGT[GT][GT]	0.615991	0.000353926	0.247863	0.0313941	0.139044	0.000196702	0.0968027	0.0455768
NFKB1.GAAA	0.778665	0.000466429	0.000190825	6.65931e-05	0.114417	0.0315984	0.0061021	0.122493
LIN28A.GGAG	0.443586	0.000633448	0.0673279	0.142779	0.168523	0.440705	0.0767681	0.535395
BRUNOL5.TGTGT[GT][GT]	0.326167	0.00106531	0.240298	0.213519	0.263439	5.8689e-05	0.13619	0.173673
HuR.TTT[AG][GT]TT	0.0550372	0.00139591	0.0173707	1	0.325679	0.00607262	0.0229536	0.141223
SRp55.[CT][CT][AT]C[AT][GC]G	0.217994	0.00175636	0.00137955	0.734785	0.56335	0.196546	0.075692	0.0594527
RBM5.GA[AG]GG[AT][AG]	0.33454	0.00213209	0.0478466	0.178403	0.466833	0.0516088	0.0629271	0.102405
HuR.TT[AT]GTTT	0.168906	0.00271667	0.00514225	1	0.385053	0.029205	0.102806	1
SYNCRIP.GGCTTT	0.556659	0.00292994	0.15327	0.102238	0.232672	0.189852	0.00936237	0.102238
RBFOX1.[AT]GCATG[AC]	0.60454	0.00310729	0.00347874	0.179372	0.179372	0.0779112	0.0542653	0.0577909
PUM2.TGTA	0.330899	0.00352118	0.0342274	0.0300053	0.0199186	7.66596e-06	0.00427949	0.354364
RBM38.TTGTGT	0.585699	0.00410541	0.0488827	0.130216	0.595228	0.0847722	0.0619464	0.157173
FXR1.A[CT]GAC[AG]	0.309295	0.00483506	0.0286353	0.268116	0.444288	0.275894	0.319863	0.175171
HNRNPH2.GGGAGGG	1	0.00483506	0.0525083	1	1	0.342498	0.173673	1
PTBP1.[ACT][CT]TTT[CT]T	0.392942	0.00542794	0.128226	0.0740978	0.144398	0.0193468	0.00159099	0.0753303
MBNL1.GCTTGC	0.0662291	0.00576471	0.117179	0.168027	0.283226	0.0371215	0.0210078	1
KHDRBS1.TAAAAG	0.198317	0.00590129	0.00167874	0.0551151	0.0188115	0.309295	0.00328761	0.452425
HNRNPA1.TAGAGT	0.426403	0.00634048	0.0691774	1	0.426403	0.0752743	0.679334	0.259759
RAVER1.TCATGC	0.585699	0.00634048	0.367474	0.130216	0.0481233	0.125088	0.244904	0.038619
CPEB4.TTTTTT	0.11055	0.00652808	0.00556836	0.0753013	0.317228	0.042342	0.000886775	0.0687709
PUM2.AATTGT	0.309465	0.00659086	0.0405943	0.103192	0.18168	0.0654851	0.35766	0.399155
ZCRB1.G[AG][ACT]TTAA	0.149154	0.00682236	0.00844926	0.0816343	0.0742472	0.25798	0.0489	0.0623986
RBM46.[AG]AT[GC]A[AT][AGT]	0.223615	0.00705796	0.00382826	0.0541369	0.0237074	0.110675	0.0279343	0.00641061
SRp20.CTC[GT]TC[CT]	0.35766	0.00751385	0.314751	0.190921	0.171577	0.0112275	0.0298562	0.257239
KHDRBS2.[AG]ATAAA[AC]	0.0826604	0.00798056	0.0088972	0.631219	0.359186	0.0779112	0.0131324	1
NOVA2.CCAT	0.334625	0.0086614	0.00357565	0.00443239	0.025493	0.00615809	0.0174748	0.442436
ESRP1.TGGTGG	0.293753	0.0101964	0.0304089	0.960402	0.611029	0.037924	0.037769	0.35137
RBMS3.[ACT]ATATA	0.545304	0.0110992	2.96482e-08	0.040518	0.0916561	0.0373023	0.00507775	0.585699
KHDRBS3.ATAAA[ACG]	0.0808018	0.0111398	0.0499629	0.0878366	0.124914	0.0532559	0.00937552	0.84129
RBM24.[AT]G[AT]GTG[AGT]	0.844629	0.0116331	0.0545078	0.123584	0.425881	0.00241194	0.0223199	0.522818
PIWIL1.CCGACT	0.249096	0.013064	0.355857	1	1	1	0.224665	0.399155
RBM45.GACGAC	0.370623	0.0132535	0.10917	1	1	0.149449	1	1
HNRNPA2B1.[AGT]TAGGG[AT]	1	0.0141372	0.0113741	0.464993	1	0.0088972	0.0564122	1
HNRNPA1L2.[AGT]TAGGG[AT]	1	0.0141372	0.0113741	0.464993	1	0.0088972	0.0564122	1
HNRNPA1.[AGT]TAGGG[AT]	1	0.0141372	0.0113741	0.464993	1	0.0088972	0.0564122	1
RBM38.TGGTGT	0.82534	0.0141372	0.103239	0.463115	0.25106	0.52048	0.0167849	0.43211
NOVA2.TCAC	0.596459	0.0141455	0.195057	0.341345	0.535344	0.123993	0.00974001	0.34356
RC3H1.TTTCTG	0.740159	0.0146966	0.0514492	0.632344	0.345838	0.125763	0.0275725	0.00502312
ZNF638.[CGT]GTT[GC][GT]T	0.833335	0.0151808	0.148907	0.202655	0.109593	0.0419584	0.0120308	0.156907
9G8.[AT]GGAC[AG]A	0.0784217	0.0161332	0.00199631	0.105886	0.413752	0.0742472	0.257625	0.275894
HNRNPH1.GGGGGC	0.799001	0.0161541	0.145442	1	0.367474	0.00402333	0.0550372	0.62253
HNRNPF.GGGGGC	0.799001	0.0161541	0.145442	1	0.367474	0.00402333	0.0550372	0.62253
RBM45.GACGAA	0.439564	0.0167873	0.206504	0.224665	0.293275	1	1	0.0687709
DAZL.GTTCT	0.206919	0.0174222	0.0427698	0.154754	0.894601	0.00257341	0.0257849	0.0275197
LIN28A.CTATGA	0.424211	0.0174402	0.0174402	0.162438	0.308753	0.0662425	0.190921	0.0849113
HNRPLL.[AG]CA[ACT]ACA	0.626436	0.0189114	1.66101e-05	0.294686	0.102238	0.00391182	0.127962	0.626436
RBM38.[GT][GT]GTGT[GT]	0.58038	0.0200143	0.16211	0.033723	0.106281	0.028571	0.0447846	0.0727971
3IVK.GAAACA	0.438227	0.0200451	0.0156812	0.02018	0.275894	0.00645496	0.162686	0.00616948
4KZE.GAAAC	0.222773	0.0201892	0.0204363	0.17268	0.380431	0.0990898	0.00439129	0.0504422
4KZD.GAAAC	0.222773	0.0201892	0.0204363	0.17268	0.380431	0.0990898	0.00439129	0.0504422
4Q9Q.GAAAC	0.222773	0.0201892	0.0204363	0.17268	0.380431	0.0990898	0.00439129	0.0504422
RBM41.[AT]TAC[AT]T[GT]	0.0914647	0.0202088	0.0346949	0.768726	0.74007	0.00666204	0.0990898	0.00296367
RBMS1.[GT]ATATA[GC]	1	0.0202479	0.0021169	1	1	0.0302726	0.151436	0.0393942
SRSF9.A[GT]GA[ACG][AC][AG]	0.377585	0.0240025	0.000219372	0.134549	0.209429	0.202288	0.0150931	0.309614
SAMD4A.GC[GT]GG[ACT][AC]	0.474459	0.0244107	0.0477378	0.139355	0.576022	0.0977249	0.243719	0.31881
YBX2.TCCATC	0.794243	0.0251046	0.0442587	0.14603	0.326167	0.133016	0.0882522	0.214554
YBX3.TCCATC	0.794243	0.0251046	0.0442587	0.14603	0.326167	0.133016	0.0882522	0.214554
TIA1.[AT]TTTTT[CGT]	0.283226	0.0256332	0.0119074	0.206705	0.326167	0.105514	0.000422023	0.0202479
SRSF1.G[AG]AGGA	0.16116	0.0256332	0.0179144	0.278489	0.657942	0.0777009	0.0373023	0.535792
ZC3H14.TTT[AGT]TTT	0.118043	0.0256424	0.00163668	0.464993	0.595228	0.004092	0.0675608	1
RBM38.GTGTGT	0.26616	0.0264052	0.00838124	0.135417	0.424211	0.00113819	0.190761	0.671771
KHDRBS1.TAAAA[ACG][ACG]	0.419903	0.0270957	0.163373	0.0698133	0.00801819	0.036433	0.000314043	0.117179
SRSF2.GGAG[AT][AGT]	0.10285	0.0283825	0.0390846	0.170862	0.33369	0.201584	0.0090446	0.633963
ANKHD1.AGACG[AT][AT]	0.0959767	0.0294316	0.0393942	0.325286	0.355857	0.149449	0.206504	1
RBM45.GACGA[AC][ACG]	0.274695	0.0294316	0.168906	0.399155	0.355857	0.129541	1	0.133388
SRp40.[CT][AG]C[AG][GT][AC]	0.178052	0.0303286	0.0033871	0.373225	0.735386	0.0403784	0.186161	0.15762
HuR.TTTTTT[GT]	0.0504362	0.0304089	0.00135926	0.0342704	0.0959767	0.100303	0.0147977	0.168906
PTBP2.CTCTC	0.210262	0.0306126	0.257059	0.182112	0.406865	0.0107206	0.0244531	0.143931
PTBP1.CTCTC	0.210262	0.0306126	0.257059	0.182112	0.406865	0.0107206	0.0244531	0.143931
HNRNPK.CCA[AT][AC]CC	0.727645	0.0322675	0.0292651	0.275894	0.244904	0.0882522	0.12499	0.49312
Tra2-beta.GAAAGAA	0.686724	0.0328759	0.190921	0.110172	0.300259	0.0013968	0.0030368	0.0701928
FXR2.[AGT]GAC[AG][AG][AG]	0.268851	0.0330497	0.0667092	0.101514	0.419197	0.327623	0.079683	0.301035
HNRNPL.ACAC[AG]A[ACG]	0.575947	0.0341619	0.0551151	0.257625	0.400191	0.0131778	0.0238077	0.0701928
DAZL.TGTTC	0.506105	0.0351243	0.0177879	0.615832	0.640162	0.0242145	0.00114752	0.351544
HNRNPC.[ACT]TTTTT[GT]	0.120037	0.0363657	0.0372922	0.232073	0.342498	0.203507	0.000188097	0.232073
HNRNPCL1.[ACT]TTTTT[GT]	0.120037	0.0363657	0.0372922	0.232073	0.342498	0.203507	0.000188097	0.232073
NFKB1.AGGT	0.133102	0.0386969	0.062961	0.0349709	0.0131706	0.00113776	0.18739	0.110633
KHDRBS1.TAAAAC	0.631219	0.0388341	0.0915217	0.0416696	0.189973	0.0727971	0.00901715	0.512465
PPRC1.[GC][GC]GCGC[GC]	0.46506	0.0392032	0.0328759	1	1	0.103192	1	1
RBMS3.[AC]TATA[GT][AC]	1	0.0393651	6.73681e-07	0.383924	0.585699	0.00561329	0.00590129	0.595228
SRSF1.AGGA[GC][AC]	0.384254	0.039734	1.95278e-05	0.284419	0.0634697	0.0997575	0.0777941	0.705609
YBX3.TACACC	0.575947	0.0416696	0.0276167	0.18168	0.452425	0.133388	0.0202479	1
YBX2.TACACC	0.575947	0.0416696	0.0276167	0.18168	0.452425	0.133388	0.0202479	1
SRSF1.GG[AG]GGA[ACG]	0.117174	0.0423173	0.0558945	0.166313	0.288953	0.0530166	0.157497	0.538801
CNOT4.GACAGA	0.213519	0.042399	0.153972	0.548279	0.0354491	0.345075	0.0114029	0.149683
RBM6.[ACT]ATCCA[AG]	0.799721	0.0442587	0.0887064	0.0350809	0.249421	0.0286353	0.0113741	0.283452
3IVK.TGGG	0.168523	0.045032	0.052678	0.112228	0.287429	0.00627339	0.0937192	0.322378
SRSF9.[GT]G[AG][AT]G[GC][AC]	0.239248	0.0460002	0.000796471	0.159678	0.282655	0.352118	0.0644425	0.535465
NOVA2.CCAC	0.533387	0.0465691	0.275851	0.100111	0.064491	0.0225153	0.0170687	0.508886
IGF2BP2.[ACG][AC]A[ACT][AT]CA	0.141954	0.150886	0.000108538	0.000927431	0.1464	0.0257511	0.189344	0.00271116
SRSF10.AGAGA[AG][AG]	0.779508	0.282645	0.0014356	0.0219633	0.0366727	0.203666	0.00642557	0.343238
BRUNOL6.TGTG[AGT][GT]G	0.352385	0.108861	0.00162307	0.0237534	0.12544	0.00524931	0.0129969	0.575129
SRSF1.GGAGGA	0.170941	0.133732	0.00165568	0.239918	0.429281	0.128781	0.53171	0.485162
RBM4.GCGCG[GC]G	0.585699	0.313561	0.00281827	1	1	1	1	1
SRSF1.GGA[GC]G[AG][ACG]	0.667713	0.0705171	0.00289231	0.139267	0.355661	0.233636	0.345803	0.176504
ADARB1.GGTG	0.423655	0.0701474	0.00309712	0.223388	0.0773558	0.0395843	0.0274011	0.524191
YBX3.AACACC	0.833335	0.130216	0.00338428	0.671771	0.679334	0.0662425	0.000385932	0.342498
YBX2.AACACC	0.833335	0.130216	0.00338428	0.671771	0.679334	0.0662425	0.000385932	0.342498
HuR.TT[AGT]TTTT	0.149154	0.0541369	0.0038788	0.133388	0.523665	0.00536043	0.0250866	0.452425
RALY.TTTTTT[CGT]	0.0820203	0.0843818	0.00423408	0.0504362	0.215131	0.131963	0.00209587	0.0393942
PCBP3.TTTCCC	0.35086	0.09729	0.00473169	0.125088	0.478247	0.258087	0.0559866	0.232073
TARDBP.GAATG[AGT]	0.351544	0.197221	0.00489131	0.252239	0.0742527	0.182148	0.166313	0.87759
TUT1.[AC][AG]ATACT	0.149154	0.0784038	0.0057681	0.0206453	0.00226751	0.105364	0.105886	0.309465
TIA1.TTTTT[CGT][GT]	0.232073	0.0574042	0.00625098	0.0870148	0.117179	0.105911	0.00129713	0.565968
A1CF.[AT]TAATT[AG]	0.477274	0.113358	0.00801819	0.11055	0.0276167	0.0654851	0.0364737	0.0294316
SFPQ.[GT]T[AG][AG]T[GT][GT]	0.200238	0.13779	0.0115832	0.512908	0.0895323	0.0396341	0.092094	0.0489779
TLR3.GCGC	0.214621	0.0565371	0.011746	0.536907	0.507029	0.213485	0.672209	0.856684
SRSF10.AGAGA[ACG][AC]	0.141865	0.213485	0.0122102	0.0637101	0.0847722	0.0366504	0.101013	0.113289
RBM3.[AG]A[AGT]AC[GT]A	0.100242	0.0631442	0.0125362	0.372028	0.485716	0.0472202	0.000134675	0.614404
ESRP2.TGGG[AG]A[AGT]	0.407379	0.205496	0.014378	0.0117113	0.000746837	0.00602814	0.154754	0.755733
LIN28A.AGTGAT	0.555755	0.0870148	0.0169356	0.693945	0.105364	0.0238077	0.0951223	0.125088
RBM4.GCGCG[GC][GC]	0.583051	0.490142	0.018567	1	1	0.309465	1	1
SRSF10.AGAGA[ACG][ACG]	0.470367	0.451921	0.0186462	0.00502154	0.058989	0.0225289	0.0186567	0.270552
LIN28A.[CT]GGAGG[AG]	0.43473	0.133732	0.0191129	0.105886	0.53171	0.208585	0.300971	0.687477
YBX3.CACATC	0.383924	0.151436	0.02018	0.0202479	0.367474	0.367474	0.14603	0.455455
YBX2.CACATC	0.383924	0.151436	0.02018	0.0202479	0.367474	0.367474	0.14603	0.455455
RBM8A.[AG][CT]GCGC[CGT]	0.821201	0.145442	0.0217503	0.215131	0.399155	0.452425	0.133388	1
DAZL.GTTC	0.4498	0.1247	0.025944	0.515936	0.627561	3.57433e-05	0.0293011	0.149536
PCBP3.TTTTCC	0.0605354	0.127821	0.0267035	0.0127028	0.00146719	0.166313	0.0854551	0.274695
FMR1.[GT]GACA[AG]G	0.105886	0.102238	0.0311109	0.118884	0.269658	0.133016	0.12544	0.589467
PABPC4.AAAAAA[AG]	0.595228	0.478247	0.0319424	0.206705	0.291748	0.00179188	0.0951988	0.0481233
MSI1.TAGT[AT][AG]G	0.0883264	0.120037	0.0321826	1	0.168906	0.00467839	0.26616	1
YBX3.TCCACC	0.35137	0.0784217	0.0362108	0.536111	0.638178	0.0882522	0.0070328	0.0322675
YBX2.TCCACC	0.35137	0.0784217	0.0362108	0.536111	0.638178	0.0882522	0.0070328	0.0322675
SNRNP70.[AG][AT]TCAAG	0.49312	0.300259	0.0383295	0.0127028	0.0249555	0.135417	0.00634048	0.0159366
MSI1.GTAGT	0.208585	0.0588709	0.0408624	0.00409741	0.00271404	0.00393326	0.0489544	0.375721
SART3.A[AG]AAAA[AC]	0.122141	0.211491	0.0408624	0.171577	0.237964	0.0344811	0.210192	0.0740978
PABPC1.A[AG]AAAA[AC]	0.122141	0.211491	0.0408624	0.171577	0.237964	0.0344811	0.210192	0.0740978
RBM47.GATGA[AT]	0.266889	0.419903	0.041846	0.293422	0.275631	0.23302	0.00451517	0.00423408
PABPC5.AGAAA[AGT]T	0.238774	0.12499	0.0455768	0.0256467	0.0805395	0.309295	0.0131324	0.0805395
PCBP3.TTT[CT]CC	0.100242	0.0880041	0.0481626	0.00986466	0.00645496	0.10978	0.0355782	0.282146
RBM28.G[AT]GTAG[AGT]	0.489276	0.228103	0.2266	0.00863965	0.00223253	0.0262936	0.0501172	1
SRSF10.A[AG]AG[AG][AG][AG]	0.106567	0.355009	0.0925505	0.00999542	0.0873907	0.445465	0.0188055	0.527802
PTBP1.TTTCTC	0.751932	0.0603962	0.361546	0.0678743	0.0127028	0.0125989	0.020092	0.151436
RC3H1.TTTTCT	0.693945	0.0684392	0.149008	0.563366	0.407581	0.00135687	0.0119314	0.215131
MSI1.TAG[GT][AT][AG]G	0.103192	0.302395	0.0854551	0.679334	0.0914647	0.00801277	0.071937	0.0959767
YBX3.CCCATC	0.214554	0.257239	0.0564122	0.117179	0.536111	0.010748	0.103239	0.232672
YBX2.CCCATC	0.214554	0.257239	0.0564122	0.117179	0.536111	0.010748	0.103239	0.232672
YBX2.CCCACC	0.468273	0.15327	0.0831101	0.666275	0.926792	0.0132556	0.00375722	0.388964
YBX3.CCCACC	0.468273	0.15327	0.0831101	0.666275	0.926792	0.0132556	0.00375722	0.388964
YBX2.AACA[AT]C[AGT]	0.877142	0.196766	0.536111	0.529119	0.43995	0.0148953	0.0338385	0.363942
YBX2.TACATC	1	0.165273	0.115064	1	1	0.0233193	0.0302726	0.300259
YBX3.TACATC	1	0.165273	0.115064	1	1	0.0233193	0.0302726	0.300259
U2AF2.TTTTT[CT]C	1	0.0753303	0.127968	0.133388	0.385053	0.0286771	0.0007447	0.0294316
MATR3.[AC]ATCTT[AG]	0.585699	0.14603	0.185225	0.189973	0.130216	0.0292651	0.0605354	0.215131
RBM38.GGGTGT	0.133388	0.0703117	0.319863	0.439564	0.489276	0.033723	0.00236024	0.385053
LIN28A.CGGAG	0.34694	0.239918	0.602081	0.640167	0.665218	0.0354564	0.157173	0.602817
YBX1.AACATC	1	0.157173	0.115064	1	0.855204	0.040518	0.00535974	0.75766
YBX3.AACATC	1	0.157173	0.115064	1	0.855204	0.040518	0.00535974	0.75766
YBX2.AACATC	1	0.157173	0.115064	1	0.855204	0.040518	0.00535974	0.75766
CPEB2.C[ACT]TTTTT	0.165273	0.0951988	0.422133	0.464993	0.585699	0.104533	8.24606e-05	0.11055
ADARB1.CCCA	0.486442	0.268612	0.246087	0.450288	0.739912	0.134471	0.000249868	0.655809
PCBP1.CTTTCC	0.109593	0.071937	0.149068	0.25106	0.363942	0.116928	0.00120113	0.35086
YBX1.AACATC[AGT]	1	0.399155	0.53461	1	0.794243	0.165273	0.00248851	0.60454
QKI.ACTAAC[ACG]	1	1	0.340747	1	1	0.0662425	0.0044981	1
PCBP1.C[CT]TTCC	0.0941443	0.0976349	0.199816	0.665218	0.577861	0.131725	0.0107307	0.0806512
PCBP1.CC[AT][AT][ACT]CC	0.361546	0.153497	0.0970015	0.254406	0.376297	0.0744082	0.0128194	0.776231
YBX2.ACCATC	1	0.130216	0.424211	0.455455	0.49312	0.105886	0.0161332	0.840966
YBX3.ACCATC	1	0.130216	0.424211	0.455455	0.49312	0.105886	0.0161332	0.840966
DAZAP1.TAG[GT][AT][AT][AG]	0.105364	0.202512	0.133831	0.639708	0.43211	0.0678855	0.0232153	0.0662425
PABPC3.[AG]AAAAC[AC]	0.0631442	0.0854551	0.0584457	0.401392	0.731175	0.0541597	0.0449657	0.00109979
PCBP1.CCTTCC	0.083215	0.0567897	0.459992	0.934937	0.606024	0.258087	0.0584457	0.0119598
PTBP1.CAGGTA	0.0624413	0.0550372	0.208719	1	1	0.274695	0.105886	0.0416696
