# Supplementary material for: Extensive splicing changes in an ALS/FTD transgenic mouse model overexpressing cytoplasmic fused in sarcoma
Source: Sci Rep. 2020 Mar 17;10:4857. doi: 10.1038/s41598-020-61676-x (PMC7078223; doi:10.1038/s41598-020-61676-x)
Supplement: Supplementary file 15 — Supplementary Dataset 14. [file 41598_2020_61676_MOESM15_ESM.xlsx]

## Sheet: title author
Extensive splicing changes in an ALS/FTD transgenic mouse model overexpressing cytoplasmic fused in sarcoma
Daisuke Ito, Ryota Taguchi, Maki Deguchi, Hideaki Ogasawara, Eiji Inoue
Supplementary dataset 14. rMAPS.down in SC

## Sheet: pVal.dn.vs.bg.RNAmap
RBP	smallest_p_in_upstreamExon-3prime	smallest_p_in_upstreamExonIntron	smallest_p_in_upstreamIntron	smallest_p_in_targetExon-5prime	smallest_p_in_targetExon-3prime	smallest_p_in_downstreamIntron	smallest_p_in_downstreamExonIntron	smallest_p_in_downstreamExon-5prime
NFKB1.GGCG	2.18124e-05	0.000289022	0.0031572	0.414784	0.12246	0.0282226	0.00882165	0.363985
TLR3.GCGC	2.53024e-05	7.71699e-05	0.000356069	0.0886571	0.124652	0.0325416	0.0235483	0.193893
RBM4.GCGCG[GC][GC]	0.000252028	0.000690281	0.105339	0.00612577	0.0490124	0.363477	0.00226249	1
PPRC1.[GC][GC]GCGC[GC]	0.000318601	0.00261503	0.233339	0.477836	0.254107	0.162127	0.0490124	0.398478
RBM45.GACGA[AC][ACG]	0.000465415	0.0490124	0.131536	0.0454293	0.243713	0.155702	0.28729	0.0415517
RBM45.GACGAC	0.000554964	0.245865	1	0.431566	0.546781	0.155702	1	0.0220343
HNRNPH1.GGGGGC	0.00271384	0.00684072	0.0434444	0.0057805	0.04632	0.00697634	0.182003	1
HNRNPF.GGGGGC	0.00271384	0.00684072	0.0434444	0.0057805	0.04632	0.00697634	0.182003	1
KHDRBS1.TAAAAC	0.00418258	0.165601	0.0441189	0.16814	0.0722255	0.331417	0.20486	0.233339
RBM3.[AG]A[AGT]AC[GT]A	0.00609013	0.0803604	0.0938363	0.00567998	0.0130547	0.0794059	0.230582	0.258769
ADARB1.GGTG	0.0064489	0.000191491	0.0318878	0.0226495	0.221814	0.00111403	0.00223586	0.0724342
TLR3.CTGC	0.0067999	0.000860168	0.0130712	0.107212	0.0169572	0.0363882	0.0153256	0.208153
ANKHD1.AGACG[AT][AT]	0.00794568	0.0107658	0.1792	1	1	0.0490124	0.28729	0.398478
FUS.CGCGC	0.00809395	0.00563269	0.122471	0.192234	0.0626418	0.053701	0.0194177	0.492412
SRp40.[CT][AG]C[AG][GT][AC]	0.00874689	0.000670286	0.0101446	0.418189	0.0922881	0.00106345	0.0331322	0.313221
SAMD4A.GC[GT]GG[ACT][AC]	0.010316	0.00158965	0.0116469	0.101641	0.0858831	0.290339	0.113396	0.124187
KHDRBS1.ATAAAA[ACG]	0.0112803	0.437514	0.569871	0.426638	0.377482	0.190679	0.137718	0.285314
RBM8A.[AG][CT]GCGC[CGT]	0.0123302	0.0127173	0.274915	0.462844	0.477836	0.0154041	0.0019681	0.677532
SRSF9.A[GT]GA[ACG][AC][AG]	0.0162861	0.0795125	0.107082	0.188453	0.393764	0.0178358	0.11556	0.21184
LIN28A.CTATGA	0.016417	0.122471	0.240064	0.0987987	0.316396	0.397368	0.0443981	0.36209
YBX3.AACACC	0.0169441	0.0622474	0.110387	0.247545	0.04632	0.0415517	0.015283	0.217877
YBX2.AACACC	0.0169441	0.0622474	0.110387	0.247545	0.04632	0.0415517	0.015283	0.217877
LIN28A.GGAG	0.0179539	2.90117e-06	0.000342929	0.00108239	0.000259094	0.000153608	5.65617e-06	0.119505
ENOX1.[ACT][AG][GT]ACAG	0.020863	0.025996	0.00215562	0.0492796	0.0359709	0.0427215	0.0294461	0.219835
LIN28A.CGGAG	0.0219674	0.0174866	0.00760078	0.0532337	0.0176478	0.0869603	0.0012594	0.0157136
HNRNPL.A[AC]A[CT]A[AC]A	0.0233251	0.011864	0.000368278	0.242828	0.210317	0.0677738	0.0854014	0.189441
CNOT4.GACAGA	0.0233251	0.0216183	0.240454	0.466712	0.509086	0.256666	0.0460884	0.689971
HNRNPH2.GGGAGGG	0.0248338	0.152149	0.00772168	0.00904802	0.0878959	0.00609035	9.56778e-05	0.224264
KHDRBS3.ATAAA[ACG]	0.026342	0.137981	0.13728	0.290339	0.272655	0.462099	0.310316	0.648689
RBFOX1.[AT]GCATG[AC]	0.0306249	0.171752	0.190679	0.527045	0.527045	0.258769	0.0300447	0.0824226
RAVER1.TCATGC	0.0329815	0.285314	0.0491393	1	0.735692	0.031885	0.0657391	0.0112803
RBM38.TGGTGT	0.040341	0.0150141	0.0314817	0.535575	0.331417	0.271132	0.16714	0.331417
FXR1.A[CT]GAC[AG]	0.0437098	0.240454	0.289864	0.0206967	0.136301	0.0836255	0.000667093	0.0217702
DAZL.GTTCT	0.0443629	0.0139593	0.0300058	0.130396	0.0555429	0.0400217	0.00172041	0.0405998
RBM46.[AG]AT[GC]A[AT][AGT]	0.0446061	0.00919761	0.0344944	0.478345	0.709507	0.15449	0.104072	0.00332019
SNRPA.[AT]TGCAC[AG]	0.0454293	0.0283712	0.0523822	1	0.172069	0.101551	0.0399438	0.306061
SNRNP70.[AG][AT]TCAAG	0.0467328	0.0523822	0.00964709	0.664189	0.416961	0.445739	0.339095	0.62959
RBM4.GCGCG[GC]G	0.0492993	0.0011386	0.0422278	0.0107051	0.019265	0.266868	0.0548359	1
PCBP2.CC[CT][CT]CC[ACT]	0.680442	4.40481e-05	4.32269e-05	0.282394	0.758674	0.00611315	0.045237	0.0427215
NFKB1.AGGT	0.167329	0.000166704	0.0511225	0.0021655	0.0554425	0.00938361	0.000203613	0.0348698
SRSF10.A[AG]AG[AG][AG][AG]	0.511691	0.000231498	0.0117485	0.589367	0.024855	0.0483193	0.00128015	0.408766
NOVA2.CCAC	0.366806	0.000247028	0.0687716	0.733881	0.359385	0.284102	0.0165945	0.0451028
NOVA2.CCAT	0.193724	0.000498303	0.00766795	0.0535481	0.17935	3.13145e-05	0.0577586	0.0091885
PUM2.TGTA	0.184132	0.000559378	0.135721	0.206995	0.0269148	0.39638	0.00442481	0.197082
ZC3H10.[GC][GC]AGCG[AC]	0.136343	0.000719061	0.00418258	0.866604	0.544	0.0722255	0.0309801	0.887617
SRSF9.[GT]G[AG][AT]G[GC][AC]	0.169366	0.00112249	0.000786406	0.0287501	0.0276503	0.0017819	0.00133954	0.0211516
RBM38.[GT][GT]GTGT[GT]	0.103249	0.00116208	0.00380109	0.811772	0.781957	0.0483039	0.00011882	0.283598
RBM24.[AT]G[AT]GTG[AGT]	0.394451	0.00124354	0.033131	0.394779	0.312835	0.000430523	0.0760716	0.325651
BRUNOL4.[GT]GTGT[GT][GT]	0.744611	0.00130677	0.0191126	0.17688	0.852533	0.0226859	0.000461558	0.205345
NOVA2.TCAC	0.288354	0.00151219	0.0116813	0.0648832	0.0833618	0.00816337	0.0548884	0.122559
ADARB1.CCCA	0.202373	0.00168981	9.67234e-05	0.546584	0.170974	0.000524247	0.000192135	0.0340122
SRSF1.AGGA[GC][AC]	0.200209	0.00171491	0.00105029	0.116549	0.180497	0.00116208	0.000985571	0.10465
PCBP1.CC[AT][AT][ACT]CC	0.111348	0.00186528	0.0175004	0.508549	0.472543	0.0468086	0.0200397	0.0679362
SFPQ.[GT]T[AG][AG]T[GT][GT]	0.233533	0.0019258	0.00847811	0.0121939	0.306838	0.137983	0.019303	0.076928
HNRPLL.[AG]CA[ACT]ACA	0.392554	0.00198222	0.000597564	0.0367757	0.00964709	0.0002899	0.0766476	0.0803604
DAZAP1.TAG[GT][AT][AT][AG]	0.20243	0.00219426	0.103747	0.712166	0.455157	0.0235815	0.00278002	0.377482
YBX2.TCCATC	0.369732	0.00220968	0.246526	0.134425	0.415168	0.0680043	0.0687867	0.12
YBX3.TCCATC	0.369732	0.00220968	0.246526	0.134425	0.415168	0.0680043	0.0687867	0.12
SYNCRIP.GGCTTT	0.0541687	0.00333453	0.156753	0.246526	0.0771652	0.0245575	0.397859	0.670791
SRp55.[CT][CT][AT]C[AT][GC]G	0.242429	0.00349383	0.17574	0.211273	0.306644	0.0204019	0.0361246	0.703261
HNRNPA2B1.[AGT]TAGGG[AT]	1	0.00376594	0.264937	0.415254	0.0147313	0.339095	0.0590481	0.28729
HNRNPA1L2.[AGT]TAGGG[AT]	1	0.00376594	0.264937	0.415254	0.0147313	0.339095	0.0590481	0.28729
HNRNPA1.[AGT]TAGGG[AT]	1	0.00376594	0.264937	0.415254	0.0147313	0.339095	0.0590481	0.28729
ESRP2.TGGG[AG]A[AGT]	0.205518	0.00384502	0.0274116	0.0121959	0.00873662	0.0542568	0.0195967	0.022443
LIN28A.[ACT]GGAG[AT]A	0.394779	0.00384602	0.0218087	0.0642648	0.198004	0.0460884	0.0489646	0.0997303
MBNL1.GCTTGC	0.544	0.00457323	0.0245699	0.0807002	0.011094	0.0460884	0.00185532	0.326697
9G8.[AT]GGAC[AG]A	0.308383	0.0046748	0.274915	0.12	0.176529	0.26451	0.0190413	0.187697
RBM38.GTGTGT	0.703871	0.00481365	0.00178443	0.846144	0.77073	0.0377308	0.00166989	0.122471
PTBP1.[ACT][CT]TTT[CT]T	0.261561	0.00583454	0.0153828	0.139615	0.108555	0.0420855	0.0238999	0.0850438
TLR3.AAAGG	0.34012	0.00586324	0.0477061	0.0560509	0.109575	0.0455107	0.0274372	0.0367851
SF2-ASF.[AG]GAAGAAC	0.506583	0.00612577	0.0298544	0.520361	0.415254	0.0243218	1	0.638761
YBX3.TCCACC	0.112201	0.00652202	0.0207663	0.890784	0.928912	0.00313015	0.124622	0.246526
YBX2.TCCACC	0.112201	0.00652202	0.0207663	0.890784	0.928912	0.00313015	0.124622	0.246526
PUM2.AATTGT	0.381223	0.00652202	0.0350717	1	0.559444	0.568636	0.277353	0.462844
LIN28A.[CT]GGAGG[AG]	0.524601	0.00696279	0.00776692	0.048112	0.0590481	0.00529091	0.00609013	0.334168
BRUNOL5.TGTGT[GT][GT]	0.592305	0.00713506	0.0120886	0.182084	0.877558	0.06044	0.00192225	0.509673
LIN28A.AGGGAT	0.357332	0.00795503	0.0523822	0.59536	0.316396	0.0467328	0.0108422	0.326697
IGF2BP3.A[AC]A[ACT][AT]CA	0.0816699	0.00800098	1.1985e-05	0.431355	0.0796116	0.0533865	0.00822753	0.0911584
3IVK.TGGG	0.17491	0.00888767	2.81624e-05	0.0065762	0.00233874	0.00130748	0.0116254	0.00106871
FXR2.[AGT]GAC[AG][AG][AG]	0.054441	0.00903895	0.0522162	0.151412	0.125732	0.00199027	0.000413658	0.601203
RC3H1.TTTCTG	0.820306	0.00943002	0.0126428	0.140573	0.20486	0.308675	0.143449	0.87401
NFKB1.GAAA	0.343872	0.0103232	0.0872814	0.0476794	0.0388226	0.0379656	0.000226078	0.474333
YBX2.CCCACC	0.799809	0.0108678	0.00503196	0.619623	0.15807	0.280666	0.0199409	0.422649
YBX3.CCCACC	0.799809	0.0108678	0.00503196	0.619623	0.15807	0.280666	0.0199409	0.422649
PTBP2.CTCTC	0.42117	0.0116331	0.682699	0.0220114	0.0799657	0.0427575	0.0100325	0.634514
PTBP1.CTCTC	0.42117	0.0116331	0.682699	0.0220114	0.0799657	0.0427575	0.0100325	0.634514
CPEB2.C[ACT]TTTTT	0.546781	0.0121959	0.290339	0.533757	0.77073	0.0405998	0.0269392	0.133026
TUT1.[AC][AG]ATACT	0.59536	0.0141502	0.0887618	0.295698	0.116369	0.357332	0.0680043	0.0795363
SRSF2.GGAG[AT][AGT]	0.0914727	0.0150197	0.0591228	0.103032	0.0496085	0.00549241	0.00536117	0.0768234
PCBP3.TTTTCC	0.240064	0.01679	0.0969587	0.650669	0.777163	0.00994424	0.00392635	0.658693
IGF2BP2.[ACG][AC]A[ACT][AT]CA	0.722355	0.020956	0.00312634	0.150404	0.0129589	0.021958	0.0687766	0.342039
TLR3.TTCCT	0.778932	0.02119	0.0319521	0.0448394	0.021146	0.0468326	0.156992	0.352654
HNRNPC.[ACT]TTTTT[GT]	1	0.0218049	0.00653208	0.668246	0.90259	0.0209865	0.00223388	0.104529
HNRNPCL1.[ACT]TTTTT[GT]	1	0.0218049	0.00653208	0.668246	0.90259	0.0209865	0.00223388	0.104529
BRUNOL6.TGTG[AGT][GT]G	0.443976	0.0266179	0.00571182	0.620765	0.811772	0.0266179	0.00170887	0.0997303
KHSRP.TGCATG	1	0.0277669	0.288854	0.176529	0.217877	0.145195	0.08631	0.628365
YBX3.TACACC	0.648867	0.0278159	0.0580893	0.447425	0.295698	0.152296	0.0454293	0.686561
YBX2.TACACC	0.648867	0.0278159	0.0580893	0.447425	0.295698	0.152296	0.0454293	0.686561
HNRNPK.CCA[AT][AC]CC	0.240064	0.0288342	0.0443981	0.165601	0.407657	0.00567998	0.0334197	0.0245699
MSI1.TAG[GT][AT][AG]G	0.142591	0.0288986	0.0889062	0.506583	0.135013	0.00751575	0.00451996	0.105339
PABPN1.A[AG]AAGA	0.206205	0.0298244	0.109781	0.601203	0.158207	0.24085	0.237496	0.614766
DAZL.GTTC	0.327848	0.0328581	0.057702	0.237669	0.130765	0.0768697	0.00772693	0.0880602
PCBP1.CTTTCC	0.354435	0.0377244	0.0144016	0.576634	0.495406	0.0643	0.0207513	0.203341
YBX2.CACACC	0.369732	0.038532	0.0152332	0.0357738	0.171034	3.98596e-06	0.339095	0.0555682
YBX3.CACACC	0.369732	0.038532	0.0152332	0.0357738	0.171034	3.98596e-06	0.339095	0.0555682
SART3.A[AG]AAAA[AC]	0.181122	0.039396	0.00565241	0.740129	0.555604	0.0856173	0.0142311	0.130429
PABPC1.A[AG]AAAA[AC]	0.181122	0.039396	0.00565241	0.740129	0.555604	0.0856173	0.0142311	0.130429
RBM5.[GC]AAGG[AG]G	0.366193	0.040341	0.240923	0.0642648	0.0662324	0.171752	0.000237714	0.00414114
RBM38.TTGTGT	1	0.0423387	0.0250595	0.101551	0.0283712	0.0450389	0.0437098	0.658693
PTBP1.TTTCTC	0.636724	0.0430831	0.213497	2.41305e-05	1.29951e-05	0.020863	0.118958	0.147979
4KZE.GAAAC	0.638397	0.0436835	0.0225812	0.164246	0.0532715	0.106282	0.201589	0.406399
4KZD.GAAAC	0.638397	0.0436835	0.0225812	0.164246	0.0532715	0.106282	0.201589	0.406399
4Q9Q.GAAAC	0.638397	0.0436835	0.0225812	0.164246	0.0532715	0.106282	0.201589	0.406399
ZCRB1.G[AG][ACT]TTAA	1	0.0441189	0.13405	0.27019	0.0357738	0.0489646	0.040341	0.686561
SRSF1.G[AG]AGGA	0.172274	0.0442818	0.00458842	0.325314	0.0361488	0.015667	0.14729	0.230374
3IVK.GAAACA	0.696984	0.0443981	0.0657391	0.285418	0.50244	0.0501898	0.0740406	0.264937
SRSF1.GGAGGA	0.300395	0.0451105	0.0233251	0.12954	0.0143554	0.00941799	0.160694	0.263869
YBX2.TACATC	0.116369	0.0454293	0.285314	0.638761	0.254107	0.016475	0.357332	0.735692
YBX3.TACATC	0.116369	0.0454293	0.285314	0.638761	0.254107	0.016475	0.357332	0.735692
PCBP3.TTT[CT]CC	0.385152	0.0459307	0.0702814	0.288854	0.752587	0.0169951	0.00146136	0.392554
PUM2.CTTGTA	0.28729	0.0467328	0.016475	0.431566	0.668246	0.650669	0.436232	1
PTB.CTCT[CT][CT]	0.454358	0.0472738	0.367414	0.211794	0.440288	0.0535446	0.0819338	0.622729
PCBP1.C[CT]TTCC	0.650642	0.127673	4.87645e-05	0.618335	0.419886	0.0134901	0.0551477	0.17484
ZC3H14.TTT[AGT]TTT	0.506583	0.257049	0.000514356	0.533757	0.668246	0.0991695	0.0180883	1
PCBP1.CCTTCC	0.762734	0.0642648	0.000522375	0.278033	0.397859	0.0215264	0.00985346	0.162579
HuR.TTTTTT[GT]	1	0.30989	0.00087946	1	1	0.0719533	0.00809395	0.155702
TIA1.TTTTT[CGT][GT]	1	0.162692	0.0012026	1	0.757306	0.00524756	0.00328226	0.0772493
RALY.TTTTTT[CGT]	1	0.3338	0.002296	0.477836	0.492412	0.0232055	0.0155605	0.245865
RBMS3.[AC]TATA[GT][AC]	0.381223	0.321451	0.00281611	0.0626418	0.243713	0.00352331	0.0157467	0.285314
SRSF1.GGA[GC]G[AG][ACG]	0.215404	0.0624943	0.00371312	0.00882165	0.0128989	0.0183614	0.00550661	0.484712
SRSF10.AGAGA[AG][AG]	0.770233	0.104037	0.00438181	0.0430831	0.0065214	0.0374603	0.0130972	0.185215
ESRP1.TGGTGG	0.648689	0.103249	0.00535857	0.00399658	0.171752	0.0288986	0.0671385	0.0176478
TARDBP.GAATG[AGT]	0.574215	0.380607	0.00561136	0.186102	0.565187	0.00710231	0.0471355	0.0225611
HuR.TT[GT][AG]TTT	0.583723	0.48073	0.00653208	0.638761	0.8324	0.0184331	0.0954202	1
TIA1.[AT]TTTTT[CGT]	0.686561	0.341382	0.00974394	0.464483	0.720231	0.0199833	0.00817883	0.135013
SRSF1.CAGACA	0.130429	0.051618	0.0100176	0.181122	0.16714	0.149211	0.0642648	0.665364
PABPC3.[AG]AAAAC[AC]	0.47402	0.0526955	0.0136492	0.308773	0.0337448	0.0172893	0.00341454	0.353288
RBM38.GGGTGT	0.182109	0.100983	0.0169441	0.105339	0.0454293	0.132165	0.0144257	1
CPEB4.TTTTTT	1	0.174152	0.0185589	0.546781	0.583723	0.0444908	0.00551469	0.398478
SRSF1.GG[AG]GGA[ACG]	0.140609	0.0764849	0.0189645	0.0716644	0.00298851	0.00432134	0.0684498	0.284001
RBMS1.[GT]ATATA[GC]	1	0.0824226	0.0190413	0.245865	0.266868	0.00360131	0.212688	1
MSI1.TAGT[AT][AG]G	1	0.110387	0.0190413	1	0.0298544	0.0406728	0.000743261	0.202048
SRp20.[AT]C[AT][AT]C	0.397073	0.218674	0.019653	0.197975	0.054235	0.0310567	0.0529321	0.00456055
LIN28A.AGTGAT	0.26451	0.134425	0.0208017	0.0378234	0.225226	0.149696	0.0803604	0.285314
HuR.TT[AGT]TTTT	0.583723	0.388834	0.0234544	0.533757	0.728071	0.208732	0.0302986	0.520361
G3BP2.AGGAT[AGT][AG]	0.29615	0.0649423	0.0271027	0.637253	0.423137	0.00315391	0.13634	0.0879441
HuR.TTT[AG][GT]TT	0.638761	0.491735	0.0302986	0.606673	0.735692	0.11445	0.0330441	1
RBMS3.[ACT]ATATA	0.668246	0.312108	0.0325416	0.316396	0.584524	0.183091	0.0241973	1
YBX3.CCCATC	0.316058	0.0903641	0.0334197	0.62959	0.893863	0.0302696	0.144864	0.262612
YBX2.CCCATC	0.316058	0.0903641	0.0334197	0.62959	0.893863	0.0302696	0.144864	0.262612
SRp20.CTC[GT]TC[CT]	0.132165	0.315106	0.0377244	0.731178	0.500833	0.0471641	0.155924	0.339095
QKI.ACTAAC[ACG]	1	0.053701	0.0378496	0.0309801	0.245865	0.306061	0.00331095	1
YBX3.CACATC	0.491893	0.0869603	0.0399438	0.233339	1	0.0657391	0.0467328	0.535575
YBX2.CACATC	0.491893	0.0869603	0.0399438	0.233339	1	0.0657391	0.0467328	0.535575
RBM41.[AT]TAC[AT]T[GT]	0.128687	0.197658	0.0443629	0.500833	0.0803604	0.210168	0.029565	0.801149
FMR1.[GT]GACA[AG]G	0.153614	0.210682	0.0491393	0.8324	0.945089	0.00384602	0.00227403	0.222465
PTBP1.CTCTCT	0.308773	0.101641	0.623467	0.00600759	0.615001	0.0363999	0.0555429	0.232623
PTBP2.CTCTCT	0.308773	0.101641	0.623467	0.00600759	0.615001	0.0363999	0.0555429	0.232623
RBM28.G[AT]GTAG[AGT]	0.546781	0.0586202	0.222465	0.011094	0.00292815	0.171752	0.00399658	0.398478
MATR3.[AC]ATCTT[AG]	0.750304	0.0730229	0.108396	0.0125644	0.0492993	0.193365	0.264937	0.628365
HNRNPL.ACAC[AG]A[ACG]	0.648867	0.436232	0.187697	0.0203702	0.0588568	0.105994	0.0127173	0.789495
YBX1.AACATC	0.636724	0.233339	0.377482	0.0329815	0.422649	0.0626418	0.0130753	1
YBX3.AACATC	0.636724	0.233339	0.377482	0.0329815	0.422649	0.0626418	0.0130753	1
YBX2.AACATC	0.636724	0.233339	0.377482	0.0329815	0.422649	0.0626418	0.0130753	1
DAZL.TGTTC	0.232647	0.0542568	0.238437	0.0493055	0.233923	0.0168323	0.000834209	0.348429
HNRNPA1.TAGAGT	0.345225	0.436232	0.051618	0.04948	0.0415517	0.277793	0.193365	1
SRSF10.AGAGA[ACG][ACG]	0.707568	0.0531452	0.0688769	0.229388	0.015667	0.149943	0.0148602	0.0711191
NOVA2.TCAT	0.481788	0.0515772	0.117591	0.243507	0.0205421	0.168815	0.00698644	0.000659556
4Q9R.CGAAAC	1	0.0561602	0.224264	0.1792	0.0243218	1	0.106683	0.326453
PIWIL1.CCGACT	0.431566	0.0722255	0.398478	0.123618	0.0248338	0.0636459	1	1
SRSF10.AGAGA[ACG][AC]	0.555897	0.0774188	0.279941	0.135013	0.0277518	0.0911497	0.00655827	0.125242
A1CF.[AT]TAATT[AG]	0.546781	0.323737	0.327805	0.162127	0.0306249	0.225461	0.278033	1
HuR.TT[AT]GTTT	1	0.164678	0.107427	0.266868	0.492412	0.000609121	0.0155605	1
RBM5.GA[AG]GG[AT][AG]	0.56051	0.0999319	0.0799657	0.647663	0.427877	0.00710231	0.000285336	0.0667398
YBX3.ACCACC	0.930922	0.141446	0.36209	0.20486	0.0638072	0.016475	0.240064	0.881007
YBX2.ACCACC	0.930922	0.141446	0.36209	0.20486	0.0638072	0.016475	0.240064	0.881007
RBM47.GATGA[AT]	0.101641	0.104657	0.0682371	0.17856	0.117263	0.0288342	0.0812504	0.354607
KHDRBS1.TAAAA[ACG][ACG]	0.176529	0.13538	0.29868	0.416337	0.0739865	0.0290276	0.0911584	0.00626492
YBX2.AACA[AT]C[AGT]	0.569871	0.175033	0.331417	0.176529	0.61362	0.0443981	0.00609013	0.171034
MSI1.GTAGT	0.255062	0.12954	0.0755688	0.128687	0.0680043	0.250737	0.00518217	0.482853
YBX1.AACATC[AGT]	0.527045	0.142591	0.254107	0.0772493	0.552319	0.162127	0.00520688	1
PCBP3.TTTCCC	0.464483	0.0586202	0.133603	0.105994	0.455157	0.108305	0.00562229	0.306061
ZNF638.[CGT]GTT[GC][GT]T	0.696158	0.185115	0.0792968	0.837112	0.881007	0.0634033	0.0162888	0.491893
YBX2.ACCATC	0.708229	0.233339	0.051618	0.29306	0.264937	0.101551	0.0204178	0.123994
YBX3.ACCATC	0.708229	0.233339	0.051618	0.29306	0.264937	0.101551	0.0204178	0.123994
TLR3.AGAAT	0.236709	0.116168	0.0624943	0.192734	0.444107	0.208849	0.0251031	0.467996
KHDRBS1.TAAAAG	0.0772493	0.262612	0.0908983	0.720231	0.336956	0.190679	0.0367757	0.426638
PABPC4.AAAAAA[AG]	0.285314	0.12	0.160694	0.500833	0.306061	0.0523222	0.288854	0.0125644
KHDRBS1.TAAAAA	0.750304	0.163888	0.108305	0.323737	0.252632	0.069802	0.232647	0.0265693
