# Supplementary material for: Extensive splicing changes in an ALS/FTD transgenic mouse model overexpressing cytoplasmic fused in sarcoma
Source: Sci Rep. 2020 Mar 17;10:4857. doi: 10.1038/s41598-020-61676-x (PMC7078223; doi:10.1038/s41598-020-61676-x)
Supplement: Supplementary file 17 — Supplementary Dataset 16. [file 41598_2020_61676_MOESM17_ESM.xlsx]

## Sheet: title author
Extensive splicing changes in an ALS/FTD transgenic mouse model overexpressing cytoplasmic fused in sarcoma
Daisuke Ito, Ryota Taguchi, Maki Deguchi, Hideaki Ogasawara, Eiji Inoue
Supplementary dateset 16. qRt-PCR primers

## Sheet: no.1
Oligo sequence (5' to 3')	Oligo name	Researcher Name	Synthesis scale (use drop-down)	5 ' Mod (use drop-down)	3' Mod (use drop-down)	Purification (use drop-down)	Special Handling
CAACATCTGGCGTTTTCCCT	Slc6a4f	D.I.	50N			DSL
GGCGAGCTCCATGTAGAAGA	Slc6a4r	D.I.	50N			DSL
GCAAGCAAGAGGGTCAACTG	Tph2f	D.I.	50N			DSL				up
AGGATTTCACACACGCCTTG	Tph2r	D.I.	50N			DSL				Arid3a	Inhba
TTGACCCAGGTGGATATATTGC	Hjurpf	D.I.	50N			DSL				Hspa5	Hspa5
ACGGAAGGAACCCAAGTCAT	Hjurpr	D.I.	50N			DSL				Inhba	Arid3a
AAGGCAGCTCACTGAAGAGG	Cyr61f	D.I.	50N			DSL
TGGTCTGAACGATGCATTTC	Cyr61r	D.I.	50N			DSL				down
TGAGCGAGCAGAGACTCAAG	Btg2f	D.I.	50N			DSL				NUDT14
TAGCCAGAACCTTTGGATGG	Btg2r	D.I.	50N			DSL
GAAGTCGCAAAAGAGCAGGA	Pmaip1f	D.I.	50N			DSL
TTGAGCACACTCGTCCTTCA	Pmaip1r	D.I.	50N			DSL
GAGTTCAGCCGAGAATTCCA	Scg5f	D.I.	50N			DSL
GCCTCTGTCCTCCCTTCATT	Scg5r	D.I.	50N			DSL
CTGGACCTCACAGACGAAGC	Atp6ap1f	D.I.	50N			DSL
TCCTTGGGATCTTCATCATCA	Atp6ap1r	D.I.	50N			DSL
TCGCTCTCTGGAATCAGGAC	Zfp605f	D.I.	50N			DSL
TCCCAGGAGAAGTCTACAGCC	Zfp605r	D.I.	50N			DSL
ACTACCACATGCCTTCCATGA	Nplf	D.I.	50N			DSL
CGGTGAACTTCAGTCCTTGG	Nplr	D.I.	50N			DSL
TACCCCATCAGTTCATTGGC	Gpd1f	D.I.	50N			DSL
AGAAATGAGCTTCAGCCCG	Gpd1r	D.I.	50N			DSL
CTAAGGCCAACCGTGAAAAG	Actbf	D.I.	50N			DSL
GAGGCATACAGGGACAGCAC	Actbr	D.I.	50N			DSL

## Sheet: no.2
Supplementary Daitesets 15
QRT-PCR primer
Oligo name	Oligo sequence (5' to 3')
Sema3gf	ACAGCACCTTCCTTGAGTGC
Sema3gr	CCGTCTGCACAACTCTCTCA
Alas2f	CAGCTCTGCTCTTCTCCTCCT
Alas2r	CATGATTGCCTGCATCTGAG
Hbb-b2f	GGGTAATGCCAAAGTGAAGG
Hbb-b2r	ACGATCATATTGCCCAGGAG
Hba-a2f	GTCAAGGGTCACGGCAAG
Hba-a2r	TGCTCACAGAGGCAAGGAAT
Gapdhf	TCACCACCATGGAGAAGGC
Gapdhr	GCTAAGCAGTTGGTGGTGCA
